# Supplementary material for: Differential analysis of N-glycoproteome between hepatocellular carcinoma and normal human liver tissues by combination of multiple protease digestion and solid phase based labeling
Source: Clin Proteomics. 2014 Jul 1;11(1):26. doi: 10.1186/1559-0275-11-26 (PMC4112855; doi:10.1186/1559-0275-11-26)
Supplement: Additional file 1: Table S1 — The detailed information about the N-glycoproteins and N-glycosites quantified from normal human liver tissues. [file 1559-0275-11-26-S1.xls]

## Sheet: Sheet 1
IPI Accession	Protein Name	Gene Name	Swiss-Prot	Position	Sequence Window	Identified Sequence (Trypsin)	Score (Trypsin)	Number of Identification (Trypsin)	Normalized Ratio (Trypsin)	Identified Sequence (Trypsin & Glu-C)	Score (Trypsin & Glu-C)	Number of Identification (Trypsin & Glu-C)	Normalized Ratio (Trypsin & Glu-C)	Identified Sequence (Chymotrypsin)	Score (Chymotrypsin)	Number of Identification (Chymotrypsin)	Normalized Ratio (Chymotrypsin)
IPI:IPI00000070.1	Low-density lipoprotein receptor	LDLR	P01130	N657	DMVIFHNITQPRG					DM#VIFHN*ITQPR	129.82	1	0.74725
IPI:IPI00000070.1	Low-density lipoprotein receptor	LDLR	P01130	N272	DEVGCVNVTICEG					VGCVN*VTICEGPNK	76.326	1	1.0807
IPI:IPI00000075.3	Transforming growth factor beta-1	TGFB1	P01137	N82	AVIAIYNSTRDRV					AVIAIYN*STR	122.13	4	0.95533
IPI:IPI00000075.3	Transforming growth factor beta-1	TGFB1	P01137	N136	SIYMFFNTSEIRE	QSTHSIYM#FFN*TSEIR	98.531	11	1.0995
IPI:IPI00000111.6	Isoform 1 of Carbohydrate sulfotransferase 9	CHST9	Q7L1S5-1	N243	IASSAYNISHNAV					IIM#VIN*GIASSAYN*ISHNAVHYGK	57.496	2	1.1986
IPI:IPI00000735.5	Tetraspanin-13	TSPAN13	O95857	N137	FRSVNPNDTCIAS	SVNPN*DTCIASCVK	78.486	3	0.60978
IPI:IPI00000775.3	Isoform 1 of Leucine-rich repeats and immunoglobulin-like domains protein 1	LRIG1	Q96JA1-1	N318	IVISFNNITRIDE					IVISFNN*ITR	84.213	1	0.96261
IPI:IPI00000860.2	Fibromodulin	FMOD	Q06828	N201	AIEGIENITAIYI	VPNNAIEGIEN*ITAIYIQHNEIQEVGSSM#R	78.645	1	0.2313	VPNNAIEGIEN*ITAIYIQHNE	237.21	14	0.96551
IPI:IPI00000860.2	Fibromodulin	FMOD	Q06828	N166	IYIDHNNITRMPG	IYIDHN*N*ITR	169.41	14	0.96354
IPI:IPI00000877.1	Hypoxia up-regulated protein 1	HYOU1	Q9Y4L1	N222	FRRKDINTTAQNI									RRKDIN*TTAQNIM#FY	61.167	2	0.97319
IPI:IPI00000877.1	Hypoxia up-regulated protein 1	HYOU1	Q9Y4L1	N931	RAEPPINASASDQ	AEPPIN*ASASDQ*GEK	223.06	118	1.0396	AEPPIN*ASASDQGEK	126.1	18	1.0217
IPI:IPI00000877.1	Hypoxia up-regulated protein 1	HYOU1	Q9Y4L1	N155	VIGMVINYSRSIA					VIGM#VIN*YSR	138.98	36	1.0707
IPI:IPI00000877.1	Hypoxia up-regulated protein 1	HYOU1	Q9Y4L1	N515	RVFGSQNITTVKI	VFGSQN*ITTVK	185.18	22	1.0799	VFGSQ*N*ITTVK	164.65	16	1.0842
IPI:IPI00000877.1	Hypoxia up-regulated protein 1	HYOU1	Q9Y4L1	N830	AIDNIINHSSMFI	ISAIDN*IIN*HSSM#FIK	140.96	32	1.0211	ISAIDN*IIN*HSSM#FIK	178.03	29	1.1052
IPI:IPI00000877.1	Hypoxia up-regulated protein 1	HYOU1	Q9Y4L1	N862	TIEKVINETWAWK	VIN*ETWAWK	78.334	9	0.77469
IPI:IPI00000877.1	Hypoxia up-regulated protein 1	HYOU1	Q9Y4L1	N596	TPDAKENGTDTVQ	IGNTISSIFGGGTTPDAKEN*GTDTVQEEEESPAEGSK	237.73	23	0.86178
IPI:IPI00001134.4	RNA-binding protein 7	RBM7	Q9Y580	N123	YERTMDNMTSSAQ									ERTMDN*M#TSSAQ*IIQ*RSF	55.755	1	0.89198
IPI:IPI00001637.1	Sodium/bile acid cotransporter	SLC10A1	Q14973	N11	NASAPFNFTIPPN					AHN*ASAPFN*FTIPPNFGK	203.99	14	0.99007
IPI:IPI00001637.1	Sodium/bile acid cotransporter	SLC10A1	Q14973	N5	__MEAHNASAPFN					AHN*ASAPFN*FTIPPNFGK	203.99	14	0.99007
IPI:IPI00001793.3	Beta-1,3-N-acetylglucosaminyltransferase radical fringe	RFNG	Q9Y644	N113	DRVINTNCSAVRT	VINTN*CSAVR	68.893	5	1.0712	VINTN*CSAVR	83.862	3	1.0878
IPI:IPI00001914.1	Isoform 1 of Peptidyl-prolyl cis-trans isomerase FKBP7	FKBP7	Q9Y680-1	N45	VIHRPENCSKTSK	IEVIHRPEN*CSK	114.86	3	0.81377
IPI:IPI00002225.6	LAG1 longevity assurance homolog 4	LASS4	Q9HA82	N19	RFWIPPNVTWTEI	FWIPPN*VTWTEIEDRDGR	138.24	21	1.1376	FWIPPN*VTWTE	119.16	6	0.96864
IPI:IPI00002252.2	Isoform Long of Macrosialin	CD68	P34810-1	N246	YMAVEYNVSFPHA					YN*VSFPHAAQWTFSAQN*ASIR	118.48	1	0.63873	M#AVEYN*VSFPHAAQW	111.39	10	0.84969
IPI:IPI00002252.2	Isoform Long of Macrosialin	CD68	P34810-1	N261	WTFSAQNASIRDI					YN*VSFPHAAQWTFSAQN*ASIR	118.48	1	0.63873	SAQN*ASIRDIQAPIGQSF	114.31	3	0.86395
IPI:IPI00002406.2	Basal cell adhesion molecule	BCAM	P50895	N383	NSSAVVNCSVHGI	VISIPIN*SSAVVN*CSVHGIPTPAIR	233.49	6	1.0044	VISIPIN*SSAVVN*CSVHGIPTPAIR	181.64	3	1.0202
IPI:IPI00002406.2	Basal cell adhesion molecule	BCAM	P50895	N377	VISIPINSSAVVN	VISIPIN*SSAVVN*CSVHGIPTPAIR	233.49	6	1.0044	VISIPIN*SSAVVN*CSVHGIPTPAIR	181.64	3	1.0202
IPI:IPI00002406.2	Basal cell adhesion molecule	BCAM	P50895	N439	VISRTQNFTIIVQ	TQN*FTIIVQGSPEIK	163.8	6	1.0541
IPI:IPI00002478.1	Isoform B of Endothelin-converting enzyme 1	ECE1	P42892-1	N210	ERIGGWNITGPWA	IGGWN*ITGPWAK	91.937	9	1.19	IGGWN*ITGPWAK	81.92	2	0.93928
IPI:IPI00002478.1	Isoform B of Endothelin-converting enzyme 1	ECE1	P42892-1	N316	FETAIANITIPQE					TAIAN*ITIPQEK	122.33	5	1.0387
IPI:IPI00002478.1	Isoform B of Endothelin-converting enzyme 1	ECE1	P42892-1	N383	QISTIINTTDRCI					YIEQISTIIN*TTDR	189.13	7	1.0569
IPI:IPI00002478.1	Isoform B of Endothelin-converting enzyme 1	ECE1	P42892-1	N651	MVEQYSNYSVNGE					QYSN*YSVN*GEPVNGR	119.32	11	1.2946
IPI:IPI00002478.1	Isoform B of Endothelin-converting enzyme 1	ECE1	P42892-1	N166	IKHIIENSTASVS	HIIEN*STASVSEAER	97.273	4	0.9205
IPI:IPI00002478.1	Isoform B of Endothelin-converting enzyme 1	ECE1	P42892-1	N539	NAMRFFNFSWRVT	FFN*FSWR	134.44	5	1.0922
IPI:IPI00002483.5	Zinc transporter 1	SLC30A1	Q9Y6M5	N299	AFVEIINSTHASV					IIN*STHASVYE	179.57	6	1.1416	VEIIN*STHASVY	130.94	1	0.9563
IPI:IPI00002745.1	Cathepsin Z	CTSZ	Q9UBR2	N224	ATERIANYTGGIY					IAN*YTGGIYAE	120.06	15	1.0512
IPI:IPI00002790.3	Isoform 1 of Protein sel-1 homolog 1	SEL1L	Q9UBV2-1	N431	DIVPQSNETAIHY	M#YSEGSDIVPQSN*ETAIHYFK	92.39	8	0.62785					SEGSDIVPQSN*ETAIHY	102.5	4	0.96433
IPI:IPI00002790.3	Isoform 1 of Protein sel-1 homolog 1	SEL1L	Q9UBV2-1	N608	ASIVGENETYPRA	EASIVGEN*ETYPR	206.69	49	0.7822	EASIVGEN*ETYPR	105.65	4	0.91163
IPI:IPI00002790.3	Isoform 1 of Protein sel-1 homolog 1	SEL1L	Q9UBV2-1	N272	ASGIGVNSSQAKA	GQTAIGFIYASGIGVN*SSQAK	184.26	32	0.97682	GQTAIGFIYASGIGVN*SSQAK	211.09	19	0.94916
IPI:IPI00002790.3	Isoform 1 of Protein sel-1 homolog 1	SEL1L	Q9UBV2-1	N217	QKAASMNHTKAIE	AASM#N*HTK	102.51	1	1.1777
IPI:IPI00002816.1	Cathepsin F	CTSF	Q9UBX1	N378	KAKVYINDSVEIS	VYIN*DSVEISQN*EQK	227.47	34	1.0417
IPI:IPI00002816.1	Cathepsin F	CTSF	Q9UBX1	N367	GHMQSCNFSAEKA	NIGGIETEDDYSYQGHM#QSCN*FSAEK	93.5	3	1.0732
IPI:IPI00002970.1	Beta-sarcoglycan	SGCB	Q16585	N211	TERITSNATSDIN	ITSN*ATSDINIK	85.522	4	1.0762	ITSN*ATSDINIK	80.69	2	0.98541
IPI:IPI00003102.1	Ciliary neurotrophic factor receptor subunit alpha	CNTFR	P26992	N190	SNAIGHNATAITF					VSISVSNAIGHN*ATAITFDE	94.387	4	1.0167
IPI:IPI00003648.2	Isoform Delta of Poliovirus receptor-related protein 1	PVRL1	Q15223-1	N202	QEIRNPNGTVTVI	NPN*GTVTVISR	91.855	1	0.83649	NPN*GTVTVISR	82.261	3	0.80486
IPI:IPI00003802.2	Alpha-mannosidase 2	MAN2A1	Q16706	N1125	SPPGTQNISEINI	FIVESITPSSISIM#HSPPGTQN*ISEINISPM#EISTFR	134.45	2	0.54781	SITPSSISIM#HSPPGTQN*ISE	141.13	6	0.99843
IPI:IPI00003802.2	Alpha-mannosidase 2	MAN2A1	Q16706	N78	IRDSVINISESVE	DSVIN*ISESVEDGPK	128.96	2	1.1831
IPI:IPI00003807.7	Lysosomal acid phosphatase	ACP2	P11117	N133	MQRFNPNISWQPI	FNPN*ISWQPIPVHTVPITEDR	241.68	13	1.0809	FNPN*ISWQPIPVHTVPITEDR	179.74	14	0.83079
IPI:IPI00003807.7	Lysosomal acid phosphatase	ACP2	P11117	N267	IAQIRKNITIMAT	KN*ITIM#ATTSQIPK	113.99	3	0.97014	KN*ITIM#ATTSQIPK	119.69	9	0.84216
IPI:IPI00003807.7	Lysosomal acid phosphatase	ACP2	P11117	N167	RYEQIQNETRQTP	YEQIQN*ETR	142	113	1.0471	YEQIQN*ETR	150.08	4	0.89633
IPI:IPI00003807.7	Lysosomal acid phosphatase	ACP2	P11117	N92	RYHGFINTSYHRQ	YHGFIN*TSYHR	205.09	13	1.1662	YHGFIN*TSYHR	175.93	10	0.91158
IPI:IPI00003807.7	Lysosomal acid phosphatase	ACP2	P11117	N177	QTPEYQNESSRNA	QTPEYQN*ESSR	78.653	7	1.0396
IPI:IPI00003836.1	UDP-glucuronosyltransferase 2B10	UGT2B10	P36537	N314	IGSMVSNMTEERA	EM#EEFVQSSGEN*GVVVFSIGSM#VSN*M#TEER	92.41	26	1.7195	NGVVVFSIGSM#VSN*M#TEER	178.51	132	0.70758
IPI:IPI00003882.2	Hepatic triacylglycerol lipase	LIPC	P11150	N362	FKIQFINQTETPI									KIQFIN*QTETPIQTTF	182.1	10	0.97524
IPI:IPI00003983.1	T-cell surface glycoprotein CD4	CD4	P01730	N296	QYAGSGNITIAIE					KIPIHITIPQAIPQYAGSGN*ITIAIE	50.858	2	1.1735
IPI:IPI00004065.2	Ecto-ADP-ribosyltransferase 4	ART4	Q93070	N274	QIRSTGNISTYNC					STGN*ISTYNCQIIK	91.858	2	0.66844
IPI:IPI00004065.2	Ecto-ADP-ribosyltransferase 4	ART4	Q93070	N257	EIFKVINMSYHPR	VIN*M#SYHPR	130.96	3	0.95756	VIN*M#SYHPR	98.033	3	0.89403
IPI:IPI00004065.2	Ecto-ADP-ribosyltransferase 4	ART4	Q93070	N114	GKVIPQNMTTTHA	VIPQN*M#TTTHAVAIIFYTINSNVHSDFTR	58.418	1	0.94625
IPI:IPI00004114.1	Ribonuclease K6	RNASE6	Q93091	N55	AMSGINNYTQHCK	AM#SGINN*YTQHCK	111.94	2	0.88396	AM#SGINN*YTQHCK	114.72	2	1.0193
IPI:IPI00004279.1	Solute carrier family 15 member 1	SLC15A1	P46059	N408	IGNNTMNISIPGE	VINIGNN*TM#N*ISIPGEM#VTIGPM#SQTNAFM#TFDVNK	56.68	4	0.93712	VINIGNN*TM#N*ISIPGEM#VTIGPM#SQTNAFM#TFDVNK	54.017	3	1.1979
IPI:IPI00004279.1	Solute carrier family 15 member 1	SLC15A1	P46059	N404	KVINIGNNTMNIS	VINIGN*NTM#N*ISIPGEM#VTIGPM#SQTNAFM#TFDVNK	56.68	4	0.95816	VINIGN*NTM#N*ISIPGEM#VTIGPM#SQTNAFM#TFDVNK	54.017	3	1.1979
IPI:IPI00004279.1	Solute carrier family 15 member 1	SLC15A1	P46059	N562	YIVQRKNDSCPEV	KN*DSCPEVK	76.465	1	0.77261
IPI:IPI00004457.3	Membrane primary amine oxidase	AOC3	Q16853	N666	FSDFINNETIAGK	KEEEPSSSSVFN*QNDPWAPTVDFSDFINN*ETIAGK	144.78	33	1.2936					INN*ETIAGKDIVAW	113.24	2	1.0167
IPI:IPI00004457.3	Membrane primary amine oxidase	AOC3	Q16853	N592	YIYIASNHSNKWG					YIYIASN*HSN*K	172.88	36	0.90782	IASN*HSNKW	124.83	2	1.028
IPI:IPI00004457.3	Membrane primary amine oxidase	AOC3	Q16853	N294	VVIIPDNGTGGSW					AGIVNVVIIPDN*GTGGSWSIK	101.05	14	0.96692	EAGIVNVVIIPDN*GTGGSW	62.475	1	1.0359
IPI:IPI00004457.3	Membrane primary amine oxidase	AOC3	Q16853	N618	GEPIPQNSSMARG	IQM#ISFAGEPIPQN*SSM#AR	239.75	227	0.97757	IQM#ISFAGEPIPQN*SSM#AR	220.64	75	0.96276	AGEPIPQN*SSM#ARGF	171.32	6	1.5811
IPI:IPI00004457.3	Membrane primary amine oxidase	AOC3	Q16853	N137	GRQPQPNVSEIVV	QPQPN*VSEIVVGPIPHPSYM#R	157.47	43	0.51998
IPI:IPI00004573.2	Polymeric immunoglobulin receptor	PIGR	P01833	N135	QGPGIINDTKVYT					VSQGPGIIN*DTK	75.739	1	1.1497
IPI:IPI00004573.2	Polymeric immunoglobulin receptor	PIGR	P01833	N421	IIEEPGNGTFTVI	ISIIEEPGN*GTFTVIINQITSR	57.41	1	0.99886
IPI:IPI00004957.1	Angiopoietin-related protein 3	ANGPTL3	Q9Y5C1	N296	DGSQNFNETWENY	IDGSQNFN*ETWENYK	114.69	7	0.91716
IPI:IPI00004962.2	Golgi integral membrane protein 4	GOLIM4	O00461	N257	DPAEQQNVTQVAH	KPDPAEQQN*VTQVAHSPQGYNTAR	72.644	3	0.9016
IPI:IPI00005107.2	Niemann-Pick C1 protein	NPC1	O15118	N598	KNYKNPNITISFT									KNPN*ITISF	120.46	2	0.86007
IPI:IPI00005107.2	Niemann-Pick C1 protein	NPC1	O15118	N135	YVDPVTNQTKTNV	QSQFIN*VTATEDYVDPVTN*QTK	70.094	2	1.1557
IPI:IPI00005107.2	Niemann-Pick C1 protein	NPC1	O15118	N122	RQSQFINVTATED	QSQFIN*VTATEDYVDPVTN*QTK	70.094	2	1.1557
IPI:IPI00005171.1	HLA class II histocompatibility antigen, DR alpha chain	HLA-DRA	P01903	N143	FTPPVVNVTWIRN	FTPPVVN*VTWIR	159.09	44	1.0383	FTPPVVN*VTWIR	145.28	25	0.98916
IPI:IPI00005171.1	HLA class II histocompatibility antigen, DR alpha chain	HLA-DRA	P01903	N103	IMTKRSNYTPITN	RSN*YTPITNVPPEVTVITNSPVEIR	114.37	8	0.92329
IPI:IPI00005563.1	Isoform 1 of Tubulointerstitial nephritis antigen-like	TINAGL1	Q9GZM7-1	N161	YGWQAGNHSAFWG	AINQ*GN*YGWQ*AGN*HSAFWGM#TIDEGIR	139.44	20	1.2317	AINQGNYGWQAGN*HSAFWGM#TIDEGIR	116.43	5	0.98264	QAGN*HSAFW	171.73	5	0.89777
IPI:IPI00005563.1	Isoform 1 of Tubulointerstitial nephritis antigen-like	TINAGL1	Q9GZM7-1	N78	YCDIFCNRTVSDC	ADDCAIPYIGAICYCDIFCN*R	108.77	3	1.1593	ADDCAIPYIGAICYCDIFCN*R	105.89	1	0.97364	CN*RTVSDCCPDFW	83.314	3	1.093
IPI:IPI00005660.1	G-protein coupled receptor 182	GPR182	O15218	N37	EIIDIFNHTISEC					IIDIFN*HTISE	176.95	9	0.98891
IPI:IPI00005682.3	Corticosteroid 11-beta-dehydrogenase isozyme 1	HSD11B1	P28845	N123	IINHITNTSINIF	IM#GGIDM#IIINHITN*TSINIFHDDIHHVRK	116.94	39	1.2931	IM#GGIDM#IIINHITN*TSIN*IFHDDIHHVR	98.3	14	1.5796	VAQAGKIM#GGIDM#IIINHITN*TSINIF	55.127	3	1.0266
IPI:IPI00005682.3	Corticosteroid 11-beta-dehydrogenase isozyme 1	HSD11B1	P28845	N162	PMIKQSNGSIVVV	Q*SN*GSIVVVSSIAGK	249.41	270	0.99042	Q*SN*GSIVVVSSIAGK	261.39	181	0.86852
IPI:IPI00005707.7	C-type mannose receptor 2	MRC2	Q9UBG0	N69	RVTPACNTSIPAQ	VTPACN*TSIPAQR	96.64	11	1.0086	VTPACN*TSIPAQR	108.35	9	1.004
IPI:IPI00005794.2	Uncharacterized protein	PGCP	B5MDX4	N353	YQIHKVNISNYSI									QIHKVN*ISNY	140.09	4	1.01
IPI:IPI00005794.2	Uncharacterized protein	PGCP	B5MDX4	N179	YNQPYINYSRTVQ	IVVYNQPYIN*YSR	196.11	19	1.1328	IVVYNQPYIN*YSR	240.8	28	0.99214
IPI:IPI00005794.2	Uncharacterized protein	PGCP	B5MDX4	N396	SIIQPINITQVIS					VM#SIIQPIN*ITQVISHGE	264.52	26	1.0939
IPI:IPI00006070.1	Isoform CD34-F of Hematopoietic progenitor cell antigen CD34	CD34	P28906-1	N249	IIIVIANRTEISS					VRPQCIIIVIAN*RTE	176.78	23	0.98727
IPI:IPI00006070.1	Isoform CD34-F of Hematopoietic progenitor cell antigen CD34	CD34	P28906-1	N194	GICIEQNKTSSCA	ITQGICIEQN*K	77.379	5	0.90342
IPI:IPI00006071.4	Isoform 1 of ADP-ribosyl cyclase 1	CD38	P28907-1	N209	VVHVMINGSRSKI					AACDVVHVM#IN*GSR	83.204	5	0.9989
IPI:IPI00006071.4	Isoform 1 of ADP-ribosyl cyclase 1	CD38	P28907-1	N219	SKIFDKNSTFGSV	IFDKN*STFGSVEVHNIQPEK	187	3	0.5918
IPI:IPI00006097.3	Tumor necrosis factor receptor superfamily member 3	LTBR	P36941	N177	KAGHFQNTSSPSA	AGHFQN*TSSPSAR	87.001	2	1.2373	AGHFQN*TSSPSAR	67.385	1	0.90568
IPI:IPI00006114.5	Pigment epithelium-derived factor	SERPINF1	P36955	N285	PIKVTQNITIIEE	VTQN*ITIIEESITSEFIHDIDR	216.72	4	0.44449
IPI:IPI00006543.2	Complement factor H-related 5	CFHR5	B2RA39	N150	IQNNEKNISCVER									SIQNNEKN*ISCVERGW	92.457	2	1.1
IPI:IPI00006690.1	-	EPX	P11678	N423	DPCIITNRSARIP					AIIPFDN*IHDDPCIITN*R	199.65	84	0.96978
IPI:IPI00007199.4	Protein Z-dependent protease inhibitor	SERPINA10	Q9UK55	N335	KIPYQGNATMIVV	IPYQGN*ATM#IVVIM#EK	144.27	7	1.1451	IPYQGN*ATM#IVVIM#EK	151.54	8	1.072
IPI:IPI00007199.4	Protein Z-dependent protease inhibitor	SERPINA10	Q9UK55	N220	VKETFFNISKRYF	ETFFN*ISK	85.212	3	1.0024
IPI:IPI00007221.2	Plasma serine protease inhibitor	SERPINA5	P05154	N262	GVPYQGNATAIFI	VVGVPYQ*GN*ATAIFIIPSEGK	112.74	6	1.0747	VVGVPYQGN*ATAIFIIPSEGK	92.31	3	0.99322
IPI:IPI00007249.3	Ectonucleotide pyrophosphatase/phosphodiesterase family member 4	ENPP4	Q9Y6X5	N128	TNQIQENRSSAAA					AVPIWVTNQIQEN*R	120.14	2	0.66585
IPI:IPI00007647.2	Sodium- and chloride-dependent betaine transporter	SLC6A12	P48065	N183	TVTPFENFTSPVM									N*TEHCTDFINHSGAGTVTPFEN*F	81.317	2	0.98399
IPI:IPI00007769.1	Peripheral myelin protein 22	PMP22	Q01453	N41	ATDIWQNCSTSSS									IVGNGHATDIWQN*CSTSSSGNVHHCF	232.15	11	0.93701
IPI:IPI00007778.1	Di-N-acetylchitobiase	CTBS	Q01459	N299	TIMKQINSSISGN					QIN*SSISGNIWDK	90.793	1	0.81321
IPI:IPI00007778.1	Di-N-acetylchitobiase	CTBS	Q01459	N228	AANAPYNQTITGY					CIAAANAPYN*QTITGYNDYIK	129.88	4	0.87028
IPI:IPI00007800.1	Angiopoietin-related protein 2	ANGPTL2	Q9UKU9	N192	IATIAHNQSEIIA					YQHIATIAHN*QSE	114.24	4	1.0262
IPI:IPI00007800.1	Angiopoietin-related protein 2	ANGPTL2	Q9UKU9	N164	IENRIINQTADMI	IIN*QTADM#IQIASK	76.728	4	0.98357	IIN*QTADM#IQIASK	71.548	2	1.0885
IPI:IPI00007840.1	Isoform 1 of ATP-binding cassette sub-family G member 8	ABCG8	Q9H221-1	N619	YKMPIGNITIAVS	M#PIGN*ITIAVSGDK	79.633	1	1.0037	M#PIGN*ITIAVSGDK	72.891	1	0.99822
IPI:IPI00007853.1	Gamma-interferon-inducible lysosomal thiol reductase	IFI30	P13284	N119	GNAQEQNVSGRWE					IIN*VTIVPYGNAQEQN*VSGR	186.97	25	0.91029	GNAQEQN*VSGRW	152.62	3	0.89539
IPI:IPI00007853.1	Gamma-interferon-inducible lysosomal thiol reductase	IFI30	P13284	N106	IVMEIINVTIVPY					IIN*VTIVPYGNAQEQN*VSGR	186.97	27	1.0103
IPI:IPI00007960.4	Isoform 1 of Periostin	POSTN	Q15063-1	N599	IFIKEVNDTIIVN	EVN*DTIIVNEIK	113.77	3	0.3974
IPI:IPI00008167.1	Sodium/potassium-transporting ATPase subunit beta-3	ATP1B3	P54709	N124	TIEEQKNITVCPD					QKN*ITVCPDGAIFE	139.48	2	0.80908
IPI:IPI00008403.2	Carbohydrate sulfotransferase 7	CHST7	Q9NS84	N407	IDAFAINMTRGAA	AIAAIDAFAIN*M#TR	182.07	6	1.077
IPI:IPI00008494.4	Intercellular adhesion molecule 1	ICAM1	P05362	N385	GQIIHKNQTREIR					VAGQIIHKN*QTR	87.184	3	0.91531
IPI:IPI00008494.4	Intercellular adhesion molecule 1	ICAM1	P05362	N145	GGAPRANITVVII	AN*ITVVIIR	145.72	29	0.99732	AN*ITVVIIR	152.97	9	0.93795
IPI:IPI00008494.4	Intercellular adhesion molecule 1	ICAM1	P05362	N267	PTVTYGNDSFSAK	INPTVTYGN*DSFSAK	107.46	14	1.0042	INPTVTYGN*DSFSAK	132.86	10	0.97532
IPI:IPI00008556.1	Isoform 1 of Coagulation factor XI	F11	P03951-1	N450	VYSGIINQSEIKE	VYSGIIN*QSEIK	97.911	8	0.88503					SGIIN*QSEIKEDTSFF	116.51	5	0.90966
IPI:IPI00008556.1	Isoform 1 of Coagulation factor XI	F11	P03951-1	N126	MKGINYNSSVAKS	GINYN*SSVAK	89.047	7	1.072	GINYN*SSVAK	109.66	7	0.95208
IPI:IPI00008616.3	Isoform 1 of Solute carrier family 12 member 7	SLC12A7	Q9Y666-1	N360	EYFIQNNVTEIQG									FIQNN*VTEIQGIPGAASGVF	56.215	1	0.90766
IPI:IPI00008779.1	Transmembrane 4 L6 family member 4	TM4SF4	P48230	N124	PKCIMANSTWGYP	CIM#AN*STWGYPFHDGDYINDEAIWNK	172.84	17	1.1921	CIM#AN*STWGYPFHDGDYINDEAIWNK	204.05	15	1.3183
IPI:IPI00008787.4	Alpha-N-acetylglucosaminidase	NAGLU	P54802	N503	IIRSVYNCSGEAC	SVYN*CSGEACR	80.979	2	1.0647	SVYN*CSGEACR	124.42	10	0.93005
IPI:IPI00008787.4	Alpha-N-acetylglucosaminidase	NAGLU	P54802	N261	RVFPQVNVTKMGS	VFPQ*VN*VTK	92.439	17	1.1046	VFPQVN*VTK	84.476	2	1.0589
IPI:IPI00008787.4	Alpha-N-acetylglucosaminidase	NAGLU	P54802	N526	RPSIQMNTSIWYN	RPSIQM#N*TSIWYN*R	117.86	8	1.0186
IPI:IPI00008787.4	Alpha-N-acetylglucosaminidase	NAGLU	P54802	N532	NTSIWYNRSDVFE	RPSIQM#N*TSIWYN*R	117.86	8	1.0186
IPI:IPI00008895.1	Epithelial membrane protein 2	EMP2	P54851	N47	ICTNNTNCTVIND									RICTNN*TN*CTVIN*DSFQEY	165.58	27	0.86889
IPI:IPI00008895.1	Epithelial membrane protein 2	EMP2	P54851	N52	TNCTVINDSFQEY									RICTNN*TN*CTVIN*DSFQEY	165.58	27	1.1986
IPI:IPI00008901.1	Epithelial membrane protein 3	EMP3	P54852	N47	YDCTWNNDTKTWA									YDCTWNN*DTKTW	148.32	1	1.0173
IPI:IPI00008905.2	UDP-glucuronosyltransferase 2B15	UGT2B15	P54855	N65	SASTIVNASKSSA	GHEVTVITSSASTIVN*ASK	287.91	258	0.45913	VTVITSSASTIVN*ASK	223.06	169	1.0963
IPI:IPI00009111.1	Trophoblast glycoprotein	TPBG	Q13641	N275	AIKVIHNGTIAEI	VIHN*GTIAEIQGIPHIR	112.72	1	0.30956	VIHN*GTIAE	109.11	6	0.96599
IPI:IPI00009111.1	Trophoblast glycoprotein	TPBG	Q13641	N124	AEIAAINISGSRI	RPPIAEIAAIN*ISGSR	119.96	1	0.46136	IAAIN*ISGSR	96.331	3	1.0266
IPI:IPI00009243.2	Isoform B of Leptin receptor	LEPR	P48357-1	N688	NHHTSCNGTWSED	YVIN*HHTSCN*GTWSEDVGN*HTK	127.22	6	1.1516	YVINHHTSCN*GTWSEDVGN*HTK	97.081	4	1.0682	VINHHTSCN*GTWSEDVGN*HTKF	149.3	3	1.0041
IPI:IPI00009243.2	Isoform B of Leptin receptor	LEPR	P48357-1	N697	WSEDVGNHTKFTF	YVIN*HHTSCN*GTWSEDVGN*HTK	127.22	6	1.1516	YVINHHTSCN*GTWSEDVGN*HTK	97.081	4	1.0682	VINHHTSCN*GTWSEDVGN*HTKF	149.3	3	1.0041
IPI:IPI00009243.2	Isoform B of Leptin receptor	LEPR	P48357-1	N73	AVEPKFNSSGTHF	FN*SSGTHFSN*ISK	117.79	3	0.66737	FN*SSGTHFSN*ISK	80.522	3	0.76058
IPI:IPI00009243.2	Isoform B of Leptin receptor	LEPR	P48357-1	N81	SGTHFSNISKTTF	FN*SSGTHFSN*ISK	117.79	3	0.98835	FN*SSGTHFSN*ISK	80.522	3	0.87407
IPI:IPI00009243.2	Isoform B of Leptin receptor	LEPR	P48357-1	N187	FQMVHCNCSVHEC					GSFQM#VHCN*CSVHE	143.94	3	0.92785
IPI:IPI00009243.2	Isoform B of Leptin receptor	LEPR	P48357-1	N276	QVKYSENSTTVIR	YSEN*STTVIR	72.434	4	1.0918	YSEN*STTVIR	109.42	3	1.025
IPI:IPI00009243.2	Isoform B of Leptin receptor	LEPR	P48357-1	N347	ITSVGSNVSFHCI	IITSVGSN*VSFHCIYK	64.224	1	1.1051
IPI:IPI00009410.2	ER degradation-enhancing alpha-mannosidase-like 3	EDEM3	Q9BZQ6	N195	KIIPAFNTTSGIP	IIPAFN*TTSGIPYPR	155.66	11	0.8662	IIPAFN*TTSGIPYPR	178.15	11	1.0482
IPI:IPI00009456.1	5'-nucleotidase	NT5E	P21589	N311	GNPIIINSSIPED	GNVISSHGNPIIIN*SSIPEDPSIK	133.09	15	1.1123	RGNVISSHGNPIIIN*SSIPEDPSIK	114.55	11	0.93217
IPI:IPI00009456.1	5'-nucleotidase	NT5E	P21589	N333	WRIKIDNYSTQEI	IKIDN*YSTQEIGK	152.47	8	0.60655	IKIDN*YSTQE	123.35	4	0.98715
IPI:IPI00009457.4	Isoform 1 of C-type lectin domain family 1 member B	CLEC1B	Q9P126-1	N120	YGFFRHNITWEES									RHN*ITWEESKQY	85.958	1	0.94692
IPI:IPI00009477.4	Intercellular adhesion molecule 2	ICAM2	P13598	N176	EATATFNSTADRE	AAPAPQEATATFN*STADREDGHR	118.2	14	0.90621	ATATFN*STADRE	128.74	23	1.0452	GKAAPAPQEATATFN*STADREDGHRN*F	46.569	1	0.80388
IPI:IPI00009477.4	Intercellular adhesion molecule 2	ICAM2	P13598	N187	REDGHRNFSCIAV									GKAAPAPQEATATFN*STADREDGHRN*F	46.569	1	0.80388
IPI:IPI00009477.4	Intercellular adhesion molecule 2	ICAM2	P13598	N153	IFIFRGNETIHYE	GN*ETIHYETFGK	108.56	1	0.5779					RGN*ETIHYETF	99.522	4	0.8236
IPI:IPI00009477.4	Intercellular adhesion molecule 2	ICAM2	P13598	N105	QESMNSNVSVYQP					SM#NSN*VSVYQPPR	107.37	12	0.92233
IPI:IPI00009477.4	Intercellular adhesion molecule 2	ICAM2	P13598	N47	KGSIEVNCSTTCN	GSIEVN*CSTTCNQPEVGGIETSIDK	78.413	4	0.47193
IPI:IPI00009507.1	Isoform 1 of Synaptophysin-like protein 1	SYPL1	Q16563-1	N71	PPAVTENKTVTAT	GQTEIQVN*CPPAVTEN*K	174.59	17	0.71007	IQVNCPPAVTEN*K	150.06	14	0.79526	KGQTEIQVN*CPPAVTEN*KTVTATF	186.97	19	1.0395
IPI:IPI00009521.1	Macrophage receptor MARCO	MARCO	Q9UEW3	N83	IEMYFINDTIAAE	VIEM#YFIN*DTIAAEDSPSFSIIQSAHPGEHIAQGASR	90.518	2	0.63832	M#YFIN*DTIAAEDSPSFSIIQSAHPGE	60.464	1	1.3283	FIN*DTIAAEDSPSF	151.26	2	1.1554
IPI:IPI00009521.1	Macrophage receptor MARCO	MARCO	Q9UEW3	N136	IIQRVDNFTQNPG	VDN*FTQNPGM#FR	105.65	9	0.95562	VDN*FTQNPGM#FR	103.44	9	0.85645
IPI:IPI00009619.1	Isoform 2 of Cell adhesion molecule 3	CADM3	Q8N126-2	N324	IIFPFINKSDSGT					SAIIFPFIN*K	90.15	3	0.9652
IPI:IPI00009629.1	CMP-N-acetylneuraminate-beta-galactosamide-alpha-2,3-sialyltransferase 1	ST3GAL1	Q11201	N201	FREIGDNVSMIIV	EIGDN*VSM#IIVPFK	171.76	5	1.039	EIGDN*VSM#IIVPFK	138.21	6	0.87589
IPI:IPI00009629.1	CMP-N-acetylneuraminate-beta-galactosamide-alpha-2,3-sialyltransferase 1	ST3GAL1	Q11201	N323	DADFESNVTATIA	KTGVHDADFESN*VTATIASINK	89.049	2	0.90537
IPI:IPI00009629.1	CMP-N-acetylneuraminate-beta-galactosamide-alpha-2,3-sialyltransferase 1	ST3GAL1	Q11201	N79	WFDERFNQTMQPI	FN*QTM#QPIITAQNAIIEDDTYR	72.086	1	0.95495
IPI:IPI00009653.3	Leucine-rich repeat-containing protein 19	LRRC19	Q9H756	N95	HNNGFGNISSIEI					VTIIHNN*GFGN*ISSIE	74.853	1	1.0573
IPI:IPI00009802.1	Isoform V0 of Versican core protein	VCAN	P13611-1	N1442	SVAPSQNFSDSSE									ESVAPSQN*FSDSSESDTHPF	212.7	4	0.96993
IPI:IPI00009802.1	Isoform V0 of Versican core protein	VCAN	P13611-1	N330	TIYRFENQTGFPP	FEN*QTGFPPPDSR	101.53	16	0.97402	FEN*QTGFPPPDSR	113.99	22	0.98627	RFEN*QTGFPPPDSRF	91.62	15	1.0627
IPI:IPI00009923.1	Isoform 1 of Prolyl 4-hydroxylase subunit alpha-1	P4HA1	P13674-1	N113	SDGFISNITIQRQ	DM#SDGFISN*ITIQR	164.53	4	1.1444	DM#SDGFISN*ITIQR	156.08	6	1.182
IPI:IPI00009950.1	Vesicular integral-membrane protein VIP36	LMAN2	Q12907	N183	ISVMVNNGSISYD	VFPYISVM#VN*N*GSISYDHSK	252.82	39	1.0009	VFPYISVM#VN*N*GSISYDHSK	220.6	27	1.0373
IPI:IPI00009976.1	Transmembrane emp24 domain-containing protein 1	TMED1	Q13445	N53	YQSAPANASIETE					KQCFYQSAPAN*ASIE	196.84	5	1.0513
IPI:IPI00009997.1	N-acetyllactosaminide beta-1,3-N-acetylglucosaminyltransferase	B3GNT1	O43505	N204	NYAIGTNVSYPNN					VAQPGINYAIGTN*VSYPNNIIR	94.281	4	0.87532
IPI:IPI00010191.1	Collectrin	TMEM27	Q9HBJ8	N76	SHVIICNVTQRVS	EATEISHVIICN*VTQR	81.632	1	0.92277	ISHVIICN*VTQR	120.57	4	1.06
IPI:IPI00010274.7	TPSAB1 protein	TPSAB1	Q86TM8	N132	EIEEPVNISSRVH					IEEPVN*ISSR	121.6	1	0.95663
IPI:IPI00010348.1	Deoxyribonuclease-2-alpha	DNASE2	O00115	N266	VGIIPSNCSDIWQ									HKTVGIIPSN*CSDIW	67.019	1	1.1813
IPI:IPI00010348.1	Deoxyribonuclease-2-alpha	DNASE2	O00115	N290	PAGPSFNSTEDHS									QVINVNQIAFPGPAGPSFN*STEDHSKW	58.366	1	1.2852
IPI:IPI00010351.2	cDNA FLJ55770, highly similar to Macrophage scavenger receptor types I and II	MSR1	B4DDJ5	N267	EVKVINNITNDIR	VINN*ITNDIR	119.22	4	1.0676	VINN*ITNDIR	129.85	5	0.92523
IPI:IPI00010351.2	cDNA FLJ55770, highly similar to Macrophage scavenger receptor types I and II	MSR1	B4DDJ5	N161	DTEHFQNFSMTTD	IQHIIDM#EANIM#DTEHFQN*FSM#TTDQR	99.407	3	0.84741
IPI:IPI00010527.2	Isoform 1 of Solute carrier family 22 member 7	SLC22A7	Q9Y694-1	N57	IPGAPANFSHQDV	CAIPGAPAN*FSHQDVWIEAHIPR	85.51	4	0.24021	CAIPGAPAN*FSHQDVWIE	139.58	6	0.91275
IPI:IPI00010527.2	Isoform 1 of Solute carrier family 22 member 7	SLC22A7	Q9Y694-1	N91	YPQAIPNTTIGEE	FAYPQAIPN*TTIGEER	182.02	17	0.97628	FAYPQAIPN*TTIGEER	204.35	7	0.99293
IPI:IPI00010697.2	Isoform Alpha-6X1X2B of Integrin alpha-6	ITGA6	P23229-1	N966	RKYQTINCSVNVN	YQTIN*CSVNVNCVNIR	90.707	2	1.7315
IPI:IPI00010790.1	Biglycan	BGN	P21810	N311	VYIHSNNITKVGV	IIQ*VVYIHSN*N*ITK	232.6	143	0.9343	IIQ*VVYIHSN*N*ITK	196.24	167	1.0421	IHSNN*ITKVGVNDFCPM#GF	156	19	1.2228
IPI:IPI00010790.1	Biglycan	BGN	P21810	N270	QIRMIENGSISFI	M#IEN*GSISFIPTIR	239.19	100	0.88629	N*GSISFIPTIR	234.82	69	0.85827
IPI:IPI00010949.3	Isoform 1 of Sialate O-acetylesterase	SIAE	Q9HAT2-1	N401	IAYGEKNITFEGP					AIAYGEKN*ITFEGPIPE	88.768	1	0.95808
IPI:IPI00010949.3	Isoform 1 of Sialate O-acetylesterase	SIAE	Q9HAT2-1	N422	AHKGIINITYYQQ	GIIN*ITYYQQIQVQK	108.97	5	1.0724	GIIN*ITYYQQIQVQK	181.71	5	1.0651
IPI:IPI00011036.1	Inhibin beta E chain	INHBE	P58166	N198	CRPIEGNSTVTGQ	IQIDCRPIEGN*STVTGQPR	84.859	4	1.1512
IPI:IPI00011155.7	Isoform 1 of Asialoglycoprotein receptor 2	ASGR2	P07307-1	N170	MEIIHSNGSQRTC	FVACQM#EIIHSN*GSQR	150.49	10	0.34483	IIHSN*GSQ*R	118.5	18	0.91436
IPI:IPI00011155.7	Isoform 1 of Asialoglycoprotein receptor 2	ASGR2	P07307-1	N102	IKEAFSNFSSSTI	EAFSN*FSSSTITEVQAISTHGGSVGDK	222.91	20	0.20206
IPI:IPI00011218.1	Macrophage colony-stimulating factor 1 receptor	CSF1R	P07333	N275	DFQHAGNYSCVAS					VITINIDQVDFQHAGN*YSCVASNVQGK	57.802	2	0.90624
IPI:IPI00011229.1	Cathepsin D	CTSD	P07339	N134	SSTYVKNGTSFDI									VKN*GTSFDIHYGSGSISGY	152.28	87	0.91162
IPI:IPI00011229.1	Cathepsin D	CTSD	P07339	N263	GSISYINVTRKAY	YYKGSISYIN*VTR	196.27	447	1.0552	YYKGSISYIN*VTR	201.33	374	1.0247
IPI:IPI00011252.1	Complement component C8 alpha chain	C8A	P07357	N437	SGGIAQNRSTITY	GGSSGWSGGIAQN*R	175.74	14	1.1747	GGSSGWSGGIAQN*R	129.37	7	0.88873	SGGIAQN*RSTITY	87.568	1	0.99184
IPI:IPI00011264.2	Complement factor H-related protein 1	CFHR1	Q03591	N126	IQNNENNISCVER	IQNNENN*ISCVER	273.15	51	0.9988	NN*ISCVER	122.42	12	0.89328	RIQNNEN*N*ISCVERGW	180.2	14	0.99307
IPI:IPI00011264.2	-	CFHR1	Q03591	N1095	VMCINGNWTEPPQ					VM#CIN*GN*WTEPPQCK	155.08	23	0.96587
IPI:IPI00011302.1	CD59 glycoprotein	CD59	P13987	N43	DCKTAVNCSSDFD	TAVN*CSSDFDACIITK	172.82	14	1.0398	TAVN*CSSDFDACIITK	152.34	11	0.93947	NCPNPTADCKTAVN*CSSDF	99.927	9	1.2846
IPI:IPI00011454.1	Isoform 2 of Neutral alpha-glucosidase AB	GANAB	Q14697-2	N193	SFSDKVNITIGSI	VN*ITIGSIWDK	91.313	3	0.66226	VN*ITIGSIWDK	117.25	2	0.68162
IPI:IPI00011651.3	Isoform 1 of Receptor-type tyrosine-protein phosphatase gamma	PTPRG	P23470-1	N156	FHWGHSNGSAGSE	VEFHWGHSN*GSAGSEHSIN*GR	79.805	4	1.1388
IPI:IPI00011954.4	Aquaporin-9	AQP9	O43315	N142	IIIVGENATAHIF									AGGKIIIVGEN*ATAHIF	115.57	7	0.87426
IPI:IPI00011961.1	Isoform 1 of Sialoadhesin	SIGLEC1	Q9BZZ2-1	N1138	HSIPIPNVTVRDA	IDAHSIPIPN*VTVR	110.66	3	1.3521	IDAHSIPIPN*VTVR	109.84	5	0.99275
IPI:IPI00011961.1	Isoform 1 of Sialoadhesin	SIGLEC1	Q9BZZ2-1	N265	TITCQVNSSYPAV					IVTITCQVN*SSYPAVSSIK	65.477	1	1.0178
IPI:IPI00011961.1	Isoform 1 of Sialoadhesin	SIGLEC1	Q9BZZ2-1	N730	EANITCNVSREAA					GTEAN*ITCN*VSR	107.09	2	1.047
IPI:IPI00011961.1	Isoform 1 of Sialoadhesin	SIGLEC1	Q9BZZ2-1	N726	QEGTEANITCNVS					GTEAN*ITCN*VSR	107.09	2	1.047
IPI:IPI00011961.1	Isoform 1 of Sialoadhesin	SIGLEC1	Q9BZZ2-1	N741	AAGSPANFSWFRN	EAAGSPAN*FSWFR	119.39	3	1.5628	EAAGSPAN*FSWFR	95.417	2	1.1192
IPI:IPI00011961.1	Isoform 1 of Sialoadhesin	SIGLEC1	Q9BZZ2-1	N1476	GPGPVGNSTFAWF	IIGGPGPVGN*STFAWFWNDR	110.04	3	1.0909	IIGGPGPVGN*STFAWFWNDRR	138.91	3	1.1287
IPI:IPI00011961.1	Isoform 1 of Sialoadhesin	SIGLEC1	Q9BZZ2-1	N1462	PEGAAINISCRII	VVAEPGIDVPEGAAIN*ISCR	123.42	3	0.33651
IPI:IPI00012119.1	Isoform A of Decorin	DCN	P07585-1	N303	VYIHNNNISVVGS					YIQVVYIHN*NN*ISVVGSSDFCPPGHNTK	252.55	43	1.1098	IHNNN*ISVVGSSDFCPPGHNTKKASY	260.6	35	1.1005
IPI:IPI00012119.1	Isoform A of Decorin	DCN	P07585-1	N262	SISAVDNGSIANT	IGISFN*SISAVDN*GSIANTPHIR	318.13	42	0.93794	IGISFNSISAVDN*GSIAN*TPHIR	301.59	27	0.82271
IPI:IPI00012119.1	Isoform A of Decorin	DCN	P07585-1	N211	IRIADTNITSIPQ	IADTN*ITSIPQGIPPSITEIHIDGNK	260.24	57	0.54449
IPI:IPI00012208.1	Dolichyl-P-Man:Man(7)GlcNAc(2)-PP-dolichyl-alpha-1,6-mannosyltransferase	ALG12	Q9BV10	N463	TTGVSINITQIPP					VIASVVGTTGVSIN*ITQIPPFNVHIQTK	47.564	2	1.4195
IPI:IPI00012269.3	Isoform 1 of Multimerin-1	MMRN1	Q13201-1	N933	VITMCHNASTSVS					VITM#CHN*ASTSVSE	117.03	4	1.102
IPI:IPI00012269.3	Isoform 1 of Multimerin-1	MMRN1	Q13201-1	N344	IQKKIDNISITVN	KIDN*ISITVNDVR	96.745	2	0.81396
IPI:IPI00012269.3	Isoform 1 of Multimerin-1	MMRN1	Q13201-1	N828	KMYQMFNETTSQV	M#YQM#FN*ETTSQVR	81.92	1	0.98629
IPI:IPI00012440.8	Plasma alpha-L-fucosidase	FUCA2	Q9BTY2	N377	HTWRSQNDTVTPD	SQN*DTVTPDVWYTSKPK	118.08	1	1.2268	SQN*DTVTPDVWYTSKPK	64.04	1	0.75406
IPI:IPI00012585.1	Beta-hexosaminidase subunit beta	HEXB	P07686	N84	YISHSPNSTAGPS					NFYISHSPN*STAGPSCTIIEE	140.95	14	0.92115	YISHSPN*STAGPSCTIIEEAF	135.09	15	0.89406
IPI:IPI00012585.1	Beta-hexosaminidase subunit beta	HEXB	P07686	N190	YGTFTINESTIID									TIN*ESTIIDSPRF	285.83	7	0.9642
IPI:IPI00012585.1	Beta-hexosaminidase subunit beta	HEXB	P07686	N327	PINPTINTTYSFI									GPINPTIN*TTY	168.8	2	1.0863
IPI:IPI00012792.2	Cadherin-5	CDH5	P33151	N112	ERIDRENISEYHI									AIERIDREN*ISEY	97.163	3	0.94344
IPI:IPI00012792.2	Cadherin-5	CDH5	P33151	N442	EVYPWYNITVEAK					VYPWYN*ITVE	94.85	1	1.0471
IPI:IPI00012792.2	Cadherin-5	CDH5	P33151	N61	HIDEEKNTSIPHH	DWIWNQM#HIDEEKN*TSIPHHVGK	80.238	1	1.0348
IPI:IPI00012887.1	Cathepsin L1	CTSL1	P07711	N221	PKYSVANDTGFVD	YSVAN*DTGFVDIPK	216.88	13	1.0121	YSVAN*DTGFVDIPK	207.41	10	1.088
IPI:IPI00012989.2	Lysosomal alpha-mannosidase	MAN2B1	O00754	N310	GRYYRTNHTVMTM									YRTN*HTVM#TM#GSDF	104.59	5	0.90794
IPI:IPI00012989.2	Lysosomal alpha-mannosidase	MAN2B1	O00754	N766	RPTWKINQTEPVA	IN*QTEPVAGNYYPVNTR	131.51	12	1.037	IN*QTEPVAGNYYPVNTR	167.71	15	0.97388	KIN*QTEPVAGNY	120.06	3	1.0647
IPI:IPI00012989.2	Lysosomal alpha-mannosidase	MAN2B1	O00754	N133	WWHQQTNATQEVV	WWHQQTN*ATQEVVR	122.46	7	1.4125	WWHQQTN*ATQEVVR	108.47	2	0.84202
IPI:IPI00012989.2	Lysosomal alpha-mannosidase	MAN2B1	O00754	N692	VQEVHQNFSAWCS					VHQN*FSAWCSQVVR	107.09	8	0.94909
IPI:IPI00012989.2	Lysosomal alpha-mannosidase	MAN2B1	O00754	N367	WEINKANITWSVK					AN*ITWSVK	112.84	4	0.97125
IPI:IPI00012989.2	Lysosomal alpha-mannosidase	MAN2B1	O00754	N832	SEPIMENGSGAWV	GVSEPIM#EN*GSGAWVR	127.71	1	2.4897
IPI:IPI00013079.2	EMILIN-1	EMILIN1	Q9Y6C2	N658	ISFSSINDSINEI					VIISFSSIN*DSINE	225.97	2	0.99294
IPI:IPI00013079.2	EMILIN-1	EMILIN1	Q9Y6C2	N455	IGGIIANVSGEIG	IEQIGGIIAN*VSGEIGGR	188.9	24	0.75421	GRIEQIGGIIAN*VSGEIGGR	198.85	7	1.0323
IPI:IPI00013079.2	EMILIN-1	EMILIN1	Q9Y6C2	N794	RRIGAINSSIQII	RIGAIN*SSIQ*IIEDR	207.31	15	1.0496	RIGAIN*SSIQIIEDR	183.89	22	1.034
IPI:IPI00013079.2	EMILIN-1	EMILIN1	Q9Y6C2	N766	AGIRETNTTSQMQ	ETN*TTSQM#QAAIIEK	152.34	22	1.0705	ETN*TTSQM#QAAIIEK	168.5	16	1.0658
IPI:IPI00013079.2	EMILIN-1	EMILIN1	Q9Y6C2	N415	RIEDRFNSTIGPS	IEDRFN*STIGPSEEQEESWPGAPGGISHWIPAAR	82.086	3	1.244
IPI:IPI00013303.2	Limbic system-associated membrane protein	LSAMP	Q13449	N300	NKIGVTNASIVIF	IGVTN*ASIVIFR	98.353	1	0.87791
IPI:IPI00013435.1	Antigen-presenting glycoprotein CD1d	CD1D	P15813	N126	CEVHPGNASNNFF					VHPGN*ASN*NFFHVAFQGK	87.148	11	1.0297
IPI:IPI00013435.1	Antigen-presenting glycoprotein CD1d	CD1D	P15813	N60	QTHSWSNDSDTVR					IQTHSWSN*DSDTVR	196.11	7	1.0514
IPI:IPI00013449.1	Tetraspanin-6	TSPAN6	O43657	N134	KAIKQYNSTGDYR	QYN*STGDYR	140.83	8	1.0485	QYN*STGDYR	125.82	12	1.0693
IPI:IPI00013698.3	N-acylsphingosine amidohydrolase (Acid ceramidase) 1, isoform CRA_c	ASAH1	Q13510-1	N410	TRTVIENSTSYEE	TVIEN*STSYEEAK	122.45	28	1.1092	TVIEN*STSYEEAK	115.14	3	0.90052	ITRTVIEN*STSY	108.47	2	1.7152
IPI:IPI00013698.3	N-acylsphingosine amidohydrolase (Acid ceramidase) 1, isoform CRA_c	ASAH1	Q13510-1	N437	YFIIGGNQSGEGC	IIAPAYFIIGGN*QSGEGCVITR	277.94	22	0.833	IIAPAYFIIGGN*QSGE	301.16	3	0.99419
IPI:IPI00013831.1	CD48 antigen	CD48	P09326	N104	KVQKEDNSTYIMR									ISKVQKEDN*STY	79.974	1	0.8256
IPI:IPI00013887.1	Beta-galactoside alpha-2,6-sialyltransferase 1	ST6GAL1	P15907	N149	HIRDHVNVSMVEV	DHVN*VSM#VEVTDFPFN*TSEWEGYIPK	84.689	8	0.98165	DHVN*VSM#VE	183.65	17	1.0069
IPI:IPI00013887.1	Beta-galactoside alpha-2,6-sialyltransferase 1	ST6GAL1	P15907	N161	VTDFPFNTSEWEG	DHVN*VSM#VEVTDFPFN*TSEWEGYIPK	84.689	8	0.98165	VTDFPFN*TSEWE	167.18	3	1.1224
IPI:IPI00013897.1	Disintegrin and metalloproteinase domain-containing protein 10	ADAM10	O14672	N551	ASDPKPNFTDCNR					EGICN*GFTAICPASDPKPN*FTDCNR	77.959	4	0.93356
IPI:IPI00013937.1	Chymase	CMA1	P23946	N103	FRHPKYNTSTIHH	YN*TSTIHHDIM#IIK	73.927	3	0.95165
IPI:IPI00013971.1	Isoform IIC1 of Low affinity immunoglobulin gamma Fc region receptor II-c	FCGR2C	P31995-1	N187	FSIPQANHSHSGD									SRSDPNFSIPQAN*HSHSGDYHCTGNIGY	158.17	34	0.95409
IPI:IPI00013972.1	Carcinoembryonic antigen-related cell adhesion molecule 8	CEACAM8	P31997	N152	KPSISSNNSNPVE					VTGQFSVHPETPKPSISSN*NSNPVEDK	73.11	1	0.08028
IPI:IPI00013972.1	Carcinoembryonic antigen-related cell adhesion molecule 8	CEACAM8	P31997	N104	RETIYPNASIIMR	ETIYPN*ASIIM#R	94.297	2	1.2365
IPI:IPI00014218.1	Translocating chain-associated membrane protein 2	TRAM2	Q15035	N55	FIIPQYNISVPTA									IIPQYN*ISVPTADSETVHY	135.14	8	0.96847
IPI:IPI00014236.7	Isoform 1 of Zinc transporter ZIP14	SLC39A14	Q15043-1	N77	VGVGRGNVTQHVQ	GN*VTQHVQGHR	179.19	43	0.91396	GN*VTQHVQGHR	186.81	19	0.91506
IPI:IPI00014375.3	Glutamyl aminopeptidase	ENPEP	Q07075	N324	TAEYAANITKSVF									AAN*ITKSVF	129.47	1	1.3701
IPI:IPI00014375.3	Glutamyl aminopeptidase	ENPEP	Q07075	N589	VKWTEDNITSSVI					WTEDN*ITSSVIFN*R	87.18	2	0.69206
IPI:IPI00014375.3	Glutamyl aminopeptidase	ENPEP	Q07075	N597	TSSVIFNRSEKEG					WTEDN*ITSSVIFN*R	87.18	2	0.69206
IPI:IPI00014375.3	Glutamyl aminopeptidase	ENPEP	Q07075	N340	EEYFAMNYSIPKI					YFAM#N*YSIPK	91.087	9	1.0357
IPI:IPI00014375.3	Glutamyl aminopeptidase	ENPEP	Q07075	N607	KEGITINSSNPSG	EGITIN*SSNPSGN*AFIK	239.87	12	1.034	GITIN*SSNPSGNAFIK	268.61	19	1.0618
IPI:IPI00014375.3	Glutamyl aminopeptidase	ENPEP	Q07075	N773	IFEQWINGTVSIP					QWIN*GTVSIPVNIR	114.24	1	1.0665
IPI:IPI00014375.3	Glutamyl aminopeptidase	ENPEP	Q07075	N197	EFAGWINGSIVGF					FAGWIN*GSIVGFYR	88.552	2	1.2608
IPI:IPI00014375.3	Glutamyl aminopeptidase	ENPEP	Q07075	N678	DYKVAINITKYIK	VAIN*ITK	97.602	8	1.0783
IPI:IPI00014478.2	Isoform Alpha-7X1X2B of Integrin alpha-7	ITGA7	Q13683-1	N1025	VWGRIWNSTFIEE	IWN*STFIEEYSAVK	141.38	2	0.70524
IPI:IPI00015101.2	Torsin family protein C9orf167	C9orf167	Q9NXH8	N314	TRFVIQNASRAIP	FVIQN*ASR	94.114	7	1.1888	FVIQN*ASR	121.99	4	1.1547
IPI:IPI00015102.2	Isoform 1 of CD166 antigen	ALCAM	Q13740-1	N91	EYKDRINISENYT									DDVPEYKDRIN*ISENY	62.088	1	0.83868
IPI:IPI00015102.2	Isoform 1 of CD166 antigen	ALCAM	Q13740-1	N306	ITDVRRNATGDYK									TITDVRRN*ATGDY	72.2	1	1.0798
IPI:IPI00015102.2	Isoform 1 of CD166 antigen	ALCAM	Q13740-1	N265	AIKEGDNITIKCI					GDN*ITIK	126.41	11	0.82666
IPI:IPI00015102.2	Isoform 1 of CD166 antigen	ALCAM	Q13740-1	N480	IISPEENVTITCT					IIISPEEN*VTITCTAENQIER	157.47	1	0.908
IPI:IPI00015102.2	Isoform 1 of CD166 antigen	ALCAM	Q13740-1	N167	DSYPDGNITWYRN					IGDCISEDSYPDGN*ITWYR	203.99	10	1.0497
IPI:IPI00015102.2	-	ALCAM	Q13740-1	N265	AIKEGDNITIKCI	EGDN*ITIK	100.02	10	0.87161
IPI:IPI00015102.2	-	ALCAM	Q13740-1	N480	IISPEENVTITCT	IIISPEEN*VTITCTAEN*QIER	244.97	35	1.0023
IPI:IPI00015102.2	-	ALCAM	Q13740-1	N167	DSYPDGNITWYRN	KIGDCISEDSYPDGN*ITWYR	228.84	21	1.1924
IPI:IPI00015102.2	Isoform 1 of CD166 antigen	ALCAM	Q13740-1	N499	RTVNSINVSAISI	TVNSIN*VSAISIPEHDEADEISDENR	113.36	3	1.3904
IPI:IPI00015181.2	Integrin alpha-9	ITGA9	Q13797	N225	GTIKVINITDNTY	VIN*ITDNTYIK	99.568	6	1.0537	VIN*ITDNTYIK	154.24	9	1.1254
IPI:IPI00015181.2	Integrin alpha-9	ITGA9	Q13797	N904	CITAHCNFSAIAK					VIDCEKPGISCITAHCN*FSAIAK	85.808	1	1.229
IPI:IPI00015199.1	T-cell antigen CD7	CD7	P09564	N96	FSGSQDNITITMH					IDFSGSQDN*ITITM#HR	83.087	5	0.93951
IPI:IPI00015476.1	Neutral amino acid transporter A	SLC1A4	P43007	N206	QNSSSGNVTHEKI	VVTQN*SSSGN*VTHEK	119.01	3	0.81427	VVTQN*SSSGN*VTHEK	103.85	5	0.96094
IPI:IPI00015476.1	Neutral amino acid transporter A	SLC1A4	P43007	N201	YKVVTQNSSSGNV	VVTQN*SSSGN*VTHEK	119.01	3	0.81427	VVTQN*SSSGN*VTHEK	103.85	5	0.96094
IPI:IPI00015525.2	Multimerin-2	MMRN2	Q9H8L6	N249	PIWRSFNQSIHSI	SFN*QSIHSITQAIR	228.38	3	0.98551	SFN*QSIHSITQAIR	134.04	3	0.8833
IPI:IPI00015525.2	-	MMRN2	Q9H8L6	N472	RQIIEINITIQHI	QIIEIN*ITIQHIQGGHADIIK	55.437	2	0.80755	IN*ITIQHIQGGHADIIK	67.115	4	0.95065
IPI:IPI00015525.2	-	MMRN2	Q9H8L6	N439	VEEIQVNHTAIRE	QVEEIQVN*HTAIR	248.36	6	0.94724	IQVN*HTAIR	117.31	4	0.99659
IPI:IPI00015525.2	Multimerin-2	MMRN2	Q9H8L6	N350	QEAPGTNGSIVIA	AQEAPGTN*GSIVIATPGAGAR	118.37	6	0.73912
IPI:IPI00015525.2	Multimerin-2	MMRN2	Q9H8L6	N214	AAVMEANQTGHEF	AIPGN*ITAAVM#EAN*QTGHEFPDR	80.585	3	0.82788
IPI:IPI00015525.2	Multimerin-2	MMRN2	Q9H8L6	N205	WKAIPGNITAAVM	AIPGN*ITAAVM#EAN*QTGHEFPDR	80.585	3	0.82788
IPI:IPI00015842.1	Reticulocalbin-1	RCN1	Q15293	N53	ERPPEDNQSFQYD	VVRPDSEIGERPPEDN*QSFQYDHEAFIGK	119.34	28	0.66633	IGERPPEDN*QSFQYDHEAFIGK	206.43	27	1.1213
IPI:IPI00015872.3	Tetraspanin-8	TSPAN8	P19075	N118	KSDRIVNETIYEN	IVN*ETIYENTK	152.7	6	0.80716					KSKSDRIVN*ETIY	83.137	2	1.0712
IPI:IPI00016112.6	Isoform 1 of Peroxidasin homolog	PXDN	Q92626-1	N1280	ICDNADNITRVQS	IICDNADN*ITR	97.734	4	1.0329	IICDNADN*ITR	115.18	4	1.0902
IPI:IPI00016112.6	Isoform 1 of Peroxidasin homolog	PXDN	Q92626-1	N1178	DYRVYCNISAAHT	VYCN*ISAAHTFEDIK	93.494	5	1.0302
IPI:IPI00016255.4	Putative phospholipase B-like 1	PLBD1	Q6P4A8	N411	FHEKIYNWSGYPI	IYN*WSGYPIIVQK	134.56	10	1.2575	IYN*WSGYPIIVQK	107.09	2	1.1254
IPI:IPI00016334.2	Isoform 1 of Cell surface glycoprotein MUC18	MCAM	P43121-1	N418	PSIPGINRTQIVN					CVASVPSIPGIN*R	105.03	1	0.61068
IPI:IPI00016334.2	Isoform 1 of Cell surface glycoprotein MUC18	MCAM	P43121-1	N56	ISQSQGNISHVDW	CGISQSQGN*ISHVDWFSVHK	100.43	6	1.1037	CGISQSQGN*ISHVDWFSVHK	78.95	5	1.0331
IPI:IPI00016334.2	Isoform 1 of Cell surface glycoprotein MUC18	MCAM	P43121-1	N449	KENMVINISCEAS	ENM#VIN*ISCEASGHPR	74.789	2	0.53158
IPI:IPI00017232.4	Isoform 1 of Sodium/potassium/calcium exchanger 6	SLC24A6	Q6J4K2-1	N60	RKVCGINVSDRCD					KVCGIN*VSDR	72.928	1	0.82418
IPI:IPI00017601.1	Ceruloplasmin	CP	P00450	N397	DIFTKENITAPGS	EN*ITAPGSDSAVFFEQGTTR	243.01	6	0.45557					TKEN*ITAPGSDSAVFF	101.43	9	0.93697
IPI:IPI00017601.1	Ceruloplasmin	CP	P00450	N762	HHIQEQNVSNAFI	EIHHIQEQN*VSNAFIDKGEFYIGSK	198.74	22	0.72847	QN*VSNAFIDKGE	177.42	26	0.83559	EKEIHHIQEQN*VSNAFIDKGEFY	176.25	10	1.0153
IPI:IPI00017601.1	Ceruloplasmin	CP	P00450	N138	GAIYPDNTTDFQR	EHEGAIYPDN*TTDFQ*R	225.85	20	1.0358	HEGAIYPDN*TTDFQR	182.71	31	1.0098	YKEHEGAIYPDN*TTDFQRADDKVYPGEQY	146.96	19	1.0223
IPI:IPI00017696.1	Complement C1s subcomponent	C1S	P09871	N174	MKNCGVNCSGDVF									IHDDM#KNCGVN*CSGDVF	86.291	2	1.0379
IPI:IPI00017696.1	Complement C1s subcomponent	C1S	P09871	N406	EYHCAGNGSWVNE					YHCAGN*GSWVNE	150.04	5	0.9873
IPI:IPI00018274.1	Isoform 1 of Epidermal growth factor receptor	EGFR	P00533-1	N413	IQAWPENRTDIHA					ITGFIIIQAWPEN*R	142.57	2	0.8862	IIIQAWPEN*RTDIHAF	120.57	6	0.93586
IPI:IPI00018274.1	Isoform 1 of Epidermal growth factor receptor	EGFR	P00533-1	N175	SSDFISNMSMDFQ	DIVSSDFISN*M#SM#DFQNHIGSCQK	125.12	3	1.0063	DIVSSDFISN*M#SM#DFQNHIGSCQK	94.856	1	1.1034	RDIVSSDFISN*M#SM#DF	198.85	14	0.99436
IPI:IPI00018274.1	Isoform 1 of Epidermal growth factor receptor	EGFR	P00533-1	N352	KDSISINATNIKH	DSISIN*ATNIK	145.46	8	1.0367	DSISIN*ATNIK	177.44	5	1.0662	KDSISIN*ATNIKHF	155.99	7	1.0552
IPI:IPI00018274.1	Isoform 1 of Epidermal growth factor receptor	EGFR	P00533-1	N568	CIPQAMNITCTGR	EFVENSECIQCHPECIPQAM#N*ITCTGR	129.77	7	0.591	CIPQAM#N*ITCTGR	136.7	14	1.0058
IPI:IPI00018279.8	Collagen alpha-3(V) chain	COL5A3	P25940	N102	IRGQPANQSVIIS					GQPAN*QSVIISIYDER	69.261	3	0.98575
IPI:IPI00018279.8	Collagen alpha-3(V) chain	COL5A3	P25940	N141	PIPQQVNITDGRW	QIGIAIGPAIGIIGDPFRPIPQQVN*ITDGR	72.399	4	1.1141
IPI:IPI00018282.3	Isoform I of Tumor necrosis factor receptor superfamily member 5	CD40	P25942-1	N180	VQQAGTNKTDVVC					DIVVQQAGTN*KTDVVCGPQDR	145.28	4	0.70441
IPI:IPI00018282.3	Isoform I of Tumor necrosis factor receptor superfamily member 5	CD40	P25942-1	N153	PVGFFSNVSSAFE	QIATGVSDTICEPCPVGFFSN*VSSAFEK	113.65	5	1.1202	QIATGVSDTICEPCPVGFFSN*VSSAFEK	139.47	6	1.1292
IPI:IPI00018305.4	Insulin-like growth factor-binding protein 3	IGFBP3	P17936	N136	APPAPGNASESEE	AYIIPAPPAPGN*ASESEEDR	97.836	6	0.98552
IPI:IPI00018311.1	Isoform 2 of Neuroplastin	NPTN	Q9Y639-2	N284	MPMDIVNTSGRFF	KKEN*GM#PM#DIVN*TSGR	148.41	28	1.0607	N*GM#PM#DIVN*TSGR	145.09	33	1.0245	RKKEN*GM#PM#DIVN*TSGRFF	86.944	10	1.0258
IPI:IPI00018311.1	Isoform 2 of Neuroplastin	NPTN	Q9Y639-2	N317	PGEYECNATNAIG					CN*ATNAIGSASVVTVIR	288.42	6	0.87112
IPI:IPI00018311.1	Isoform 2 of Neuroplastin	NPTN	Q9Y639-2	N171	PVTIQCNITSSSH	DSPVIPVTIQCN*ITSSSHTITYSYWTK	95.622	4	1.1222	DSPVIPVTIQCN*ITSSSHTITYSYWTK	84.166	3	0.95904
IPI:IPI00018311.1	Isoform 2 of Neuroplastin	NPTN	Q9Y639-2	N229	VSAPKANATIEVK	AN*ATIEVK	138.1	9	0.92023
IPI:IPI00018769.4	Thrombospondin-2	THBS2	P35442	N1069	VSIKVVNSTTGTG	VVN*STTGTGEHIR	113.24	2	0.97935	VVN*STTGTGEHIR	98.156	3	1.0385
IPI:IPI00018901.2	Isoform 1 of Gamma-glutamyltranspeptidase 1	GGT1	P19440-1	N266	IIEHPINISIGDV									RAEIIEHPIN*ISIGDVVIY	139.08	6	1.0216
IPI:IPI00018901.2	Isoform 1 of Gamma-glutamyltranspeptidase 1	GGT1	P19440-1	N120	AFATMFNSSEQSQ	IAFATM#FN*SSEQSQK	177.81	52	1.0456	IAFATM#FN*SSEQSQK	155.66	16	0.90291
IPI:IPI00018901.2	Isoform 1 of Gamma-glutamyltranspeptidase 1	GGT1	P19440-1	N230	GAQAFYNGSITAQ					GAQAFYN*GSITAQIVK	212.39	21	0.96374
IPI:IPI00018901.2	Isoform 1 of Gamma-glutamyltranspeptidase 1	GGT1	P19440-1	N511	HNQIIPNVTTVER	IHNQIIPN*VTTVER	153.38	14	1.1844	IHN*QIIPN*VTTVER	105.65	8	0.98922
IPI:IPI00018953.1	Dipeptidyl peptidase 4	DPP4	P27487	N281	SISSVTNATSIQI									VVNTDSISSVTN*ATSIQITAPASM#IIGDHY	50.285	2	1.0032
IPI:IPI00018953.1	Dipeptidyl peptidase 4	DPP4	P27487	N85	FNAEYGNSSVFIE					YGN*SSVFIEN*STFDE	115.68	5	0.87354	NAEYGN*SSVF	102.61	1	1.0278
IPI:IPI00018953.1	Dipeptidyl peptidase 4	DPP4	P27487	N92	SSVFIENSTFDEF					YGN*SSVFIEN*STFDE	115.68	2	1.1303	IEN*STFDEFGHSINDY	187.11	10	1.0437
IPI:IPI00018953.1	Dipeptidyl peptidase 4	DPP4	P27487	N229	IAYAQFNDTEVPI									AQFN*DTEVPIIEY	110.86	2	1.116
IPI:IPI00018953.1	Dipeptidyl peptidase 4	DPP4	P27487	N520	IDFIIINETKFWY	KIDFIIIN*ETK	125.28	25	1.0002	KIDFIIIN*ETK	93.649	8	0.82358
IPI:IPI00018953.1	Dipeptidyl peptidase 4	DPP4	P27487	N150	TEERIPNNTQWVT	IPN*NTQWVTWSPVGHK	132.31	9	1.1924	RIPN*NTQWVTWSPVGHK	118.19	14	0.93187
IPI:IPI00018953.1	Dipeptidyl peptidase 4	DPP4	P27487	N321	WIRRIQNYSVMDI	RIQN*YSVM#DICDYDESSGR	217.88	48	1.0459	RIQN*YSVM#DICDYDESSGR	195.6	27	0.9807
IPI:IPI00018953.1	Dipeptidyl peptidase 4	DPP4	P27487	N685	NIDHYRNSTVMSR	YM#GIPTPEDNIDHYRN*STVM#SR	68.82	3	1.4785
IPI:IPI00019006.2	Toll-like receptor 2	TLR2	O60603	N199	SIKSIQNVSHIII	SIQN*VSHIIIHM#K	77.062	2	0.94481
IPI:IPI00019007.1	Toll-like receptor 3	TLR3	O15455	N662	WFVNWINETHTNI									VNWIN*ETHTNIPEISSHY	178.84	4	1.1518
IPI:IPI00019007.1	Toll-like receptor 3	TLR3	O15455	N52	PDDIPTNITVINI	ITQVPDDIPTN*ITVIN*ITHNQIR	184.15	5	1.1869	ITQVPDDIPTN*ITVIN*ITHN*QIR	159.26	7	0.75221
IPI:IPI00019007.1	Toll-like receptor 3	TLR3	O15455	N57	TNITVINITHNQI	ITQVPDDIPTN*ITVIN*ITHNQIR	184.15	5	1.1869	ITQVPDDIPTN*ITVIN*ITHN*QIR	159.26	7	0.88626
IPI:IPI00019007.1	Toll-like receptor 3	TLR3	O15455	N70	RRIPAANFTRYSQ	RIPAAN*FTR	90.657	5	1.0795	RIPAAN*FTR	78.149	2	0.97855
IPI:IPI00019007.1	Toll-like receptor 3	TLR3	O15455	N413	SPIHIINITKNKI					TFVSIAHSPIHIIN*ITK	86.641	6	1.0588
IPI:IPI00019007.1	Toll-like receptor 3	TLR3	O15455	N196	EIDIFANSSIKKI					IDIFAN*SSIK	77.662	9	1.0826
IPI:IPI00019146.6	Isoform 1 of Coxsackievirus and adenovirus receptor	CXADR	P78310-1	N201	SVISVKNASSEYS									IAEM#TSSVISVKN*ASSEY	140.1	8	0.99325
IPI:IPI00019146.6	Isoform 1 of Coxsackievirus and adenovirus receptor	CXADR	P78310-1	N106	SGDASINVTNIQI					SGDASIN*VTNIQISDIGTYQCK	87.352	3	0.76977
IPI:IPI00019157.3	Chondroitin sulfate proteoglycan 4	CSPG4	Q6UVK1	N772	GQEIISNISFPVT					IISN*ISFPVTIQR	99.5	4	0.97707
IPI:IPI00019157.3	Chondroitin sulfate proteoglycan 4	CSPG4	Q6UVK1	N2016	VVFAFTNFSSSHD					VVFAFTN*FSSSHDHFR	80.96	7	1.0748
IPI:IPI00019157.3	Chondroitin sulfate proteoglycan 4	CSPG4	Q6UVK1	N1202	AVIYSHNGSISPR	AGQPATAFSQQDIIDGAVIYSHN*GSISPR	68.916	1	1.0971	AGQPATAFSQQDIIDGAVIYSHN*GSISPR	74.222	1	1.0867
IPI:IPI00019278.1	Thiamine transporter 2	SLC19A3	Q9BZV2	N45	ISGPDKNITSAEI									ISGPDKN*ITSAEITNEIFPVW	141.13	7	1.0201
IPI:IPI00019381.4	Isoform 1 of Cell cycle control protein 50A	TMEM30A	Q9NV96-1	N180	IANSMFNDTIEIF					NEDKPIAPCGAIANSM#FN*DTIE	107.98	7	0.91608	RRNEDKPIAPCGAIANSM#FN*DTIEIF	46.833	1	1.029
IPI:IPI00019381.4	Isoform 1 of Cell cycle control protein 50A	TMEM30A	Q9NV96-1	N190	EIFIIGNDSYPIP					IFIIGN*DSYPIPIAIKK	194.48	9	1.0182
IPI:IPI00019381.4	Isoform 1 of Cell cycle control protein 50A	TMEM30A	Q9NV96-1	N294	AGRYSINVTYNYP	YSIN*VTYNYPVHYFDGR	227.63	24	1.0788	YSIN*VTYNYPVHYFDGR	250.19	15	1.086
IPI:IPI00019381.4	Isoform 1 of Cell cycle control protein 50A	TMEM30A	Q9NV96-1	N107	PCFCTINFTIEKS	CISPDVTPCFCTIN*FTIEK	81.428	2	1.2145	CISPDVTPCFCTIN*FTIEK	96.773	4	1.247
IPI:IPI00019391.1	P2X purinoceptor 1	P2RX1	P51575	N153	GKCVAFNDTVKTC					CVAFN*DTVK	93.551	2	1.197
IPI:IPI00019399.2	Serum amyloid A-4 protein	SAA4	P35542	N94	DCYIFGNSSTVIE									IFGN*SSTVIEDSKSNEKAEEW	121.13	4	1.0694
IPI:IPI00019568.1	Prothrombin (Fragment)	F2	P00734	N143	PHKPEINSTTHPG	YPHKPEIN*STTHPGADIQENFCR	154.74	11	0.48242	YPHKPEIN*STTHPGADIQE	190.1	17	0.92535
IPI:IPI00019568.1	Prothrombin (Fragment)	F2	P00734	N121	NYRGHVNITRSGI	GHVN*ITR	139.92	11	1.2122	GHVN*ITR	154.09	9	0.99988
IPI:IPI00019568.1	Prothrombin (Fragment)	F2	P00734	N416	YPPWDKNFTENDI	WVITAAHCIIYPPWDKN*FTENDIIVR	144.72	8	0.94938	WVITAAHCIIYPPWDKN*FTE	86.548	3	1.2735
IPI:IPI00019591.2	cDNA FLJ55673, highly similar to Complement factor B	CFB	B4E1Z4	N787	DSIGASNFTGAKK	IVIDPSGSM#NIYIVIDGSDSIGASN*FTGAK	82.639	1	1.0683					IVIDGSDSIGASN*F	88.187	1	0.63314
IPI:IPI00019591.2	cDNA FLJ55673, highly similar to Complement factor B	CFB	B4E1Z4	N314	TICGVGNMSANAS	ITDTICGVGN*M#SAN*ASDQER	148.15	7	1.0286
IPI:IPI00019591.2	cDNA FLJ55673, highly similar to Complement factor B	CFB	B4E1Z4	N318	VGNMSANASDQER	ITDTICGVGN*M#SAN*ASDQER	148.15	7	1.0286
IPI:IPI00019591.2	cDNA FLJ55673, highly similar to Complement factor B	CFB	B4E1Z4	N468	AHFVAINGSKINI	QSVPAHFVAIN*GSK	162.31	4	1.2167
IPI:IPI00019943.1	Afamin	AFM	P43652	N402	YAEDKFNETTEKS	YAEDKFN*ETTEK	124.12	4	0.71708
IPI:IPI00019943.1	Afamin	AFM	P43652	N33	RDIENFNSTQKFI	DIEN*FN*STQK	160.36	17	0.91725
IPI:IPI00019988.1	N-sulphoglucosamine sulphohydrolase	SGSH	P51688	N41	FESGAYNNSAIAT	NAIIIIADDGGFESGAYN*NSAIATPHIDAIAR	63.291	2	1.0027	SGAYN*NSAIATPHIDAIAR	114.52	2	0.76785
IPI:IPI00019988.1	N-sulphoglucosamine sulphohydrolase	SGSH	P51688	N413	TFQDIINRTTAGQ	M#PFPIDQDFYVSPTFQDIIN*R	113.88	3	0.83542	M#PFPIDQDFYVSPTFQDIIN*R	62.203	2	0.99118
IPI:IPI00019989.4	Isoform 1 of Arylsulfatase D	ARSD	P51689-1	N347	EDNGIKNSTFTYF	VINAIEDN*GIKN*STFTYFTSDHGGHIEAR	130.65	23	1.2395	VINAIEDN*GIKN*STFTYFTSDHGGHIE	133.48	14	0.80628
IPI:IPI00019989.4	Isoform 1 of Arylsulfatase D	ARSD	P51689-1	N128	SGGIPENETTFAR	AIQWNAGSGGIPEN*ETTFAR	257.15	9	0.67223
IPI:IPI00020005.6	cDNA FLJ50239, highly similar to Arylsulfatase E	ARSE	P51690	N283	DCFIMRNHTITEQ									IM#RN*HTITEQPM#CF	192.3	10	1.0182
IPI:IPI00020005.6	cDNA FLJ50239, highly similar to Arylsulfatase E	ARSE	P51690	N150	SGGIPTNETTFAK	VIQ*WTGASGGIPTN*ETTFAK	170.5	9	0.68931	VIQWTGASGGIPTN*E	98.582	2	0.67907
IPI:IPI00020005.6	cDNA FLJ50239, highly similar to Arylsulfatase E	ARSE	P51690	N369	DVEGISNSTIIYF					IIDTIDVEGISN*STIIYFTSDHGGSIE	227	19	1.0053
IPI:IPI00020007.4	Isoform 1 of Probable lysosomal cobalamin transporter	LMBRD1	Q9NUN5-1	N457	SDNHKGNSTISVP	GN*STISVPK	118.18	9	0.9848	GN*STISVPK	129.85	6	0.92342
IPI:IPI00020007.4	Isoform 1 of Probable lysosomal cobalamin transporter	LMBRD1	Q9NUN5-1	N88	KDWANANVSRQIE	DWANAN*VSR	145.72	12	1.139	DWANAN*VSR	145.72	8	0.96289
IPI:IPI00020091.1	-	ORM2	P19652	N72	FFYFTPNKTEDTI	SVQEIQATFFYFTPN*KTEDTIFIR	92.31	1	0.35028	IQATFFYFTPN*KTEDTIFIR	205.96	36	0.82016	YFTPN*KTEDTIF	192.5	36	0.85711
IPI:IPI00020091.1	Alpha-1-acid glycoprotein 2	ORM2	P19652	N103	INVQRENGTVSRY									INVQREN*GTVSRY	138.63	3	0.98351
IPI:IPI00020091.1	-	ORM2	P19652	N56	FRNEEYNKSVQEI									RNEEYN*KSVQEIQATFF	161.76	73	1.0014
IPI:IPI00020091.1	Alpha-1-acid glycoprotein 2	ORM2	P19652	N93	QNQCFYNSSYINV	QNQCFYN*SSYINVQR	278.46	26	1.2061	QNQCFYN*SSYIN*VQR	261.67	25	1.0466
IPI:IPI00020446.5	CD82 antigen	CD82	P27701	N198	FCEAPGNRTQSGN					KGFCEAPGN*R	126.41	5	0.65048	CEAPGN*RTQSGNHPEDWPVYQEGCM#EKVQAW	63.115	4	1.2253
IPI:IPI00020446.5	CD82 antigen	CD82	P27701	N129	EIIRDYNSSREDS	DYN*SSREDSIQDAWDYVQAQVK	164.2	2	1.7869	DYN*SSREDSIQDAWDYVQAQVK	107.72	1	0.93215
IPI:IPI00020446.5	CD82 antigen	CD82	P27701	N157	GWVSFYNWTDNAE					CCGWVSFYN*WTDNAE	94.728	2	1.1651
IPI:IPI00020470.4	Isoform 1 of Glycosyltransferase 8 domain-containing protein 1	GLT8D1	Q68CQ7-1	N257	TEWKRQNITNQIE	RQN*ITNQIEK	93.096	5	0.99312	QN*ITNQIEK	85.676	3	0.77674	KRQN*ITNQIEKW	86.014	1	1.0241
IPI:IPI00020470.4	Isoform 1 of Glycosyltransferase 8 domain-containing protein 1	GLT8D1	Q68CQ7-1	N103	FYIVTINNTADHI					SNVIFYIVTIN*NTADHIR	110.84	6	1.1215
IPI:IPI00020557.2	Prolow-density lipoprotein receptor-related protein 1	LRP1	Q07954	N1616	TVPDIDNVTVIDY									TVPDIDN*VTVIDY	76.522	1	0.79065
IPI:IPI00020557.2	Prolow-density lipoprotein receptor-related protein 1	LRP1	Q07954	N4125	GHSPIVNITGGIS	FGHSPIVN*ITGGISHASDVVIYHQHK	144.17	8	1.5325	FGHSPIVN*ITGGISHASDVVIYHQHK	62.064	6	0.87447	GHSPIVN*ITGGISHASDVVIY	133.86	9	0.92423
IPI:IPI00020557.2	Prolow-density lipoprotein receptor-related protein 1	LRP1	Q07954	N3333	GRTCVSNCTASQF	TCVSN*CTASQFVCK	153.81	7	1.2714	TCVSN*CTASQFVCK	107.65	9	1.1316	IGSDGRTCVSN*CTASQF	107.35	3	1.201
IPI:IPI00020557.2	Prolow-density lipoprotein receptor-related protein 1	LRP1	Q07954	N2905	SQEHKCNASSQFI					CN*ASSQFICSSGR	91.62	2	0.66924
IPI:IPI00020557.2	Prolow-density lipoprotein receptor-related protein 1	LRP1	Q07954	N4075	IGSIRINGTDPIV	IN*GTDPIVAADSK	98.337	6	0.80329	IN*GTDPIVAADSK	100.55	3	0.66972
IPI:IPI00020557.2	Prolow-density lipoprotein receptor-related protein 1	LRP1	Q07954	N185	YIIQPDNRSCKAK					GYIIQPDN*R	138.1	5	0.6886
IPI:IPI00020557.2	Prolow-density lipoprotein receptor-related protein 1	LRP1	Q07954	N1645	IKRAFINGTGVET	AFIN*GTGVETVVSADIPNAHGIAVDWVSR	180.63	24	1.0926	AFIN*GTGVETVVSADIPNAHGIAVDWVSR	139.51	1	0.73817
IPI:IPI00020557.2	Prolow-density lipoprotein receptor-related protein 1	LRP1	Q07954	N2127	KRGSKDNATDSVP	GSKDN*ATDSVPIR	147.74	14	0.8978	GSKDN*ATDSVPIR	141.58	7	0.8013
IPI:IPI00020557.2	Prolow-density lipoprotein receptor-related protein 1	LRP1	Q07954	N1154	PSHPCANNTSVCI					SIACRPPSHPCAN*NTSVCIPPDK	81.356	5	0.80931
IPI:IPI00020557.2	Prolow-density lipoprotein receptor-related protein 1	LRP1	Q07954	N3048	INIDGSNYTIIKQ	KINIDGSN*YTIIK	110.38	4	1.0452	KINIDGSN*YTIIK	136.38	7	0.9684
IPI:IPI00020557.2	Prolow-density lipoprotein receptor-related protein 1	LRP1	Q07954	N3089	IRRMHINGSNVQV	M#HIN*GSN*VQVIHR	159.64	30	1.3506	RM#HIN*GSNVQVIHR	165.7	31	0.97402
IPI:IPI00020557.2	Prolow-density lipoprotein receptor-related protein 1	LRP1	Q07954	N1763	YWISSGNHTINRC	IYWISSGN*HTINR	213.63	13	1.1137	IYWISSGN*HTINR	290.13	13	0.99409
IPI:IPI00020557.2	Prolow-density lipoprotein receptor-related protein 1	LRP1	Q07954	N3953	RGVTHINISGIKM	GVTHIN*ISGIK	155.97	7	0.97181	GVTHIN*ISGIK	150.04	6	0.99578
IPI:IPI00020557.2	Prolow-density lipoprotein receptor-related protein 1	LRP1	Q07954	N114	CREIQGNCSRIGC	EIQGN*CSR	117.4	9	1.0306	EIQGN*CSR	103.74	15	1.0025
IPI:IPI00020557.2	Prolow-density lipoprotein receptor-related protein 1	LRP1	Q07954	N1558	ICIINYNRTVSCA	QPM#APNPCEANGGQGPCSHICIIN*YN*R	94.384	10	1.0296	QPM#APNPCEANGGQGPCSHICIIN*YN*R	63.979	6	1.0057
IPI:IPI00020557.2	Prolow-density lipoprotein receptor-related protein 1	LRP1	Q07954	N2815	AAGCIYNSTCDDR	WICDGDKDCADGADESIAAGCIYN*STCDDR	83.09	6	1.3092	SIAAGCIYN*STCDDRE	194.23	24	1.0064
IPI:IPI00020557.2	Prolow-density lipoprotein receptor-related protein 1	LRP1	Q07954	N729	IETIIINGTDRKI	IETIIIN*GTDR	157.38	20	0.90038	TIIIN*GTDR	138.98	9	1.0125
IPI:IPI00020557.2	Prolow-density lipoprotein receptor-related protein 1	LRP1	Q07954	N4364	SGDVTCNCTDGRV	QSGDVTCN*CTDGR	145.29	21	1.1357	QSGDVTCN*CTDGR	143.31	16	1.0224
IPI:IPI00020557.2	Prolow-density lipoprotein receptor-related protein 1	LRP1	Q07954	N2620	DGTCIGNSSRCNQ	DGTCIGN*SSR	155.06	16	1.1145	DGTCIGN*SSR	121.73	9	1.0396
IPI:IPI00020557.2	Prolow-density lipoprotein receptor-related protein 1	LRP1	Q07954	N1511	NKWTGHNVTVVQR	WTGHN*VTVVQR	129.89	8	1.1665	WTGHN*VTVVQR	104.82	8	1.0662
IPI:IPI00020557.2	Prolow-density lipoprotein receptor-related protein 1	LRP1	Q07954	N136	GPTCYCNSSFQIQ					IGCQHHCVPTIDGPTCYCN*SSFQIQADGK	90.912	5	1.0761
IPI:IPI00020557.2	Prolow-density lipoprotein receptor-related protein 1	LRP1	Q07954	N3662	IDEFQCNNTICKP					FQCN*NTICKPIAWK	145.81	2	1.1202
IPI:IPI00020557.2	Prolow-density lipoprotein receptor-related protein 1	LRP1	Q07954	N3788	ITSCATNASICGD	ITSCATN*ASICGDEAR	258.41	30	1.0711	ITSCATN*ASICGDEAR	218.21	14	1.1465
IPI:IPI00020557.2	Prolow-density lipoprotein receptor-related protein 1	LRP1	Q07954	N928	NSEDESNATCSAR					WICDGDNDCGNSEDESN*ATCSAR	79.467	1	1.1998
IPI:IPI00020557.2	Prolow-density lipoprotein receptor-related protein 1	LRP1	Q07954	N1575	MKIHKDNTTCYEF	DN*TTCYEFK	89.08	3	0.62889
IPI:IPI00020557.2	Prolow-density lipoprotein receptor-related protein 1	LRP1	Q07954	N2472	GIIAVANDTNSCE	VDIPQQPM#GIIAVAN*DTNSCEISPCR	164.18	3	0.7426
IPI:IPI00020557.2	Prolow-density lipoprotein receptor-related protein 1	LRP1	Q07954	N446	IRVNRFNSTEYQV	VNRFN*STEYQVVTR	172.11	8	0.83
IPI:IPI00020557.2	Prolow-density lipoprotein receptor-related protein 1	LRP1	Q07954	N2502	THQGHVNCSCRGG	INN*GGCQDICIITHQGHVN*CSCR	63.578	1	0.86642
IPI:IPI00020557.2	Prolow-density lipoprotein receptor-related protein 1	LRP1	Q07954	N239	MDFSYANETVCWV	QTTAM#DFSYAN*ETVCWVHVGDSAAQTQIK	162.72	4	0.89408
IPI:IPI00020557.2	Prolow-density lipoprotein receptor-related protein 1	LRP1	Q07954	N3839	TCSQICNNTKGGH	FGTCSQICN*NTK	112.13	8	1.0918
IPI:IPI00020599.1	Calreticulin	CALR	P27797	N344	YAEEFGNETWGVT									IITNDEAYAEEFGN*ETW	116.84	7	1.0239
IPI:IPI00020986.2	Lumican	LUM	P51884	N88	DEKAFENVTDIQW	AFEN*VTDIQWIIIDHNIIEN*SK	235.7	125	1.0448	AFEN*VTDIQWIIIDHNIIENSK	129.11	13	1.2353	IRN*NQIDHIDEKAFEN*VTDIQW	112.3	18	1.0756
IPI:IPI00020986.2	Lumican	LUM	P51884	N127	IHINHNNITESVG	KIHIN*HN*N*ITESVGPIPK	214.45	90	0.79151	KIHINHNN*ITESVGPIPK	198.72	78	1.0576
IPI:IPI00020986.2	Lumican	LUM	P51884	N160	SFEGIVNITFIHI	ITKIGSFEGIVN*ITFIHIQHNR	249.6	126	0.92709	IGSFEGIVN*ITFIHIQHN*R	346.18	131	1.0857
IPI:IPI00020987.1	Prolargin	PRELP	P51888	N327	NSIEKINGTQICP	IN*GTQICPN*DIVAFHDFSSDIENVPHIR	95.195	15	0.77827	KIN*GTQICPNDIVAFHDFSSDIE	161.35	18	1.0764	INNNSIEKIN*GTQICPNDIVAFHDF	133.16	10	1.0028
IPI:IPI00020987.1	Prolargin	PRELP	P51888	N124	PVESFQNATGIRW	IHYIYIQN*NFITEIPVESFQN*ATGIR	187.43	123	1.0476	SFQ*N*ATGIR	198.55	45	1.0194
IPI:IPI00020987.1	Prolargin	PRELP	P51888	N289	IPKNSFNISNIIV	N*SFN*ISNIIVIHISHNR	185.95	56	0.97338	N*SFN*ISNIIVIHISHNR	174.87	62	1.0994
IPI:IPI00021302.3	Sushi domain-containing protein 2	SUSD2	Q9UGT4	N162	EKSEIVNETRWQY	SEIVN*ETR	120.15	2	0.90107
IPI:IPI00021453.1	Lipid phosphate phosphohydrolase 3	PPAP2B	O14495	N170	PDFSQINCSEGYI	IRPHFISVCNPDFSQIN*CSEGYIQNYR	181.61	3	0.81016	IRPHFISVCNPDFSQIN*CSE	204.13	10	0.96265
IPI:IPI00021534.3	Sphingosine 1-phosphate receptor 4	S1PR4	O95977	N30	IIVIHYNHSGRIA	IIVIHYN*HSGR	79.148	2	1.0566	IIVIHYN*HSGR	86.898	1	1.06
IPI:IPI00021594.3	Isoform 1 of Glycosylphosphatidylinositol anchor attachment 1 protein	GPAA1	O43292-1	N203	EAYHDVNVTGMQS					AYHDVN*VTGM#QSSPIQGR	108.77	4	0.92479
IPI:IPI00021770.1	Isoform 1 of 3-hydroxy-3-methylglutaryl-coenzyme A reductase	HMGCR	P04035-1	N281	ADPSPQNSTADTS	WIADPSPQN*STADTSK	81.703	8	1.3289	WIADPSPQN*STADTSK	75.669	8	1.0945
IPI:IPI00021807.3	cDNA FLJ56157, highly similar to Glucosylceramidase	GBA	P04062-1	N394	IGPTIANSTHHNV	DIGPTIAN*STHHNVR	190.37	7	1.061	DIGPTIAN*STHHNVR	141.54	7	1.0077
IPI:IPI00021807.3	cDNA FLJ56157, highly similar to Glucosylceramidase	GBA	P04062-1	N183	MGPIQANHTGTGI	RM#EISM#GPIQAN*HTGTGIIITIQPEQK	105.38	9	0.99357	ISM#GPIQAN*HTGTGIIITIQPEQK	98.175	2	1.0087
IPI:IPI00021834.1	Isoform Alpha of Tissue factor pathway inhibitor	TFPI	P10646-1	N145	TRYFYNNQTKQCE									FYNN*QTKQCERF	133.81	2	1.0412
IPI:IPI00021983.1	Isoform 1 of Nicastrin	NCSTN	Q92542-1	N530	GFIIKANNSWFQS	AN*NSWFQSIIR	110.66	4	0.92154					IIKAN*NSWF	121.99	2	0.8423
IPI:IPI00021983.1	-	NCSTN	Q92542-1	N506	EIAGGTNFSDTVQ					IAGGTN*FSDTVQADPQTVTR	169.67	9	0.90998
IPI:IPI00021983.1	Isoform 1 of Nicastrin	NCSTN	Q92542-1	N612	QGPIHSNETDRIP					YSWVQGPIHSN*ETDR	148.91	2	0.91847
IPI:IPI00021983.1	Isoform 1 of Nicastrin	NCSTN	Q92542-1	N55	PCVRIINATHQIG	IIN*ATHQIGCQSSISGDTGVIHVVEK	160.67	9	0.87372	IIN*ATHQIGCQSSISGDTGVIHVVEK	199.97	12	1.0616
IPI:IPI00021983.1	Isoform 1 of Nicastrin	NCSTN	Q92542-1	N264	SMIKPINTTGTIK					IVCDPISDYNVWSM#IKPIN*TTGTIKPDDR	51.301	1	1.0875
IPI:IPI00021983.1	Isoform 1 of Nicastrin	NCSTN	Q92542-1	N417	VIIRRPNQSQPIP	RPN*QSQPIPPSSIQR	85.837	3	0.85907
IPI:IPI00021997.1	Protein CREG1	CREG1	O75629	N193	WFFAKINITNIWV	IN*ITNIWVIDYFGGPK	187.89	18	1.1545	IN*ITNIWVIDYFGGPK	169.09	1	1.116
IPI:IPI00021997.1	Protein CREG1	CREG1	O75629	N160	GTVTKVNETEMDI	VN*ETEM#DIAK	97.813	4	0.69173
IPI:IPI00021999.1	Interleukin-18 receptor 1	IL18R1	Q13478	N297	NINVIYNCTVAST	IENIGESNINVIYN*CTVASTGGTDTK	68.42	1	0.97534
IPI:IPI00022048.8	Prostaglandin F2 receptor negative regulator	PTGFRN	Q9P2B2	N600	GDISSPNETKYII					YSVIIM#AEKPVGDISSPN*ETK	100.58	2	0.62186
IPI:IPI00022048.8	Prostaglandin F2 receptor negative regulator	PTGFRN	Q9P2B2	N413	DYQVYINASKVPG					AVSSPAGVGVTWIEPDYQVYIN*ASK	101.17	2	0.94545
IPI:IPI00022048.8	Prostaglandin F2 receptor negative regulator	PTGFRN	Q9P2B2	N618	SVVKIENWTDASR	IEN*WTDASR	80.231	4	1.1155	IEN*WTDASR	98.044	1	1.0064
IPI:IPI00022048.8	Prostaglandin F2 receptor negative regulator	PTGFRN	Q9P2B2	N300	EIDITCNITTDRA	EIDITCN*ITTDR	112.13	1	1.1957	IDITCN*ITTDR	170.52	5	1.0199
IPI:IPI00022200.4	Isoform 1 of Collagen alpha-3(VI) chain	COL6A3	P12111-1	N2079	RGPPGVNGTQGFQ	GPPGVN*GTQGFQGCPGQR	105.28	10	1.0456	GPPGVN*GTQGFQGCPGQR	94.461	7	0.88193	RGYPGDEGGPGERGPPGVN*GTQGF	93.381	2	0.97835
IPI:IPI00022200.4	Isoform 1 of Collagen alpha-3(VI) chain	COL6A3	P12111-1	N3037	SIVIKQNITVTDR					QN*ITVTDR	92.925	5	0.88825
IPI:IPI00022200.4	Isoform 1 of Collagen alpha-3(VI) chain	COL6A3	P12111-1	N2558	INAIQINNTAVGH	QIINAIQIN*N*TAVGHAIVIPAGR	266.78	35	1.1945	QIINAIQIN*N*TAVGHAIVIPAGR	276.03	36	1.0512
IPI:IPI00022200.4	Isoform 1 of Collagen alpha-3(VI) chain	COL6A3	P12111-1	N2677	PSESVDNASMPPV					VAVVQHAPSESVDN*ASM#PPVKVE	178.14	8	1.0781
IPI:IPI00022229.2	Apolipoprotein B-100	APOB	P04114	N4237	VYSKVHNGSEIIF									SKVHN*GSEIIF	117.02	6	0.85489
IPI:IPI00022229.2	Apolipoprotein B-100	APOB	P04114	N2239	IENIDFNKSGSST									IENIDFN*KSGSSTASW	127.32	4	0.9337
IPI:IPI00022229.2	Apolipoprotein B-100	APOB	P04114	N3465	EFKYDFNSSMIYS	YDFN*SSM#IYSTAK	162.31	5	0.97819	YDFN*SSM#IYSTAK	133.71	14	1.0232	KYDFN*SSM#IY	138.4	2	0.9512
IPI:IPI00022229.2	Apolipoprotein B-100	APOB	P04114	N3895	VDSPVYNATWSAS	FEVDSPVYN*ATWSASIK	236.17	27	1.1722	VDSPVYN*ATWSASIK	170.49	27	1.1003	EVDSPVYN*ATW	96.342	1	1.0268
IPI:IPI00022229.2	Apolipoprotein B-100	APOB	P04114	N1523	ESNIRFNSSYIQG	FN*SSYIQGTN*QITGR	316.1	14	0.96107	FN*SSYIQGTNQITGR	296.85	20	0.87656
IPI:IPI00022229.2	Apolipoprotein B-100	APOB	P04114	N2982	YESGSINFSKIEI					SGSIN*FSK	85.212	5	0.92914
IPI:IPI00022229.2	Apolipoprotein B-100	APOB	P04114	N3411	FVEGSHNSTVSIT	FVEGSHN*STVSITTK	169.79	57	0.99523	GSHN*STVSITTK	176.25	27	0.98919
IPI:IPI00022229.2	Apolipoprotein B-100	APOB	P04114	N4431	YIVSASNFTSQIS					YIVSASN*FTSQISSQVE	117	1	1.0326
IPI:IPI00022229.2	Apolipoprotein B-100	APOB	P04114	N3101	QYKYNQNFSAGNN					YNQN*FSAGNNE	136.02	1	1.0701
IPI:IPI00022246.1	Azurocidin	AZU1	P20160	N140	IPIPIQNATVEAG	EAN*ITSSVTIIPIPIQN*ATVEAGTR	131.65	4	0.39943
IPI:IPI00022246.1	Azurocidin	AZU1	P20160	N126	QIDREANITSSVT	EAN*ITSSVTIIPIPIQN*ATVEAGTR	131.65	4	0.39943
IPI:IPI00022246.1	Azurocidin	AZU1	P20160	N171	RFPRFVNVTVTPE	FVN*VTVTPEDQCRPN*NVCTGVITR	160.55	48	1.0098
IPI:IPI00022255.1	Olfactomedin-4	OLFM4	Q6UX06	N72	VSQIFSNFTGSVD					SIGSGGSVSQIFSN*FTGSVDDR	71.073	1	0.99385
IPI:IPI00022331.1	Phosphatidylcholine-sterol acyltransferase	LCAT	P04180	N296	ISTPSFNYTGRDF					DHVFISTPSFN*YTGR	106.13	6	1.072
IPI:IPI00022331.1	Phosphatidylcholine-sterol acyltransferase	LCAT	P04180	N44	PKAEISNHTRPVI	AEISN*HTRPVIIVPGCIGNQIEAK	130.36	1	1.0497
IPI:IPI00022371.1	Histidine-rich glycoprotein	HRG	P04196	N125	IRVIDFNCTTSSV	VIDFN*CTTSSVSSAIAN*TK	200.75	40	1.0484	VIDFN*CTTSSVSSAIANTK	179.14	25	1.053
IPI:IPI00022391.1	Serum amyloid P-component	APCS	P02743	N51	IEKPIQNFTICFR	ESVTDHVN*IITPIEKPIQN*FTICFR	214.24	31	1.1896	ESVTDHVN*IITPIEKPIQN*FTICFR	150.68	22	1.2116	VFPRESVTDHVNIITPIEKPIQN*F	89.049	10	0.83853
IPI:IPI00022392.1	Complement C1q subcomponent subunit A	C1QA	P02745	N146	QEEPYQNHSGRFV	RN*PPMGGNVVIFDTVITNQEEPYQN*HSGR	163.4	28	1.1916	RNPPM#GGNVVIFDTVITNQEEPYQN*HSGR	104.67	3	0.94365	DTVITNQEEPYQN*HSGRF	184.76	4	0.97079
IPI:IPI00022395.1	Complement component C9	C9	P02748	N277	RFSYSKNETYQIF									SYSKN*ETY	110.61	2	0.86492
IPI:IPI00022417.4	Leucine-rich alpha-2-glycoprotein	LRG1	P02750	N79	IAVEFFNITHIPA					FFN*ITHIPANIIQGASK	162.81	13	1.051
IPI:IPI00022417.4	Leucine-rich alpha-2-glycoprotein	LRG1	P02750	N186	PPGIIANFTIIRT	KIPPGIIAN*FTIIR	172.13	9	0.98329	KIPPGIIAN*FTIIR	181.31	7	1.1168
IPI:IPI00022426.1	Protein AMBP	AMBP	P02760	N250	TSRYFYNGTSMAC					YFYN*GTSM#ACE	195.27	8	1.0696	FYN*GTSM#ACETF	148.56	2	0.97758
IPI:IPI00022426.1	Protein AMBP	AMBP	P02760	N115	YHKSKWNITMESY					SKWN*ITM#E	118.33	6	1.063
IPI:IPI00022431.2	cDNA FLJ55606, highly similar to Alpha-2-HS-glycoprotein	AHSG	B7Z8Q2	N222	PIIAPINDTRVVH	VCQ*DCPIIAPIN*DTR	157.38	32	1.114	VCQDCPIIAPIN*DTR	176.4	46	1.033
IPI:IPI00022431.2	cDNA FLJ55606, highly similar to Alpha-2-HS-glycoprotein	AHSG	B7Z8Q2	N242	AFNAQNNGSNFQI	AAIAAFNAQNN*GSNFQIEEISR	272.24	33	0.82206
IPI:IPI00022462.2	Transferrin receptor protein 1	TFRC	P02786	N251	DIYTPVNGSIVIV	KDFEDIYTPVN*GSIVIVR	94.487	3	1.1969	DIYTPVN*GSIVIVR	127.02	3	1.0625
IPI:IPI00022463.2	Serotransferrin	TF	P02787	N432	VIAENYNKSDNCE	CGIVPVIAENYN*K	148.28	14	0.6966
IPI:IPI00022463.2	Serotransferrin	TF	P02787	N630	QHIFGSNVTDCSG	QQQHIFGSN*VTDCSGN*FCIFR	267.38	52	0.96134	QQQHIFGSN*VTDCSGN*FCIFR	217.91	37	1.0398
IPI:IPI00022488.1	Hemopexin	HPX	P02790	N64	ATTIDDNGTMIFF									SFDATTIDDN*GTM#IF	105.65	1	0.63054
IPI:IPI00022488.1	Hemopexin	HPX	P02790	N187	SWPAVGNCSSAIR	SWPAVGN*CSSAIR	140.31	21	1.0694	SWPAVGN*CSSAIR	106.01	12	0.88517
IPI:IPI00022488.1	Hemopexin	HPX	P02790	N453	AIPQPQNVTSIIG	AIPQPQN*VTSIIGCTH	217.09	57	1.0417	AIPQPQN*VTSIIGCTH	227.93	33	1.0052
IPI:IPI00022558.2	Isoform 1 of Myelin protein zero-like protein 1	MPZL1	O95297-1	N130	NMQFIHNGTYICD	DASINIENM#QFIHN*GTYICDVK	105.77	3	0.81447
IPI:IPI00022558.2	Isoform 1 of Myelin protein zero-like protein 1	MPZL1	O95297-1	N50	KEIFVANGTQGKI	EIFVAN*GTQGK	108.7	8	0.98791
IPI:IPI00022608.2	Sortilin-related receptor	SORL1	Q92673	N99	YGQVSINDSHNQM					VYGQVSIN*DSHNQM#VVHWAGEK	66.152	2	1.1093	GQVSIN*DSHNQM#VVHW	70.622	1	0.82332
IPI:IPI00022608.2	Sortilin-related receptor	SORL1	Q92673	N158	INFGIGNRSEAVI									GIGN*RSEAVIAQ*FY	109.72	5	0.85221
IPI:IPI00022608.2	Sortilin-related receptor	SORL1	Q92673	N2069	MFDSAMNITAYIG					IHM#FDSAM#N*ITAYIGN*TTDNFFK	88.574	6	1.0434	EIHM#FDSAM#N*ITAY	95.094	1	0.88233
IPI:IPI00022608.2	Sortilin-related receptor	SORL1	Q92673	N1894	ITTSIHNKTVIVS	SITTSIHN*K	65.305	1	0.68188	SITTSIHN*K	76.827	2	0.72674
IPI:IPI00022608.2	Sortilin-related receptor	SORL1	Q92673	N2010	IIVQIGNMSKDSS					YHIIVQIGN*M#SK	133.89	7	0.83381
IPI:IPI00022608.2	Sortilin-related receptor	SORL1	Q92673	N1733	TSRGIGNWSDSKS	GIGN*WSDSK	80.239	1	1.0463	GIGN*WSDSK	87.639	4	0.88568
IPI:IPI00022608.2	Sortilin-related receptor	SORL1	Q92673	N1809	ISHKVGNITAHTS					VGN*ITAHTSYE	136.5	5	0.96719
IPI:IPI00022608.2	Sortilin-related receptor	SORL1	Q92673	N1706	SQRAASNFTEIKN	AASN*FTEIK	100.02	2	1.0727	AASN*FTEIK	111.46	5	0.98082
IPI:IPI00022608.2	Sortilin-related receptor	SORL1	Q92673	N2076	ITAYIGNTTDNFF					IHM#FDSAM#N*ITAYIGN*TTDNFFK	88.574	6	1.0434
IPI:IPI00022608.2	Sortilin-related receptor	SORL1	Q92673	N871	FRITIVNSSVIDR	ITIVN*SSVIDRPR	237.67	5	0.93197	ITIVN*SSVIDRPR	222.25	8	1.0464
IPI:IPI00022608.2	Sortilin-related receptor	SORL1	Q92673	N430	YIATIINGSMNEE	VEGIQGVYIATIIN*GSM#NEENM#R	146.13	7	1.141	VEGIQGVYIATIIN*GSM#NEENM#R	122.64	3	1.0693
IPI:IPI00022608.2	Sortilin-related receptor	SORL1	Q92673	N1854	IKAKAINQTAVEC	AIN*QTAVECTWTGPR	63.709	1	0.68962
IPI:IPI00022654.5	Isoform 1 of TM2 domain-containing protein 3	TM2D3	Q9BRN9-1	N122	QKNFIINMTCRFC	NFIIN*M#TCR	90.657	3	1.1709	NFIIN*M#TCR	118.33	2	0.88751
IPI:IPI00022654.5	Isoform 1 of TM2 domain-containing protein 3	TM2D3	Q9BRN9-1	N157	RQRYPANCTVRDH					QRYPAN*CTVR	96.143	1	1.0225
IPI:IPI00022731.1	Apolipoprotein C-IV	APOC4	P55056	N63	IIETVVNRTRDGW	EIIETVVN*R	95.358	3	0.68017
IPI:IPI00022810.2	Isoform 1 of Dipeptidyl peptidase 1	CTSC	P53634-1	N53	GSQRDVNCSVMGP	DVN*CSVM#GPQ*EK	166.04	16	1.02	DVN*CSVM#GPQEK	158.04	11	0.8778
IPI:IPI00022810.2	Isoform 1 of Dipeptidyl peptidase 1	CTSC	P53634-1	N276	RIRIITNNSQTPI	IITN*NSQTPIISPQEVVSCSQYAQGCEGGFPYIIAGK	168.72	33	1.2257	IITN*NSQTPIISPQEVVSCSQYAQGCEGGFPYIIAGK	73.276	1	1.1829
IPI:IPI00022810.2	Isoform 1 of Dipeptidyl peptidase 1	CTSC	P53634-1	N119	KVTTYCNETMTGW	VTTYCN*ETM#TGWVHDVIGR	233.78	16	1.0893	VTTYCN*ETM#TGWVHDVIGR	75.911	3	1.2594
IPI:IPI00022887.4	Isoform 1 of Endoplasmic reticulum-Golgi intermediate compartment protein 1	ERGIC1	Q969X5-1	N74	KIDVSINISIPNI					IDVSIN*ISIPNIHCE	157.86	18	1.0581
IPI:IPI00022892.2	Thy-1 membrane glycoprotein	THY1	P04216	N42	IDCRHENTSSSPI					HEN*TSSSPIQYE	86.313	5	0.89739
IPI:IPI00022892.2	Thy-1 membrane glycoprotein	THY1	P04216	N119	PPISSQNVTVIRD	DEGTYTCAIHHSGHSPPISSQN*VTVIR	155.49	12	1.0141	GTYTCAIHHSGHSPPISSQN*VTVIR	186.56	31	0.97147
IPI:IPI00022895.8	Isoform 1 of Alpha-1B-glycoprotein	A1BG	P04217-1	N363	AIFEIHNISVADS					IHN*ISVADSAN*YSCVYVDIKPPFGGSAPSER	94.449	8	1.0761	EIHN*ISVADSAN*Y	211.46	2	0.63316
IPI:IPI00022895.8	Isoform 1 of Alpha-1B-glycoprotein	A1BG	P04217-1	N371	SVADSANYSCVYV					IHN*ISVADSAN*YSCVYVDIKPPFGGSAPSER	94.449	8	1.0761	EIHN*ISVADSAN*Y	211.46	2	0.63316
IPI:IPI00022895.8	Isoform 1 of Alpha-1B-glycoprotein	A1BG	P04217-1	N179	PVHQPGNYSCSYR	REGDHEFIEVPEAQEDVEATFPVHQPGN*YSCSYR	93.949	10	1.1802	ATFPVHQ*PGN*YSCSYR	215.51	20	1.0201	IIRREGDHEFIEVPEAQEDVEATFPVHQPGN*Y	45.269	1	0.96799
IPI:IPI00022933.2	Isoform 1 of HLA class II histocompatibility antigen gamma chain	CD74	P04233-1	N136	NATKYGNMTEDHV	YGN*M#TEDHVM#HIIQNADPIK	130.39	19	0.9518	YGN*M#TEDHVM#HIIQNADPIK	95.197	4	0.85854
IPI:IPI00022933.2	Isoform 1 of HLA class II histocompatibility antigen gamma chain	CD74	P04233-1	N130	PQGPMQNATKYGN	M#ATPIIM#QAIPM#GAIPQGPM#QN*ATK	129.32	19	1.047	M#ATPIIM#QAIPM#GAIPQGPM#QN*ATK	128.38	11	1.0141
IPI:IPI00022937.4	252 kDa protein	F5	-	N1708	DNAVQPNSSYTYV	EDNAVQPN*SSYTYVWHATER	78.441	1	0.69834	EDNAVQPN*SSYTYVWHATER	74.147	1	0.87169	KEDNAVQPN*SSY	80.706	1	0.90816
IPI:IPI00022937.4	252 kDa protein	F5	-	N982	WIISPQNASRAWG					IIQDTDEDTAVNNWIISPQN*ASR	80.156	1	1.0993
IPI:IPI00023014.3	von Willebrand factor	VWF	P04275	N1515	IGEADFNRSKEFM									VIEGSDKIGEADFN*RSKEF	79.652	3	0.80461
IPI:IPI00023014.3	von Willebrand factor	VWF	P04275	N2585	MEACMINGTVIGP	M#EACM#IN*GTVIGPGK	63.29	3	0.92839	ACM#IN*GTVIGPGK	84.365	2	0.96558
IPI:IPI00023019.1	Isoform 1 of Sex hormone-binding globulin	SHBG	P04278-1	N380	DVDQAINRSHEIW					IDVDQAIN*R	91.584	1	0.92973
IPI:IPI00023137.1	Torsin-1B	TOR1B	O14657	N64	REERPINASAIKI	EERPIN*ASAIK	169.93	4	1.1373	ERPIN*ASAIK	119.53	3	1.0576
IPI:IPI00023314.1	Inhibin beta C chain	INHBC	P55103	N110	TGISTINQTRIDF					TGISTIN*QTR	104.22	3	0.9868
IPI:IPI00023314.1	Inhibin beta C chain	INHBC	P55103	N161	IGPHNTNITIATQ					VIVIGPHNTN*ITIATQYIIE	193.32	11	1.1274
IPI:IPI00023502.4	Isoform 1 of High affinity immunoglobulin gamma Fc receptor I	FCGR1A	P12314-1	N78	ITSASVNDSGEYR	ITSASVN*DSGEYR	72.089	3	1.0938	ITSASVN*DSGEYR	78.692	1	1.0552
IPI:IPI00023542.6	Transmembrane emp24 domain-containing protein 9	TMED9	Q9BVK6	N125	QICIHSNSTKFSI	FTFTSHTPGEHQ*ICIHSN*STK	245.19	29	1.0938	HQICIHSN*STK	230.82	21	0.9829
IPI:IPI00023673.1	Galectin-3-binding protein	LGALS3BP	Q08380	N551	PSAIDTNSSKSTS	AAIPSAIDTN*SSK	146.36	6	0.97062	AAIPSAIDTN*SSK	142.1	10	0.88222	KAAIPSAIDTN*SSKSTSSFPCPAGHF	92.897	5	0.72616
IPI:IPI00023673.1	Galectin-3-binding protein	LGALS3BP	Q08380	N398	ARYKGINITEDTY	GIN*ITEDTYKPR	237.68	8	1.033	GIN*ITEDTYKPR	84.289	2	1.0076	KGIN*ITEDTY	194.9	6	0.96243
IPI:IPI00023673.1	Galectin-3-binding protein	LGALS3BP	Q08380	N192	WKEPGSNVTMSVD	EPGSN*VTM#SVDAECVPM#VR	187	38	1.0227	EPGSN*VTM#SVDAECVPM#VR	99.392	3	0.87496
IPI:IPI00023673.1	Galectin-3-binding protein	LGALS3BP	Q08380	N125	AGVVCTNETRSTH	DAGVVCTN*ETR	185.08	99	0.93397	DAGVVCTN*ETR	185.08	11	0.91397
IPI:IPI00023673.1	Galectin-3-binding protein	LGALS3BP	Q08380	N580	RPFYITNSSGVD_					TVIRPFYITN*SSGVD	63.29	1	0.94895
IPI:IPI00023673.1	Galectin-3-binding protein	LGALS3BP	Q08380	N69	RAIGFENATQAIG	AIGFEN*ATQAIGR	222.99	20	1.0168	AIGFEN*ATQ*AIGR	204.85	28	0.99425
IPI:IPI00023722.2	CD180 antigen	CD180	Q99467	N78	TFSRIMNITFIDI	IM#N*ITFIDITR	122.69	2	1.0536	IM#N*ITFIDITR	134.3	2	1.0296
IPI:IPI00023728.1	Gamma-glutamyl hydrolase	GGH	Q92820	N307	SPIYTGNISSFQQ	AIIYQFSPIYTGN*ISSFQQCYIFD	52.769	1	0.94616					SPIYTGN*ISSF	184.03	2	1.0014
IPI:IPI00023728.1	Gamma-glutamyl hydrolase	GGH	Q92820	N163	DVAMPINFTGGQI					CIITATDTVDVAM#PIN*FTGGQ*IHSR	305.98	15	1.1435
IPI:IPI00023814.2	Isoform 1 of Neogenin	NEO1	Q92859-1	N73	GSSVIINCSAYSE	GSSVIIN*CSAYSEPSPK	90.453	3	1.4012	GSSVIIN*CSAYSEPSPK	99.747	1	0.96074
IPI:IPI00023868.2	Canalicular multispecific organic anion transporter 1	ABCC2	Q92887	N1011	SDSKIFNSTDYPA	IFN*STDYPASQR	120.57	5	0.9882	IFN*STDYPASQR	101.71	6	1.1416
IPI:IPI00024031.2	Isoform 1 of Solute carrier family 2, facilitated glucose transporter member 9	SLC2A9	Q9NRM0-1	N90	YIKAFYNESWERR	AFYN*ESWER	76.679	5	0.96415
IPI:IPI00024053.3	Protein turtle homolog A	IGSF9	Q9P2J2	N188	GQVQVQNGTIRIR	DIGQGQGQVQVQN*GTIR	118.47	6	0.80529	DIGQGQGQVQVQN*GTIR	106.36	2	1.2423
IPI:IPI00024083.3	Isoform 1 of N-acylethanolamine-hydrolyzing acid amidase	NAAA	Q02083-1	N37	PAAPRFNVSIDSV	FN*VSIDSVPEIR	117.09	3	0.65051
IPI:IPI00024094.4	Ammonium transporter Rh type A	RHAG	Q02094	N37	TVIEQINITKPTD					QIN*ITKPTDM#GIFFE	193.06	4	0.98031
IPI:IPI00024129.1	Peptidyl-prolyl cis-trans isomerase C	PPIC	P45877	N190	HDRPITNCSIINS					IQATDGHDRPITN*CSIINSGK	59.585	2	1.1342
IPI:IPI00024284.6	Basement membrane-specific heparan sulfate proteoglycan core protein	HSPG2	P98160	N89	YFRAIVNFTRSIE	AIVN*FTR	114.02	94	1.0593	AIVN*FTR	144.29	43	1.1366	FRAIVN*F	94.95	6	0.82378
IPI:IPI00024284.6	Basement membrane-specific heparan sulfate proteoglycan core protein	HSPG2	P98160	N1755	RNIHQSNTSRAEI	NIHQSN*TSR	85.676	1	0.91852	NIHQSN*TSR	93.178	3	0.90096
IPI:IPI00024284.6	Basement membrane-specific heparan sulfate proteoglycan core protein	HSPG2	P98160	N3836	IVFHDINITAHGI	IQGEEIVFHDIN*ITAHGISHCPTCR	170.38	14	0.9682	IVFHDIN*ITAHGISHCPTCR	213.34	13	0.92436
IPI:IPI00024284.6	Basement membrane-specific heparan sulfate proteoglycan core protein	HSPG2	P98160	N554	DDFKGVNVTMPAQ					GVN*VTM#PAQPGTPPISSTQIQIDPSIHE	162.11	5	1.051
IPI:IPI00024284.6	Basement membrane-specific heparan sulfate proteoglycan core protein	HSPG2	P98160	N3279	SGQYICNATSPAG					VAQQDSGQYICN*ATSPAGHAE	145.48	9	1.1558
IPI:IPI00024284.6	Basement membrane-specific heparan sulfate proteoglycan core protein	HSPG2	P98160	N3780	GDIAPVNGTSQGK	SITQGSIIVGDIAPVN*GTSQGK	219.87	8	0.91235
IPI:IPI00024287.2	Transmembrane 4 L6 family member 5	TM4SF5	O14894	N138	AGAYIINRTIWDR					DTAGAYIIN*R	222	3	0.84195
IPI:IPI00024466.2	Isoform 1 of UDP-glucose:glycoprotein glucosyltransferase 1	UGGT1	Q9NYU2-1	N269	VKGTEVNTTVIGE									KAKDDTQVKGTEVN*TTVIGENDPIDEVQGF	91.128	1	0.80959
IPI:IPI00024621.3	Isoform 1 of Olfactomedin-like protein 3	OLFML3	Q9NRN5-1	N177	VIDGTQNDTAFVF	IYVIDGTQN*DTAFVFPR	199.58	14	0.99842	IYVIDGTQN*DTAFVFPR	154.46	9	0.98335
IPI:IPI00024657.2	Isoform alpha of Granzyme A (Fragment)	GZMA	P12544-1	N170	DTIREVNITIIDR	EVN*ITIIDR	80.239	7	1.0592
IPI:IPI00024685.1	Isoform Long of Atrial natriuretic peptide receptor 2	NPR2	P20594-1	N195	EAIQGSNISVQHQ					AIQGSN*ISVQHQVYAR	87.932	2	0.81219
IPI:IPI00024811.1	Myelin protein zero-like protein 2	MPZL2	O60487	N39	RVIEAVNGTDARI	VIEAVN*GTDAR	152.7	24	1.0345	VIEAVN*GTDAR	107.06	3	1.1692
IPI:IPI00024911.1	Endoplasmic reticulum resident protein 29	ERP29	P30040	N187	IKQGQDNISSVKE	QGQDN*ISSVK	75.294	7	0.98236	QGQDN*ISSVKE	78.655	6	1.0183
IPI:IPI00025049.1	Cation-dependent mannose-6-phosphate receptor	M6PR	P20645	N94	AGIVQINKSNGKE	EAGN*HTSGAGIVQIN*K	337.9	30	0.89114	EAGN*HTSGAGIVQIN*K	285.75	54	0.88876
IPI:IPI00025049.1	Cation-dependent mannose-6-phosphate receptor	M6PR	P20645	N83	VCREAGNHTSGAG	EAGN*HTSGAGIVQIN*K	337.9	30	0.96887	EAGN*HTSGAGIVQIN*K	285.75	54	0.90953
IPI:IPI00025049.1	Cation-dependent mannose-6-phosphate receptor	M6PR	P20645	N113	NETHIFNGSNWIM	IN*ETHIFN*GSNWIM#IIYK	134.81	8	0.70314	THIFN*GSNWIM#IIYK	95.854	3	1.0915
IPI:IPI00025049.1	Cation-dependent mannose-6-phosphate receptor	M6PR	P20645	N107	TVVGRINETHIFN	IN*ETHIFN*GSNWIM#IIYK	134.81	8	0.70529
IPI:IPI00025276.2	Isoform XB of Tenascin-X	TNXB	P22105-1	N3965	RGIRGPNITSPAS	GPN*ITSPASITFTTGIEAPR	161.19	10	0.95794	GPN*ITSPASITFTTGIEAPR	125.51	5	0.81619
IPI:IPI00025276.2	Isoform XB of Tenascin-X	TNXB	P22105-1	N930	GYPIRANQTYTSV	AN*QTYTSVAR	141.88	9	1.0155	AN*QTYTSVAR	130.98	11	0.91319
IPI:IPI00025276.2	Isoform XB of Tenascin-X	TNXB	P22105-1	N4140	YAHGFGNISGEFW					DWEDYAHGFGN*ISGE	183.89	4	1.1947
IPI:IPI00025276.2	Isoform XB of Tenascin-X	TNXB	P22105-1	N901	PRRPWGNITAEIS	RPWGN*ITAEISR	103.44	9	0.86584
IPI:IPI00025426.3	Isoform 1 of Pregnancy zone protein	PZP	P20742-1	N54	VIISHINETVTVS					KGCVIISHIN*E	80.706	2	0.69405
IPI:IPI00025426.3	Isoform 1 of Pregnancy zone protein	PZP	P20742-1	N406	IAQFSINTTSISV					QGIAQFSIN*TTSISVNK	90.707	3	1.1604
IPI:IPI00025465.2	cDNA FLJ59205, highly similar to Mimecan	OGN	P20774	N272	AFKKINNITFIYI					KINN*ITFIYIDHNAIE	124.45	7	1.1788
IPI:IPI00025465.2	cDNA FLJ59205, highly similar to Mimecan	OGN	P20774	N316	DTFCKANDTSYIR	AN*DTSYIR	115.7	4	0.8494
IPI:IPI00025803.3	Insulin receptor precursor	INSR	P06213-1	N671	PSDPNGNITHYIV					WKPPSDPNGN*ITHYIVFWER	87.287	4	1.0177	KPPSDPN*GN*ITHY	105.46	7	1.0108
IPI:IPI00025803.3	Insulin receptor precursor	INSR	P06213-1	N444	ETIEIGNYSFYAI					IGN*YSFYAIDNQNIR	136.3	4	0.90506
IPI:IPI00025803.3	Insulin receptor precursor	INSR	P06213-1	N940	RGISPGNYSVRIR	GISPGN*YSVR	96.331	10	1.057	GISPGN*YSVR	123.86	8	0.9514
IPI:IPI00025803.3	Insulin receptor precursor	INSR	P06213-1	N262	HSECIGNCSQPDD					CIGN*CSQPDDPTK	96.82	8	1.0494
IPI:IPI00025803.3	Insulin receptor precursor	INSR	P06213-1	N158	GIYNIMNITRGSV	EIGIYNIM#N*ITR	150.06	7	0.84185	IGIYNIM#N*ITR	143.89	8	1.057
IPI:IPI00025803.3	Insulin receptor precursor	INSR	P06213-1	N302	QDWRCVNFSFCQD	CVN*FSFCQDIHHK	86.313	6	0.96655
IPI:IPI00025818.1	Isoform 1 of Polypeptide N-acetylgalactosaminyltransferase 1	GALNT1	Q10472-1	N552	QQWIIRNVTIPEI									IIRN*VTIPEIF	115.78	2	0.96736
IPI:IPI00025862.2	Isoform 1 of C4b-binding protein beta chain	C4BPB	P20851-1	N98	SSSGPVNVSDKIT					FSSSGPVN*VSDK	110.08	2	1.0269
IPI:IPI00025864.5	Butyrylcholinesterase, isoform CRA_b	BCHE	P06276	N554	NPNETQNNSTSWP					YGNPNETQN*N*STSWPVFK	111.06	1	0.58721
IPI:IPI00025864.5	Butyrylcholinesterase, isoform CRA_b	BCHE	P06276	N555	PNETQNNSTSWPV					YGNPNETQN*N*STSWPVFK	111.06	1	0.58721
IPI:IPI00025864.5	Butyrylcholinesterase, isoform CRA_b	BCHE	P06276	N325	TGCSRENETEIIK	EN*ETEIIK	80.165	3	0.73842
IPI:IPI00025864.5	Butyrylcholinesterase, isoform CRA_b	BCHE	P06276	N410	PGFSKDNNSIITR	DN*NSIITR	71.379	1	0.84427
IPI:IPI00025874.2	Dolichyl-diphosphooligosaccharide--protein glycosyltransferase subunit 1 precursor	RPN1	P04843	N338	YRDEIGNVSTSHI	DEIGN*VSTSHIIIIDDSVEM#EIRPR	147.06	6	0.16389	IGN*VSTSHIIIIDDSVEM#E	294.05	85	1.1333
IPI:IPI00026050.1	ceroid-lipofuscinosis neuronal protein 5	CLN5	O75503	N192	EIFQIGNCTFPHI					IFQIGN*CTFPHIRPE	161.76	8	1.0609	QIGN*CTFPHIRPEM#DAPF	90.707	4	1.0291
IPI:IPI00026104.1	Isoform 1 of Iduronate 2-sulfatase	IDS	P22304-1	N115	WRVHAGNFSTIPQ	VHAGN*FSTIPQYFK	101.39	4	0.97389	VHAGN*FSTIPQYFKE	84.365	6	1.0312
IPI:IPI00026270.1	Carboxypeptidase M	CPM	P14384	N38	IKTVAQNYSSVTH	TVAQN*YSSVTHIHSIGK	103.88	6	1.0712	TVAQN*YSSVTHIHSIGK	124.2	10	0.92795
IPI:IPI00026270.1	Carboxypeptidase M	CPM	P14384	N115	EITNIINSTRIHI					ITNIIN*STR	147.4	4	1.002
IPI:IPI00026270.1	Carboxypeptidase M	CPM	P14384	N363	PGSYIINVTVPGH					YYIIIIPGSYIIN*VTVPGHDPHITK	78.088	6	1.1152
IPI:IPI00026646.1	IgG receptor FcRn large subunit p51 (Fragment)	FCGRT	P55899	N125	CEIGPDNTSVPTA	GPYTIQGIIGCEIGPDN*TSVPTAK	146.19	7	0.98231	IGPDN*TSVPTAK	89.805	12	0.99646
IPI:IPI00026848.3	Alpha-2-macroglobulin receptor-associated protein	LRPAP1	P30533	N268	DIAQSANITDKEI	VIDIWDIAQSAN*ITDKEIEAFREEIK	171.76	21	0.76658	VIDIWDIAQSAN*ITDKEIE	168.07	19	1.0952	DIAQSAN*ITDKEIEAF	164.81	5	1.0779
IPI:IPI00026942.5	Isoform 1 of Erlin-2	ERLIN2	O94905-1	N106	VYDIVKNYTADYD									DIVKN*Y	101.72	1	0.69942
IPI:IPI00027078.3	Carboxypeptidase D	CPD	O75976	N410	VAGINHNITTGRF	DSITGSGIENATISVAGIN*HN*ITTGR	69.122	3	0.7991	DSITGSGIEN*ATISVAGINHN*ITTGR	100.39	1	0.53467
IPI:IPI00027078.3	Carboxypeptidase D	CPD	O75976	N399	TGSGIENATISVA					DSITGSGIEN*ATISVAGINHN*ITTGR	100.39	1	0.53467
IPI:IPI00027078.3	Carboxypeptidase D	CPD	O75976	N172	RIVRIINTTDVYI	IIN*TTDVYIIPSINPDGFER	85.146	10	1.1346	IIN*TTDVYIIPSINPDGFER	63.337	3	0.99243
IPI:IPI00027078.3	Carboxypeptidase D	CPD	O75976	N1070	DTDFTNNASQPET	DIDTDFTNN*ASQPETK	150.05	6	0.83545	GKDIDTDFTNN*ASQPE	120.7	3	1.0597
IPI:IPI00027078.3	Carboxypeptidase D	CPD	O75976	N522	FANEYPNITRIYS	RFANEYPN*ITR	118.4	7	0.97022
IPI:IPI00027078.3	Carboxypeptidase D	CPD	O75976	N955	NYPHITNITNIGQ	GIVM#NYPHITN*ITNIGQSTEYR	165.9	2	1.1064
IPI:IPI00027192.6	cDNA, FLJ79184, highly similar to Procollagen-lysine, 2-oxoglutarate 5-dioxygenase 1	PLOD1	B2R5M9	N585	EKYIHQNYTKAIA	YIHQN*YTK	79.469	5	1.0506	YIHQN*YTK	87.323	3	0.9317
IPI:IPI00027192.6	cDNA, FLJ79184, highly similar to Procollagen-lysine, 2-oxoglutarate 5-dioxygenase 1	PLOD1	B2R5M9	N244	EKREQINITIDHR	EQIN*ITIDHR	179.42	6	0.91573	EQIN*ITIDHR	159.83	3	0.98082
IPI:IPI00027230.3	Endoplasmin	HSP90B1	P14625	N217	VTSKHNNDTQHIW									IVADKVIVTSKHNN*DTQHIWESDSNEF	104.26	8	0.96337
IPI:IPI00027230.3	Endoplasmin	HSP90B1	P14625	N62	IQIDGINASQIRE	EEEAIQIDGIN*ASQIR	209.66	27	0.41098	AIQIDGIN*ASQIRE	230.14	56	1.0206
IPI:IPI00027230.3	Endoplasmin	HSP90B1	P14625	N107	IREIISNASDAID	EIISN*ASDAIDK	93.623	3	1.0437
IPI:IPI00027230.3	Endoplasmin	HSP90B1	P14625	N502	VIEDHSNRTRIAK	IGVIEDHSN*R	99.815	3	1.0546
IPI:IPI00027235.1	Isoform 1 of Attractin	ATRN	O75882-1	N1198	DIDMFINASKNFN					DIDM#FIN*ASK	121.83	5	1.1019	VATPDEQNRDIDM#FIN*ASKNF	66.965	1	1.1008
IPI:IPI00027235.1	Isoform 1 of Attractin	ATRN	O75882-1	N623	HSAVIHNSTMYVF									GHSAVIHN*STM#Y	192.12	7	1.1261
IPI:IPI00027235.1	Isoform 1 of Attractin	ATRN	O75882-1	N300	PHRGICNSSDVRG	GICN*SSDVR	135.71	2	1.1321	GICN*SSDVR	163.99	5	1.0171
IPI:IPI00027235.1	Isoform 1 of Attractin	ATRN	O75882-1	N914	TCINPINGSVCER	AATCINPIN*GSVCERPAN*HSAK	97.69	8	0.66375	AATCINPIN*GSVCERPAN*HSAK	81.854	3	1.0533
IPI:IPI00027235.1	Isoform 1 of Attractin	ATRN	O75882-1	N923	VCERPANHSAKQC					AATCINPIN*GSVCERPAN*HSAK	81.854	3	1.0533
IPI:IPI00027235.1	Isoform 1 of Attractin	ATRN	O75882-1	N428	RVFHIHNESWVII	VFHIHN*ESWVIITPK	73.881	2	0.54817
IPI:IPI00027235.1	Isoform 1 of Attractin	ATRN	O75882-1	N416	KIDSTGNVTNEIR	IDSTGN*VTNEIR	150.06	4	0.88387
IPI:IPI00027235.1	Isoform 1 of Attractin	ATRN	O75882-1	N1043	YPQPIINSSMCIE	M#PSQAPTGNFYPQPIIN*SSM#CIEDSR	96.881	5	0.92516
IPI:IPI00027310.5	Isoform 1 of Multiple epidermal growth factor-like domains protein 8	MEGF8	Q7Z7M0-1	N1271	GRAIITNVSSVAI					AIITN*VSSVAIGSR	71.558	1	1.4825
IPI:IPI00027412.5	Carcinoembryonic antigen-related cell adhesion molecule 6	CEACAM6	P40199	N197	IQISNGNMTITII	IQISNGN*M#TITIISVK	159.22	13	1.1766	IQISNGN*M#TITIISVK	124.09	10	1.1753
IPI:IPI00027481.2	Multidrug resistance protein 1	ABCB1	P08183	N94	IMSNITNRSDIND					DIM#SN*ITN*R	82.749	3	0.80882
IPI:IPI00027481.2	Multidrug resistance protein 1	ABCB1	P08183	N91	IEDIMSNITNRSD					DIM#SN*ITN*R	82.749	3	0.80882
IPI:IPI00027482.1	Corticosteroid-binding globulin	SERPINA6	P08185	N176	INSYVKNKTQGKI									VKN*KTQGKIVDIF	87.184	1	1.2035
IPI:IPI00027482.1	Corticosteroid-binding globulin	SERPINA6	P08185	N330	IFTNQANFSRITQ					M#GIADIFTNQAN*FSR	215.87	17	0.87863
IPI:IPI00027482.1	Corticosteroid-binding globulin	SERPINA6	P08185	N96	IQGIGFNITERSE	AQIIQGIGFN*ITER	254.18	24	1.0241	AQIIQGIGFN*ITER	235.73	22	0.95659
IPI:IPI00027482.1	Corticosteroid-binding globulin	SERPINA6	P08185	N369	STGVTINITSKPI					GVDTAGSTGVTIN*ITSKPIIIR	246.12	6	1.0224
IPI:IPI00027505.2	Isoform 1 of Integrin alpha-V	ITGAV	P06756-1	N945	MNKENQNHSYSIK	ENQN*HSYSIK	67.726	2	1.0785	ENQN*HSYSIK	87.913	2	0.99952
IPI:IPI00027505.2	Isoform 1 of Integrin alpha-V	ITGAV	P06756-1	N874	IQTTEKNDTVAGQ	ISSIQTTEKN*DTVAGQGER	122.08	5	1.0618	ISSIQTTEKN*DTVAGQGER	190.46	10	1.0452
IPI:IPI00027505.2	Isoform 1 of Integrin alpha-V	ITGAV	P06756-1	N615	NQFTPANISRQAH	TAADTTGIQPIINQFTPAN*ISR	191.07	12	1.1872	TAADTTGIQPIINQFTPAN*ISR	160.67	9	1.0896
IPI:IPI00027505.2	Isoform 1 of Integrin alpha-V	ITGAV	P06756-1	N74	VGAPKANTTQPGI	AN*TTQPGIVEGGQVIK	124.09	16	0.46567
IPI:IPI00027507.1	Complement factor H-related protein 3	CFHR3	Q02985	N108	RKFVQGNSTEVAC	KFVQGN*STEVACHPGYGIPK	187.78	14	0.58919	KFVQGN*STE	146.81	5	0.98971	VQGN*STEVACHPGY	194.39	20	1.0411
IPI:IPI00027507.1	Complement factor H-related protein 3	CFHR3	Q02985	N309	KIGYNANTSIISF	IGYNAN*TSIISFQAVCR	190.82	16	1.1267	IGYNAN*TSIISFQAVCR	188.59	16	1.045
IPI:IPI00027745.4	Isoform Long of Beta-glucuronidase	GUSB	P08236-1	N272	ENKVVANGTGTQG	VVAN*GTGTQGQIK	225.97	186	1.0879	VVAN*GTGTQGQIK	218.06	64	0.98833
IPI:IPI00027745.4	Isoform Long of Beta-glucuronidase	GUSB	P08236-1	N173	RITIAINNTITPT					ITIAIN*NTITPTTIPPGTIQYITDTSK	125.31	20	1.0315
IPI:IPI00027745.4	Isoform Long of Beta-glucuronidase	GUSB	P08236-1	N420	IPQFFNNVSIHHH	YGIVVIDECPGVGIAIPQFFNN*VSIHHHM#QVM#EEVVR	76.002	2	0.94289	YGIVVIDECPGVGIAIPQFFNN*VSIHHHM#QVM#EE	94.958	15	1.0965
IPI:IPI00027769.1	Neutrophil elastase	ELANE	P08246	N173	SVIQEINVTVVTS	GIASVIQEIN*VTVVTSICR	250.19	5	0.66178	IN*VTVVTSICR	140.07	5	0.89791
IPI:IPI00027769.1	Neutrophil elastase	ELANE	P08246	N88	VVIGAHNISRREP	VVIGAHN*ISR	174.41	5	0.97123	VVIGAHN*ISR	166.09	11	0.93784
IPI:IPI00027773.3	Transmembrane and ubiquitin-like domain-containing protein 1	TMUB1	Q9BVT8	N111	IRIKFINDSEQVA					FIN*DSEQVAR	110.14	2	0.93725
IPI:IPI00027827.2	Extracellular superoxide dismutase [Cu-Zn]	SOD3	P08294	N107	GFPTEPNSSSRAI	IDAFFAIEGFPTEPN*SSSR	131.48	1	0.329	GFPTEPN*SSSR	96.342	2	0.74039
IPI:IPI00027846.1	Neutrophil collagenase	MMP8	P22894	N73	QRFFGINVTGKPN					FFGIN*VTGKPNEE	88.187	1	1.0712
IPI:IPI00027851.2	cDNA FLJ53927, highly similar to Beta-hexosaminidase alpha chain	HEXA	B4DVA7	N306	PVNPSINNTYEFM									GPVNPSIN*NTY	126.31	2	1.0612
IPI:IPI00027851.2	cDNA FLJ53927, highly similar to Beta-hexosaminidase alpha chain	HEXA	B4DVA7	N168	EGTFFINKTEIED	SAEGTFFIN*K	85.533	15	0.83879	GTFFIN*K	128.57	16	1.0307
IPI:IPI00028229.6	UDP-glucuronosyltransferase 2A3	UGT2A3	Q6UWM9	N131	CESFIYNQTIMKK					SFIYN*QTIM#K	93.649	6	1.0205
IPI:IPI00028514.1	Isoform PSMA-1 of Glutamate carboxypeptidase 2	FOLH1	Q04609-1	N638	IFSAVKNFTEIAS									SAVKN*FTEIASKF	124.12	4	0.83081
IPI:IPI00028514.1	Isoform PSMA-1 of Glutamate carboxypeptidase 2	FOLH1	Q04609-1	N153	PPPGYENVSDIVP									EPPPPGYEN*VSDIVPPFSAF	83.729	3	0.98363
IPI:IPI00028514.1	Isoform PSMA-1 of Glutamate carboxypeptidase 2	FOLH1	Q04609-1	N336	GPGFTGNFSTQKV	VPYNVGPGFTGN*FSTQK	93.823	4	1.0227	VPYNVGPGFTGN*FSTQK	110.55	11	0.9943
IPI:IPI00028514.1	Isoform PSMA-1 of Glutamate carboxypeptidase 2	FOLH1	Q04609-1	N76	IKKFIYNFTQIPH	FIYN*FTQIPHIAGTEQNFQIAK	129.88	6	1.3328
IPI:IPI00028908.4	Isoform 1 of Nidogen-2	NID2	Q14112-1	N703	SYRIHQNITYQVC	IHQN*ITYQVCR	142.43	8	1.1327	IHQN*ITYQVCR	140.49	5	1.0889
IPI:IPI00028931.2	Desmoglein-2	DSG2	Q14126	N112	KDTGEINVTSIID	DTGEIN*VTSIIDR	185.59	4	0.70406	IN*VTSIIDR	152.4	6	0.92951	VFNKDTGEIN*VTSIIDREETPF	73.279	3	1.2681
IPI:IPI00028931.2	Desmoglein-2	DSG2	Q14126	N182	TIVMKINATDADE	IN*ATDADEPN*TIN*SK	135.14	16	0.91536	IN*ATDADEPNTINSK	134.88	7	0.81287
IPI:IPI00028931.2	Desmoglein-2	DSG2	Q14126	N462	ESRYVQNGTYTVK	YVQN*GTYTVK	100.02	5	1.0179	YVQN*GTYTVK	89.247	8	0.9436
IPI:IPI00028931.2	Desmoglein-2	DSG2	Q14126	N309	SDNWIANFTFASG					IGSDNWIAN*FTFASGNE	80.361	1	1.0062
IPI:IPI00029168.1	Apolipoprotein(a)	LPA	P08519	N101	VRWEYCNITQCSD					WEYCN*ITQCSDAE	122.46	2	1.122
IPI:IPI00029168.1	Apolipoprotein(a)	LPA	P08519	N3521	VRWEYCNITRCSD	WEYCN*ITR	84.568	3	1.2513
IPI:IPI00029260.2	Monocyte differentiation antigen CD14	CD14	P08571	N37	DFRCVCNFSEPQP					CVCN*FSEPQPDWSE	118.76	3	0.9044	RCVCN*FSEPQPDWSEAF	109.07	9	1.0407
IPI:IPI00029260.2	Monocyte differentiation antigen CD14	CD14	P08571	N151	SSIRIRNVSWATG	IRN*VSWATGR	94.692	1	2.1687	IRN*VSWATGR	108.43	3	0.95439
IPI:IPI00029260.2	Monocyte differentiation antigen CD14	CD14	P08571	N282	SAINSINISFAGI	CM#WSSAINSIN*ISFAGIEQVPK	133.95	4	1.2443	CM#WSSAINSIN*ISFAGIE	103.6	1	1.284
IPI:IPI00029275.1	Isoform 1 of Melanotransferrin	MFI2	P08582-1	N515	AVSEFFNASCVPV					FFN*ASCVPVNNPK	112.43	6	0.88768
IPI:IPI00029419.1	Isoform 1 of Hereditary hemochromatosis protein	HFE	Q30201-1	N234	INYYPQNITMKWI	AINYYPQN*ITM#K	79.693	3	1.1405
IPI:IPI00029605.1	N-acetylgalactosamine-6-sulfatase	GALNS	P34059	N423	DFCPGQNVSGVTT	QGIDFCPGQN*VSGVTTHNIEDHTK	178.72	8	1.0072	QGIDFCPGQN*VSGVTTHNIE	181.41	6	1.0585
IPI:IPI00029605.1	N-acetylgalactosamine-6-sulfatase	GALNS	P34059	N204	IKTGEANITQIYI					AN*ITQIYIQE	91.584	1	1.2879
IPI:IPI00029739.5	Isoform 1 of Complement factor H	CFH	P08603-1	N911	FRISEENETTCYM	ISEEN*ETTCYM#GK	92.19	15	0.7084					RISEEN*ETTCY	202.2	4	0.96801
IPI:IPI00029739.5	Isoform 1 of Complement factor H	CFH	P08603-1	N529	FTWFKINDTIDYE									KIN*DTIDYECHDGYESNTGSTTGSIVCGY	128.67	7	0.99779
IPI:IPI00029739.5	Isoform 1 of Complement factor H	CFH	P08603-1	N802	RWDPEVNCSMAQI					VN*CSM#AQIQICPPPPQIPN*SHNM#TTTINYR	59.359	1	0.92813
IPI:IPI00029739.5	Isoform 1 of Complement factor H	CFH	P08603-1	N1029	KMDGASNVTCINS	M#DGASN*VTCIN*SR	160.18	10	1.0825	M#DGASN*VTCIN*SR	145.6	8	0.97188
IPI:IPI00029741.1	Integrin beta-5	ITGB5	P18084	N654	HSGKPDNQTCHSI					CIIIHSGKPDN*QTCHSICR	121.79	7	0.83467
IPI:IPI00029741.1	Integrin beta-5	ITGB5	P18084	N705	IPSGKSNITVIRE	SN*ITVIR	97.798	4	0.81467
IPI:IPI00029756.2	Tyrosine-protein kinase Mer	MERTK	Q12866	N442	IEEVGQNGSRARI	EIIEEVGQN*GSR	121.08	4	0.85329
IPI:IPI00029784.3	UDP-glucuronosyltransferase 2B7	UGT2B7	P16662	N315	IGSMVSNMTEERA	EMEDFVQ*SSGEN*GVVVFSIGSM#VSN*M#TEER	169.6	110	0.99973	NGVVVFSIGSM#VSN*M#TEER	178.51	113	0.70758
IPI:IPI00029784.3	UDP-glucuronosyltransferase 2B7	UGT2B7	P16662	N67	SIIFDPNNSSAIK	GHEVTVIASSASIIFDPN*NSSAIK	121.26	48	0.44067	VTVIASSASIIFDPN*NSSAIKIE	128.26	46	1.3054
IPI:IPI00029784.3	UDP-glucuronosyltransferase 2B7	UGT2B7	P16662	N68	IIFDPNNSSAIKI	GHEVTVIASSASIIFDPNN*SSAIK	121.26	48	0.43084
IPI:IPI00029817.1	Sialidase-1	NEU1	Q99519	N352	IRWSFSNGTSWRK					WSFSN*GTSWR	76.465	2	0.96605
IPI:IPI00029863.4	55 kDa protein	-	-	N299	HFPFKNNMSFVVI					NN*M#SFVVIVPTHFE	116.63	4	0.60773
IPI:IPI00030075.1	Fibroleukin	FGL2	Q14314	N179	VDSKVANITFVVN	VAN*ITFVVNSIDGK	183.89	5	0.55215	VAN*ITFVVNSIDGK	204.13	10	0.98379
IPI:IPI00030075.1	Fibroleukin	FGL2	Q14314	N263	RIDGSTNFTRTWQ					IDGSTN*FTR	125.82	7	1.0273
IPI:IPI00030075.1	Fibroleukin	FGL2	Q14314	N336	IHVGNYNGTAGDA	IHVGNYN*GTAGDAIR	226.59	9	1.1642
IPI:IPI00030099.2	Adenylate cyclase type 9	ADCY9	O60503	N206	GRGDSSNITATAR	GDSSN*ITATAR	79.693	1	0.9832
IPI:IPI00030106.1	Protein-tyrosine sulfotransferase 1	TPST1	O60507	N262	FIQIPWNHSVIHH	FIQIPWN*HSVIHHEEM#IGK	86.378	2	1.0013	FIQIPWN*HSVIHHEE	145.31	9	1.0425
IPI:IPI00030255.1	Procollagen-lysine,2-oxoglutarate 5-dioxygenase 3	PLOD3	O60568	N548	EQYIHENYSRAIE	EQYIHEN*YSR	124.67	7	0.8518
IPI:IPI00030255.1	Procollagen-lysine,2-oxoglutarate 5-dioxygenase 3	PLOD3	O60568	N63	RSAEFFNYTVRTI	SAEFFN*YTVR	73.067	2	0.93006
IPI:IPI00030418.1	Tetraspanin-31	TSPAN31	Q12999	N117	SWWVMSNKTRDEI									VM#SN*KTRDEIERSF	84.289	1	1.0546
IPI:IPI00030431.1	Isoform 1 of Anthrax toxin receptor 1	ANTXR1	Q9H6X2-1	N184	VGVKDFNETQIAR	DFN*ETQIAR	60.973	2	1.0093
IPI:IPI00030634.2	Isoform 1 of Gamma-glutamyltransferase 7	GGT7	Q9UJ14-1	N452	YIRGHINDSQAAP					GHIN*DSQAAPAPIIPVYE	115.73	6	1.0234	IRGHIN*DSQAAPAPIIPVY	89.866	4	1.0041
IPI:IPI00030634.2	Isoform 1 of Gamma-glutamyltransferase 7	GGT7	Q9UJ14-1	N394	NIIEGFNITSIVS					GFN*ITSIVSR	163.38	5	1.0051
IPI:IPI00030634.2	Isoform 1 of Gamma-glutamyltransferase 7	GGT7	Q9UJ14-1	N198	VHDIRRNESHIID	RN*ESHIIDFR	70.908	2	0.6042
IPI:IPI00030739.1	Apolipoprotein M	APOM	O95445	N135	PGGIMINETGQGY	TEIFSSSCPGGIM#IN*ETGQGYQR	68.639	2	0.923
IPI:IPI00030847.3	Transmembrane 9 superfamily member 3	TM9SF3	Q9HD45	N174	NRIVDVNITSEGK	IVDVN*ITSEGK	108.7	9	0.96071	IVDVN*ITSEGK	103.7	3	0.91372
IPI:IPI00030871.2	Pantetheinase	VNN1	O95497	N283	SGIYAPNSSRAFH	M#TGSGIYAPN*SSR	75.088	4	0.91435	M#TGSGIYAPN*SSR	85.522	4	0.746
IPI:IPI00030871.2	Pantetheinase	VNN1	O95497	N315	SHSAVVNWTSYAS	IIISQIDSHPSHSAVVN*WTSYASSIEAISSGNK	149.16	15	1.0038	IIISQIDSHPSHSAVVN*WTSYASSIE	87.208	3	0.98814
IPI:IPI00030871.2	Pantetheinase	VNN1	O95497	N353	ITGVAGNYTVCQK	ITGVAGN*YTVCQK	91.914	11	1.0891	ITGVAGN*YTVCQK	114.82	10	1.0044
IPI:IPI00030872.2	Isoform 1 of Vascular non-inflammatory molecule 2	VNN2	O95498-1	N347	ISRDGFNFTEIFE									ISRDGFN*FTEIF	90.685	1	1.1526
IPI:IPI00031008.2	Isoform 1 of Tenascin	TNC	P24821-1	N1445	PEIGNINVSDITP									RTPVISAEASTAKEPEIGNIN*VSDITPESF	88.79	3	0.9733
IPI:IPI00031008.2	Isoform 1 of Tenascin	TNC	P24821-1	N1034	GVQIPRNTTSYVI									VGVQIPRN*TTSY	161.17	6	0.97686
IPI:IPI00031008.2	Isoform 1 of Tenascin	TNC	P24821-1	N1210	TVEAAQNITVPGG					ADTVEAAQN*ITVPGGIR	149.3	7	0.86468
IPI:IPI00031008.2	Isoform 1 of Tenascin	TNC	P24821-1	N1018	FDRYRINYSIPTG					IN*YSIPTGQWVGVQIPR	160.47	2	0.91328
IPI:IPI00031008.2	Isoform 1 of Tenascin	TNC	P24821-1	N1301	QVEEAHNITVPGS					AHN*ITVPGSIR	92.538	3	0.93929
IPI:IPI00031008.2	Isoform 1 of Tenascin	TNC	P24821-1	N1392	KVEAAQNITIPGS	VEAAQN*ITIPGSIR	124.42	9	0.74111	VEAAQN*ITIPGSIR	132.32	10	0.99957
IPI:IPI00031008.2	Isoform 1 of Tenascin	TNC	P24821-1	N788	SIHIVKNNTRGPG					ISIHIVKN*NTR	101.38	2	1.013
IPI:IPI00031008.2	Isoform 1 of Tenascin	TNC	P24821-1	N184	PGWKGPNCSEPEC	GPN*CSEPECPGNCHIR	94.728	1	0.88289
IPI:IPI00031121.2	Carboxypeptidase E precursor	CPE	P16870	N235	NEYQKGNETIVNI	GN*ETIVNIIHSTR	198.14	1	0.92719
IPI:IPI00031131.4	Isoform 1 of Adipocyte plasma membrane-associated protein	C20orf3	Q9HDC9-1	N196	TPIEGKNMSFVND	IIISSETPIEGKN*M#SFVNDITVTQDGR	91.166	3	1.3057	IIISSETPIEGKN*M#SFVNDITVTQDGR	65.425	1	0.97593
IPI:IPI00031131.4	Isoform 1 of Adipocyte plasma membrane-associated protein	C20orf3	Q9HDC9-1	N160	GIRAGPNGTIFVA	AGPN*GTIFVADAYK	212.17	87	1.1936	AGPN*GTIFVADAYK	192.18	90	0.99486
IPI:IPI00031620.2	Intercellular adhesion molecule 3	ICAM3	P32942	N453	GIPFFVNVTHNGT									FVN*VTHN*GTY	149.94	4	1.0566
IPI:IPI00031620.2	Intercellular adhesion molecule 3	ICAM3	P32942	N457	FVNVTHNGTYQCQ									FVN*VTHN*GTY	149.94	4	1.0566
IPI:IPI00031620.2	Intercellular adhesion molecule 3	ICAM3	P32942	N134	WQPVGQNFTIRCQ	VEIAPIPPWQPVGQN*FTIR	66.826	1	0.78811	IAPIPPWQPVGQN*FTIR	101.43	10	0.99407
IPI:IPI00031620.2	Intercellular adhesion molecule 3	ICAM3	P32942	N206	GIGIFVNTSAPRQ					IDM#QPQGIGIFVN*TSAPR	65.716	1	1.5268
IPI:IPI00031821.1	Integral membrane protein 2B	ITM2B	Q9Y287	N170	CYVIPINTSIVMP	CYVIPIN*TSIVM#PPR	77.078	1	0.88838
IPI:IPI00032063.7	Similar to Candidate tumor suppressor protein	LRP1B	Q9NZR2	N1958	IDFHAENDTIYWT									AVGIDFHAEN*DTIY	86.014	7	0.99801
IPI:IPI00032140.4	Serpin H1	SERPINH1	P50454	N120	IIRSISNSTARNV	SISN*STAR	86.833	5	1.0125	SISN*STAR	114.5	3	0.95208
IPI:IPI00032150.3	Isoform 1 of Phosphatidate cytidylyltransferase 2	CDS2	O95674-1	N295	CPVEYNNDTNSFT									VCPVEYNN*DTNSF	132.32	2	0.99329
IPI:IPI00032179.3	Antithrombin-III	SERPINC1	P01008	N128	TKIGACNDTIQQI	IGACN*DTIQ*Q*IM#EVFK	206.43	39	0.71964					AM#TKIGACN*DTIQQIM#EVF	90.754	6	1.1124
IPI:IPI00032179.3	Antithrombin-III	SERPINC1	P01008	N187	DKSITFNETYQDI	SITFN*ETYQDISEIVYGAK	287.57	60	0.86004	SITFN*ETYQDISEIVYGAK	100.58	2	1.3983
IPI:IPI00032190.3	Indian hedgehog protein	IHH	Q14623	N282	IIFTADNHTEPAA	IAITPAHIIFTADN*HTEPAAR	88.385	1	0.95575	IAITPAHIIFTADN*HTEPAAR	91.657	2	1.0021
IPI:IPI00032220.3	Angiotensinogen	AGT	P01019	N328	WSDIQDNFSVTQV									QHWSDIQDN*FSVTQVPF	109.1	1	0.74117
IPI:IPI00032220.3	Angiotensinogen	AGT	P01019	N47	FHIVIHNESTCEQ	VYIHPFHIVIHN*ESTCEQIAK	107.82	8	0.79149	VYIHPFHIVIHN*E	94.465	1	0.6188
IPI:IPI00032291.2	Complement C5	C5	P01031	N911	IGIHNINFSIETW					IGIHNIN*FSIE	175.93	9	1.0617
IPI:IPI00032292.1	Metalloproteinase inhibitor 1	TIMP1	P01033	N53	VGTPEVNQTTIYQ	FVGTPEVN*QTTIYQR	127.79	4	0.8733
IPI:IPI00032328.2	Isoform HMW of Kininogen-1	KNG1	P01042-1	N205	YSIVQTNCSKENF	ITYSIVQ*TN*CSK	201.46	27	1.0548	ITYSIVQTN*CSKE	174.84	15	1.0217	SIVQTN*CSKENF	160.18	5	0.89992
IPI:IPI00032328.2	Isoform HMW of Kininogen-1	KNG1	P01042-1	N169	GIQYFNNNTQHSS	HGIQYFNN*NTQHSSIFM#INEVK	112.16	6	1.0515					FNN*N*TQHSSIF	179.51	5	0.97416
IPI:IPI00032328.2	Isoform HMW of Kininogen-1	KNG1	P01042-1	N294	KINAENNATFYFK	INAENN*ATFYFK	84.479	3	0.78658	NN*ATFYFK	107.9	4	0.95216
IPI:IPI00032328.2	Isoform HMW of Kininogen-1	KNG1	P01042-1	N48	KKYNSQNQSNNQF	YNSQN*QSNNQFVIYR	82.925	1	1.5986	YNSQN*QSNNQFVIYR	119.45	2	1.0132
IPI:IPI00032453.3	aspartyl/asparaginyl beta-hydroxylase isoform b	ASPH	Q9H291	N64	AKDFRYNISEVIQ	YN*ISEVIQGK	91.549	1	0.79349
IPI:IPI00034208.2	Isoform 1 of Zinc transporter ZIP8	SLC39A8	Q9C0K1-1	N88	SIHGFSNATQITS					IFSIHGFSN*ATQITSSK	135.02	4	0.921
IPI:IPI00036578.2	Isoform 1 of A disintegrin and metalloproteinase with thrombospondin motifs 12	ADAMTS12	P58397-1	N105	EKDIFFNITVNQG									N*ITVN*Q*GFISN*SY	60.598	1	1.0361
IPI:IPI00043598.2	Isoform 4 of Inhibitor of nuclear factor kappa-B kinase-interacting protein	IKBIP	Q70UQ0-4	N154	INEKFQNITDFWK	FQN*ITDFWK	74.92	5	1.0717	KFQN*ITDFWK	107.57	9	1.0916
IPI:IPI00043883.3	Isoform 1 of Proton-coupled folate transporter	SLC46A1	Q96NT5-1	N58	SADIGYNGTRQRG	FSADIGYN*GTR	122.51	6	0.93986	FSADIGYN*GTR	138.25	10	0.9116
IPI:IPI00045396.2	Calumenin isoform 4	CALU	O43852-2	N139	SWDEYRNVTYGTY									DEYRN*VTY	126.67	2	1.0101
IPI:IPI00045473.1	Isoform 1 of JmjC domain-containing protein 8	JMJD8	Q96S16-1	N200	DPTSIGNDTIYFF									VEQIIHPQDPTSIGN*DTIY	104.21	4	0.91452
IPI:IPI00045839.3	Isoform 3 of Prolyl 3-hydroxylase 1	LEPRE1	Q32P28-3	N540	SAHIYYNVTEKVR	VPIQSAHIYYN*VTEK	160.48	5	1.0471	VPIQSAHIYYN*VTEK	109.83	6	1.1103
IPI:IPI00045928.1	Sodium/hydrogen exchanger 7	SLC9A7	Q96T83	N145	FSTIIVNVSGKFF	AFSTIIVN*VSGK	131.43	1	0.91029
IPI:IPI00045957.2	Isoform 1 of Cyclic AMP-responsive element-binding protein 3-like protein 3	CREB3L3	Q68CJ9-1	N420	STEEIDNATIVIR					IDN*ATIVIR	96.143	3	1.0487
IPI:IPI00056329.1	Transmembrane protein 219	TMEM219	Q86XT9	N167	SEEGAGNATISPR					GAGN*ATISPR	87.258	3	0.9601
IPI:IPI00056478.1	Isoform 1 of Immunoglobulin superfamily member 8	IGSF8	Q969P0-1	N50	AVSISCNVTGYEG									RVAGTAVSISCN*VTGY	225.13	3	0.95639
IPI:IPI00056478.1	Isoform 1 of Immunoglobulin superfamily member 8	IGSF8	Q969P0-1	N463	TASIICNISVRGG	GETASIICN*ISVR	187.44	20	1.0041	TASIICN*ISVR	147.62	4	0.9669
IPI:IPI00056478.1	Isoform 1 of Immunoglobulin superfamily member 8	IGSF8	Q969P0-1	N327	PIEIICNVSGAIP	IGPGEPIEIICN*VSGAIPPAGR	126.26	20	1.0068	IICN*VSGAIPPAGR	111.66	34	1.0481
IPI:IPI00058192.1	Isoform 1 of GDP-fucose protein O-fucosyltransferase 1	POFUT1	Q9H488-1	N62	AFAKIINRTIAVP									AKIIN*RTIAVPPWIEY	68.277	2	0.85971
IPI:IPI00058192.1	Isoform 1 of GDP-fucose protein O-fucosyltransferase 1	POFUT1	Q9H488-1	N160	QFHVSFNKSEIFT	EGNPFGPFWDQFHVSFN*K	89.484	11	0.88627	GNPFGPFWDQFHVSFN*K	77.42	13	0.95399
IPI:IPI00059476.5	Dipeptidase 1	DPEP1	P16444	N279	SCTNKANISQVAD	AN*ISQVADHIDHIK	101.39	2	1.1077
IPI:IPI00060310.5	cDNA FLJ56630, highly similar to Homo sapiens phospholipase D family, member 4 (PLD4), mRNA	PLD4	Q96BZ4	N424	FIVPVGNHSNIPF					VFIVPVGN*HSNIPFSR	109	2	0.84749
IPI:IPI00064193.3	Isoform 1 of Protein disulfide-isomerase TMX3	TMX3	Q96JJ7-1	N313	PTVVVINTSNQQY					ITVPTVVVIN*TSNQQYFIIDR	91.475	3	0.79443
IPI:IPI00064193.3	Isoform 1 of Protein disulfide-isomerase TMX3	TMX3	Q96JJ7-1	N258	AVIDEKNTSVEHT	IVAIAVIDEKN*TSVEHTR	111.12	10	1.7312
IPI:IPI00064667.5	Beta-Ala-His dipeptidase	CNDP1	Q96KN2	N382	RIVPHMNVSAVEK	IVPHM#N*VSAVEK	99.568	2	1.187	IVPHM#N*VSAVEK	161.17	12	1.0055
IPI:IPI00065533.4	Protein FAM20A	FAM20A	Q96MK3	N70	PGTIVHNFSRTEP					DSAAAASDPGTIVHN*FSR	68.173	1	0.97139
IPI:IPI00065533.4	Protein FAM20A	FAM20A	Q96MK3	N388	KQIYPYNNSQRII					QIYPYN*NSQR	98.033	7	1.033
IPI:IPI00072224.7	RAD50-interacting protein 1	RINT1	Q6NUQ1	N346	VIMWIGNHTEFID									IGN*HTEF	106.29	3	0.97335
IPI:IPI00100030.1	Isoform 1 of GPI transamidase component PIG-T	PIGT	Q969N2-1	N291	TTYNQDNETIEVH									NQDN*ETIEVHPPPTTTY	119.32	3	0.85734
IPI:IPI00101374.6	cDNA FLJ61658, highly similar to Transmembrane 9 superfamily protein member 1	TM9SF1	O15321	N387	DRIIFANVSVRDV	IIFAN*VSVR	94.302	11	1.074	IIFAN*VSVR	89.355	15	1.1448
IPI:IPI00103082.13	HLA class II histocompatibility antigen, DP beta 1 chain	HLA-DPB1	P04440	N48	QECYAFNGTQRFI	QECYAFN*GTQR	147.62	22	1.0414	QECYAFN*GTQR	111.17	14	1.0459
IPI:IPI00107357.7	Isoform 2 of Cleft lip and palate transmembrane protein 1	CLPTM1	O96005-2	N119	EHFTDFNATSAIF									ISEHEHFTDFN*ATSAIF	194.98	3	0.9511
IPI:IPI00107357.7	Isoform 2 of Cleft lip and palate transmembrane protein 1	CLPTM1	O96005-2	N161	PQSVQQNGSIYIH									EHFAEIDIPQSVQQN*GSIY	162.46	10	1.0201
IPI:IPI00107357.7	Isoform 2 of Cleft lip and palate transmembrane protein 1	CLPTM1	O96005-2	N241	ISHWHPNITINIV	AEDYGPVEVISHWHPN*ITINIVDDHTPWVK	58.938	1	1.2896	VISHWHPN*ITINIVDDHTPWVK	61.102	2	1.2744
IPI:IPI00107357.7	Isoform 2 of Cleft lip and palate transmembrane protein 1	CLPTM1	O96005-2	N295	KDYYPINESIASI	DYYPIN*ESIASIPIR	266.35	7	0.58185
IPI:IPI00107831.4	Isoform 1 of Receptor-type tyrosine-protein phosphatase F	PTPRF	P10586-1	N966	SQQEIQNITTDTR	DINSQQEIQN*ITTDTR	207.4	5	0.26965	IQN*ITTDTR	138.98	6	1.0716	RDINSQQEIQN*ITTDTRF	143.25	5	1.0032
IPI:IPI00107831.4	Isoform 1 of Receptor-type tyrosine-protein phosphatase F	PTPRF	P10586-1	N721	VEVEPINSTAVHV	KVEVEPIN*STAVHVYWK	96.247	5	1.1156	VEPIN*STAVHVYWK	119.39	6	1.0415
IPI:IPI00143921.9	Isoform 1 of KDEL motif-containing protein 2	KDELC2	Q7Z4H8-1	N61	VNSEGQNITRSPA	YFYIQAVNSEGQN*ITR	171.87	19	0.91709
IPI:IPI00143921.9	Isoform 1 of KDEL motif-containing protein 2	KDELC2	Q7Z4H8-1	N306	TGPSWINKTERAF	GVTNDIISIQGNTGPSWIN*K	67.418	3	1.0446
IPI:IPI00151036.1	E3 ubiquitin-protein ligase RNF13	RNF13	O43567	N43	IAYNFENASQTFD									NFEN*ASQTFDDIPARF	105.14	2	0.83725
IPI:IPI00151358.2	Isoform 1 of Cleft lip and palate transmembrane protein 1-like protein	CLPTM1L	Q96KA5-1	N229	KDIMVINRSTTEI	DIM#VIN*R	143	9	0.68953	DIM#VIN*R	130.77	3	0.64206
IPI:IPI00151358.2	Isoform 1 of Cleft lip and palate transmembrane protein 1-like protein	CLPTM1L	Q96KA5-1	N91	KFERTVNVSVPKK	TVN*VSVPK	71.501	8	1.2264
IPI:IPI00151990.3	Isoform 1 of Thioredoxin domain-containing protein 15	TXNDC15	Q96J42-1	N165	APTEDSNNTESIK					SDAAPTEDSN*NTESIK	84.753	2	0.74244
IPI:IPI00151990.3	Isoform 1 of Thioredoxin domain-containing protein 15	TXNDC15	Q96J42-1	N293	IKIFIFNQTGIEA	IFIFN*QTGIEAK	108.9	6	0.9927	IFIFN*QTGIEAK	125.22	7	0.84046
IPI:IPI00152377.1	Dolichyl-diphosphooligosaccharide--protein glycosyltransferase subunit STT3B	STT3B	Q8TCJ2	N616	QIAGMANRTTIVD	VM#SWWDYGYQIAGM#AN*R	165.64	4	0.90977	VM#SWWDYGYQIAGM#AN*R	112.5	10	0.69838	QIAGM#AN*RTTIVDNNTW	100.45	6	1.1776
IPI:IPI00152377.1	Dolichyl-diphosphooligosaccharide--protein glycosyltransferase subunit STT3B	STT3B	Q8TCJ2	N627	VDNNTWNNSHIAI	TTIVDNNTWN*NSHIAIVGK	148.36	6	1.2225	TTIVDNNTWN*NSHIAIVGK	151.39	14	1.0102
IPI:IPI00152377.1	Dolichyl-diphosphooligosaccharide--protein glycosyltransferase subunit STT3B	STT3B	Q8TCJ2	N641	GKAMSSNETAAYK	AM#SSN*ETAAYK	120.77	4	0.73542
IPI:IPI00152850.2	junctional adhesion molecule C precursor	JAM3	Q9BX67	N237	ANPRFRNSSFHIN					FRN*SSFHINSE	91.549	1	0.99133
IPI:IPI00154588.3	Signal peptide peptidase-like 2A	SPPL2A	Q8TCT8	N35	IIHASGNGTTKDY					AIIHASGN*GTTK	130.94	6	0.80375
IPI:IPI00154588.3	Signal peptide peptidase-like 2A	SPPL2A	Q8TCT8	N155	NQTIGDNITVKMY					DM#N*QTIGDN*ITVK	116.24	6	0.9079
IPI:IPI00154588.3	Signal peptide peptidase-like 2A	SPPL2A	Q8TCT8	N149	KDFRDMNQTIGDN	DM#N*QTIGDNITVK	139.46	6	0.99175	DM#N*QTIGDN*ITVK	116.24	6	1.045
IPI:IPI00160538.2	31 kDa protein	-	-	N131	KEIFVANGTQGKI					IFVAN*GTQGK	106.62	9	0.95562
IPI:IPI00165934.5	Isoform 1 of G-protein coupled receptor 98	GPR98	Q8WXG9-1	N2841	VIIQEANITIQIF					AN*ITIQIFIN*RE	87.667	1	1.1355
IPI:IPI00165949.2	Isoform 2 of Endoplasmic reticulum aminopeptidase 1	ERAP1	Q9NZ08-2	N414	MEVDAINSSHPVS	CFDAM#EVDAIN*SSHPVSTPVENPAQIR	152.06	14	0.98817	VDAIN*SSHPVSTPVENPAQIR	221.79	45	1.0772	DAM#EVDAIN*SSHPVSTPVENPAQIREM#FDDVSY	145.52	5	0.96172
IPI:IPI00166392.1	Similar to Cell adhesion molecule 1 precursor	CADM1	Q9BY67-2	N304	IFINNINKTDNGT	VDDEM#PQHAVISGPNIFINNIN*KTDN*GTYR	149.36	8	0.95102	VDDEM#PQHAVISGPNIFINNIN*K	178.06	5	0.68091	INNIN*KTDN*GTY	147.74	3	0.98572
IPI:IPI00166392.1	Similar to Cell adhesion molecule 1 precursor	CADM1	Q9BY67-2	N308	NINKTDNGTYRCE	VDDEM#PQHAVISGPNIFINNIN*KTDN*GTYR	56.947	1	1.1863					INNIN*KTDN*GTY	147.74	3	0.98572
IPI:IPI00166392.1	Similar to Cell adhesion molecule 1 precursor	CADM1	Q9BY67-2	N67	TISCQVNKSDDSV	DVTVIEGEVATISCQVN*K	96.673	1	1.1223	VATISCQVN*K	77.677	3	0.72665
IPI:IPI00166392.1	Similar to Cell adhesion molecule 1 precursor	CADM1	Q9BY67-2	N113	IKVSITNVSISDE	VSITN*VSISDEGR	168.61	10	1.0034	VSITN*VSISDEGR	235.31	8	0.91351
IPI:IPI00166392.1	Similar to Cell adhesion molecule 1 precursor	CADM1	Q9BY67-2	N101	SRFQIINFSSSEI	FQIIN*FSSSEIK	194.39	2	1.1362	FQIIN*FSSSE	123.86	1	0.92667
IPI:IPI00166392.1	Similar to Cell adhesion molecule 1 precursor	CADM1	Q9BY67-2	N165	GEEIEVNCTAMAS	DTAVEGEEIEVN*CTAM#ASKPATTIR	83.063	18	1.3412
IPI:IPI00166729.4	Zinc-alpha-2-glycoprotein	AZGP1	P25311	N128	GCEIENNRSSGAF									GCEIEN*N*RSSGAFW	190.46	13	1.0472
IPI:IPI00166729.4	Zinc-alpha-2-glycoprotein	AZGP1	P25311	N112	EYYNDSNGSHVIQ	DIVEYYN*DSN*GSHVIQGR	262.42	52	0.74928	YYN*DSN*GSHVIQGR	201.48	58	0.69307
IPI:IPI00166729.4	Zinc-alpha-2-glycoprotein	AZGP1	P25311	N109	DIVEYYNDSNGSH	DIVEYYN*DSN*GSHVIQGR	262.42	52	1.0364	YYN*DSN*GSHVIQGR	201.48	58	0.89848
IPI:IPI00167215.6	Isoform 1 of Hepatocyte cell adhesion molecule	HEPACAM	Q14CZ8-1	N189	DGKPIINDSRMII	DGKPIIN*DSR	76.943	1	0.91634	DGKPIIN*DSR	79.148	2	0.8874
IPI:IPI00167215.6	Isoform 1 of Hepatocyte cell adhesion molecule	HEPACAM	Q14CZ8-1	N167	SEAFTINCSHENG					AFTIN*CSHE	105.52	3	1.1483
IPI:IPI00167215.6	Isoform 1 of Hepatocyte cell adhesion molecule	HEPACAM	Q14CZ8-1	N138	TGEKTINITVDVP	TIN*ITVDVPISR	76.522	2	0.94577
IPI:IPI00168262.2	Procollagen galactosyltransferase 1	GLT25D1	Q8NBJ5	N96	TDHNMDNTSTVIR	TAIWVATDHNM#DN*TSTVIR	101.42	4	1.3504	TAIWVATDHNM#DN*TSTVIR	103.88	5	0.95326
IPI:IPI00168262.2	Procollagen galactosyltransferase 1	GLT25D1	Q8NBJ5	N381	VDGKAMNTSQVEA	AM#N*TSQVEAIGIQM#IPGYR	87.429	1	0.28489
IPI:IPI00168336.1	LEM domain-containing protein 2	LEMD2	Q8NC56	N311	AQEYIANVTSSSS					YIAN*VTSSSSAK	120.77	11	1.0641	IAN*VTSSSSAKF	111.61	3	1.0129
IPI:IPI00168435.2	Isoform 1 of Clarin-3	CLRN3	Q8NCR9-1	N46	VRDSASNGSIFIT					DSASN*GSIFITYGIFR	101.01	1	0.80337
IPI:IPI00168728.1	FLJ00385 protein (Fragment)	IGHM	Q8NF17	N290	PREEQFNSTFRVV	EEQ*FN*STFR	172.59	443	0.99164	QFN*STFR	163.16	202	1.0633
IPI:IPI00168745.1	Carbohydrate sulfotransferase 13	CHST13	Q8NET6	N331	MDFIIFNYSAPSY	M#DFIIFN*YSAPSYIR	78.401	2	1.0453	M#DFIIFN*YSAPSYIR	119.62	1	1.1139
IPI:IPI00168878.1	Torsin-1A-interacting protein 2	TOR1AIP2	Q8NFQ8	N286	FIQKHINASNPTE	HIN*ASNPTEPATIIFTAAR	84.859	2	1.2196	HIN*ASNPTEPATIIFTAAR	72.184	3	1.0054	IQKHIN*ASNPTEPATIIF	84.759	4	0.89608
IPI:IPI00169285.6	Putative phospholipase B-like 2	PLBD2	Q8NHP8	N88	DAVAWANITNAIR	HPDAVAWAN*ITNAIR	74.987	2	1.6349					AN*ITNAIRETGW	147.62	2	0.98403
IPI:IPI00169285.6	Putative phospholipase B-like 2	PLBD2	Q8NHP8	N515	SDINPANGSYPFQ	SDINPAN*GSYPFQAIR	70.281	1	1.0145	SDINPAN*GSYPFQAIR	91.969	2	0.8001
IPI:IPI00169285.6	Putative phospholipase B-like 2	PLBD2	Q8NHP8	N465	AQIFRRNQSIVQD	RN*QSIVQDM#DSM#VR	122.42	3	1.0646
IPI:IPI00170706.2	Transmembrane protein 2	TMEM2	Q9UHN6	N362	GGSTSCNESVRNY									AIVGVIDGGSTSCN*ESVRNY	62.861	1	0.99684
IPI:IPI00170706.2	Transmembrane protein 2	TMEM2	Q9UHN6	N1234	PSVISVNGTDFTF					GDPSVISVN*GTDFTFR	160.78	3	1.0037	QSPDKAETQRGDPSVISVN*GTDF	69.979	1	1.0873
IPI:IPI00171385.3	Uncharacterized glycosyltransferase AGO61	C3orf39	Q8NAT1	N543	YIIAIQNHTFTEN									IIAIQN*HTFTENIKPF	90.793	3	1.1087
IPI:IPI00171385.3	Uncharacterized glycosyltransferase AGO61	C3orf39	Q8NAT1	N276	FMTEKINVSHTGV	IN*VSHTGVPIGEEYIIVFSR	60.949	2	0.88476	IN*VSHTGVPIGEE	81.565	1	0.78007	M#TEKIN*VSHTGVPIGEEY	92.265	2	1.2957
IPI:IPI00171385.3	Uncharacterized glycosyltransferase AGO61	C3orf39	Q8NAT1	N337	VVRIVSNASMIVS	IVSN*ASM#IVSM#HGAQIVTTIFIPR	54.15	2	0.65854	IVSN*ASM#IVSM#HGAQIVTTIFIPR	154.19	3	0.75221
IPI:IPI00171678.4	Dopamine beta-hydroxylase	DBH	P09172	N184	RSIEAINGSGIQM	SIEAIN*GSGIQM#GIQR	141.55	6	0.91409	AIN*GSGIQM#GIQR	127.79	9	1.0298
IPI:IPI00171678.4	Dopamine beta-hydroxylase	DBH	P09172	N566	PISMHCNKSSAVR	AIYSFAPISM#HCN*K	95.417	5	1.1568	AIYSFAPISM#HCN*K	113.22	4	1.0357
IPI:IPI00176193.6	Isoform 1 of Collagen alpha-1(XIV) chain	COL14A1	Q05707-1	N372	ARSFMVNWTHAPG	SFM#VN*WTHAPGNVEK	136.7	11	0.99004	SFM#VN*WTHAPGNVEK	109.84	9	0.97167	M#VN*WTHAPGNVEKY	77.062	2	0.90441
IPI:IPI00176193.6	Isoform 1 of Collagen alpha-1(XIV) chain	COL14A1	Q05707-1	N94	GIMPDQNYTVQII	AIIQGIM#PDQN*YTVQIIAYN*KDK	143.83	12	1.2398	AIIQGIM#PDQN*YTVQIIAYN*KDKE	208.43	6	0.96928
IPI:IPI00176193.6	Isoform 1 of Collagen alpha-1(XIV) chain	COL14A1	Q05707-1	N1388	AMNASANITSDGV	AM#N*ASAN*ITSDGVEVIGK	175.65	13	0.81979	AM#N*ASAN*ITSDGVEVIGK	121.19	4	1.0048
IPI:IPI00176193.6	Isoform 1 of Collagen alpha-1(XIV) chain	COL14A1	Q05707-1	N1384	VGEKAMNASANIT	AM#N*ASAN*ITSDGVEVIGK	175.65	13	0.81979	AM#N*ASAN*ITSDGVEVIGK	121.19	4	1.0048
IPI:IPI00178767.1	Acid sphingomyelinase-like phosphodiesterase 3a	SMPDL3A	Q92484	N263	YIPSSQNITAMRE	VYIIAHVPVGYIPSSQN*ITAM#R	193.32	6	0.98451	VYIIAHVPVGYIPSSQN*ITAM#RE	174.49	9	0.98978	IPSSQN*ITAM#REY	132.32	4	1.0587
IPI:IPI00178767.1	Acid sphingomyelinase-like phosphodiesterase 3a	SMPDL3A	Q92484	N356	MIQYYINITEANI	IIDM#IQYYIN*ITEANIK	126.88	6	0.93174					YIN*ITEANIKGESIW	79.492	1	1.1271
IPI:IPI00178767.1	Acid sphingomyelinase-like phosphodiesterase 3a	SMPDL3A	Q92484	N238	WIESTINNSQQNK					STIN*NSQQNK	78.556	2	0.91159
IPI:IPI00178854.1	Isoform 1 of Contactin-4	CNTN4	Q8IWV2-1	N764	SRYVFRNESVHPF	YVFRN*ESVHPFSPFEVK	76.358	6	1.3748
IPI:IPI00178926.2	Immunoglobulin J chain	IGJ	P01591	N71	PINNRENISDPTS	EN*ISDPTSPIR	105.2	4	0.96976	EN*ISDPTSPIR	99.522	3	0.63468
IPI:IPI00180707.8	Isoform 1 of FRAS1-related extracellular matrix protein 2	FREM2	Q5SZK8-1	N1584	HGHIIFNNTRPVM	FTITQVPIHGHIIFN*NTR	70.41	2	0.82731
IPI:IPI00183465.1	Isoform 1 of Sialomucin core protein 24	CD164	Q04900-1	N94	ESYCSHNSTVSDC									CSHN*STVSDCQVGN*TTDF	238.07	7	1.1099
IPI:IPI00183465.1	Isoform 1 of Sialomucin core protein 24	CD164	Q04900-1	N104	SDCQVGNTTDFCS									CSHN*STVSDCQVGN*TTDF	238.07	7	1.1099
IPI:IPI00184311.4	Ectonucleotide pyrophosphatase/phosphodiesterase family member 1	ENPP1	P22413	N700	SYTVDRNDSFSTE									TVDRN*DSFSTEDFSNCIY	178.81	10	0.89201
IPI:IPI00184311.4	Ectonucleotide pyrophosphatase/phosphodiesterase family member 1	ENPP1	P22413	N748	PPQINKNSSGIYS									ISPPQINKN*SSGIY	154.28	13	0.97407
IPI:IPI00184311.4	Ectonucleotide pyrophosphatase/phosphodiesterase family member 1	ENPP1	P22413	N285	MYDPKMNASFSIK									SIVTGIYPESHGIIDNKM#YDPKM#N*ASF	87.156	6	1.1273
IPI:IPI00184311.4	Ectonucleotide pyrophosphatase/phosphodiesterase family member 1	ENPP1	P22413	N341	DIYKMYNGSVPFE	M#YN*GSVPFEER	113.93	1	0.89902	M#YN*GSVPFEER	118.28	5	0.88793
IPI:IPI00184848.5	Bile salt export pump	ABCB11	O95342	N125	INQNMTNGTRCGI	ACVN*NTIVWTN*SSINQN*M#TN*GTR	111.57	3	1.0979	ACVN*NTIVWTN*SSINQN*M#TN*GTR	132.74	4	0.96832
IPI:IPI00184848.5	Bile salt export pump	ABCB11	O95342	N122	NSSINQNMTNGTR	ACVN*NTIVWTN*SSINQN*M#TN*GTR	111.57	3	1.0979	ACVN*NTIVWTN*SSINQN*M#TN*GTR	132.74	4	0.96832
IPI:IPI00184848.5	Bile salt export pump	ABCB11	O95342	N116	NTIVWTNSSINQN	ACVNN*TIVWTN*SSINQN*M#TN*GTR	111.57	3	1.0593	ACVNN*TIVWTN*SSINQN*M#TN*GTR	132.74	4	1.1952
IPI:IPI00184848.5	Bile salt export pump	ABCB11	O95342	N109	PGKACVNNTIVWT	ACVN*NTIVWTN*SSINQN*M#TN*GTR	111.57	3	1.0979	ACVN*NTIVWTN*SSINQN*M#TN*GTR	132.74	4	1.1952
IPI:IPI00186295.5	Sodium-coupled neutral amino acid transporter 3	SLC38A3	Q99624	N247	PIPPNFNNTTGNF	FHVPCPIPPN*FN*NTTGNFSHVEIVK	86.727	4	0.93072	FHVPCPIPPN*FN*NTTGNFSHVE	63.145	3	0.97124
IPI:IPI00215612.2	Isoform Alpha of Transferrin receptor protein 2	TFR2	Q9UP52-1	N754	IRIIRSNSSGTPG	SN*SSGTPGATSSTGFQESR	256.67	20	0.87683
IPI:IPI00215952.4	Ectonucleoside triphosphate diphosphohydrolase 5	ENTPD5	O75356	N232	TSFEMFNSTYKIY	GYITSFEM#FN*STYK	174.73	27	0.95769	GYITSFEM#FN*STYK	161.48	2	0.81854	ITSFEM#FN*STY	150.27	3	0.92183
IPI:IPI00215998.5	CD63 antigen	CD63	P08962	N150	KCCGAANYTDWEK	CCGAAN*YTDWEK	149.96	10	1.1464	CCGAAN*YTDWEK	126.19	13	0.94967	KCCGAAN*YTDW	118.18	4	0.93565
IPI:IPI00215998.5	CD63 antigen	CD63	P08962	N172	PDSCCINVTVGCG	VPDSCCIN*VTVGCGINFNEK	104.76	17	0.90199
IPI:IPI00215998.5	CD63 antigen	CD63	P08962	N130	ENYPKNNHTASII	NN*HTASIIDR	75.294	4	1.0554
IPI:IPI00216065.3	Isoform 2 of Vitamin K-dependent protein Z	PROZ	P22891-2	N354	ECGQVINVTVTTR					CGQVIN*VTVTTR	76.655	3	1.2098
IPI:IPI00216172.2	lysosome-associated membrane glycoprotein 2 isoform C precursor	LAMP2	Q6Q3G8	N307	ISMYIVNGSVFSI									IKEVN*ISM#YIVN*GSVF	62.287	1	0.82125
IPI:IPI00216172.2	lysosome-associated membrane glycoprotein 2 isoform C precursor	LAMP2	Q6Q3G8	N317	FSIANNNISYWDA									SIAN*NN*ISYW	83.948	2	0.8733
IPI:IPI00216172.2	lysosome-associated membrane glycoprotein 2 isoform C precursor	LAMP2	Q6Q3G8	N300	FYIKEVNISMYIV									YIKEVN*ISM#Y	189.7	15	1.0947
IPI:IPI00216172.2	lysosome-associated membrane glycoprotein 2 isoform C precursor	LAMP2	Q6Q3G8	N101	GFSWIANFTKAAS	IAVQ*FGPGFSWIAN*FTK	197.47	39	1.0458	IAVQ*FGPGFSWIAN*FTK	234.85	27	1.1565	IAN*FTKAASTY	121.73	1	1.1793
IPI:IPI00216172.2	lysosome-associated membrane glycoprotein 2 isoform C precursor	LAMP2	Q6Q3G8	N38	NITDSENATCIYA					IN*ITDSEN*ATCIYAK	178.23	13	0.83878
IPI:IPI00216172.2	lysosome-associated membrane glycoprotein 2 isoform C precursor	LAMP2	Q6Q3G8	N32	SYAIEINITDSEN					IN*ITDSEN*ATCIYAK	178.23	13	0.89679
IPI:IPI00216172.2	lysosome-associated membrane glycoprotein 2 isoform C precursor	LAMP2	Q6Q3G8	N257	VININPNTTHSTG	VASVININPN*TTHSTGSCR	269.51	311	1.0358	VASVININ*PN*TTHSTGSCR	256.98	244	0.99251
IPI:IPI00216172.2	lysosome-associated membrane glycoprotein 2 isoform C precursor	LAMP2	Q6Q3G8	N356	IRVQPFNVTQGKY	VQPFN*VTQGK	139.96	68	1.1409	VQPFN*VTQGK	150.27	65	1.0304
IPI:IPI00216172.2	lysosome-associated membrane glycoprotein 2 isoform C precursor	LAMP2	Q6Q3G8	N242	TMGIQINITQDKV					AGTYSVN*NGNDTCIIATM#GIQIN*ITQDK	101.3	22	1.0808
IPI:IPI00216172.2	lysosome-associated membrane glycoprotein 2 isoform C precursor	LAMP2	Q6Q3G8	N123	SYNTGDNTTFPDA	AASTYSIDSVSFSYNTGDN*TTFPDAEDK	105.72	11	1.265	AASTYSIDSVSFSYNTGDN*TTFPDAEDK	75.956	1	1.1573
IPI:IPI00216172.2	lysosome-associated membrane glycoprotein 2 isoform C precursor	LAMP2	Q6Q3G8	N49	YAKWQMNFTVRYE	WQM#N*FTVR	86.953	41	1.2661
IPI:IPI00216172.2	lysosome-associated membrane glycoprotein 2 isoform C precursor	LAMP2	Q6Q3G8	N75	HGTVTYNGSICGD	TVTISDHGTVTYN*GSICGDDQN*GPK	146.78	4	1.4548
IPI:IPI00217067.3	Isoform 1 of Solute carrier family 22 member 9	SLC22A9	Q8IVM8-1	N62	NDTVSDNDTGAIS	CWVHIIDN*DTVSDN*DTGAISQDAIIR	200.99	10	0.80163	CWVHIIDN*DTVSDN*DTGAISQDAIIR	174.82	3	1.0494
IPI:IPI00217067.3	Isoform 1 of Solute carrier family 22 member 9	SLC22A9	Q8IVM8-1	N56	WVHIIDNDTVSDN	CWVHIIDN*DTVSDN*DTGAISQDAIIR	200.99	10	0.80163	CWVHIIDN*DTVSDN*DTGAISQDAIIR	174.82	3	1.0494
IPI:IPI00217085.3	Isoform 1 of Uncharacterized Ig-like domain-containing protein C10orf72	C10orf72	Q8IW00-1	N41	DYIEGENATIICH					GEN*ATIICHVSQK	80.905	1	0.70322
IPI:IPI00217085.3	Isoform 1 of Uncharacterized Ig-like domain-containing protein C10orf72	C10orf72	Q8IW00-1	N89	VVQYYGNFSRSAK					VVQYYGN*FSR	93.551	1	0.93966
IPI:IPI00217366.2	Isoform 1 of Porimin	TMEM123	Q8N131-1	N46	NSGIPHNSSANST					NSGIPHN*SSAN*STE	97.273	3	0.82434
IPI:IPI00217366.2	Isoform 1 of Porimin	TMEM123	Q8N131-1	N50	PHNSSANSTETIQ					NSGIPHN*SSAN*STE	97.273	3	0.82434
IPI:IPI00217421.1	Isoform 1 of GPI ethanolamine phosphate transferase 3	PIGO	Q8TEQ8-1	N268	IVERIENDTIIVV					IEN*DTIIVVAGDHGM#TTN*GDHGGDSEIE	65.854	2	1.1306
IPI:IPI00217561.2	Isoform Beta-1C of Integrin beta-1	ITGB1	P05556-3	N481	PKCHEGNGTFECG	CHEGN*GTFECGACR	97.463	11	0.52521					ICECECQSEGIPESPKCHEGN*GTF	115.57	10	0.9951
IPI:IPI00217561.2	Isoform Beta-1C of Integrin beta-1	ITGB1	P05556-3	N212	PCTSEQNCTSPFS	N*PCTSEQN*CTSPFSYK	207.31	38	0.95328	QN*CTSPFSYK	165.34	21	0.93435
IPI:IPI00217561.2	Isoform Beta-1C of Integrin beta-1	ITGB1	P05556-3	N50	NCGWCTNSTFIQE					CIQAGPNCGWCTN*STFIQE	173.51	6	0.94527
IPI:IPI00217561.2	Isoform Beta-1C of Integrin beta-1	ITGB1	P05556-3	N406	YCKNGVNGTGENG	N*GVN*GTGEN*GR	143.5	52	1.0771	N*GVN*GTGENGR	118.28	8	1.0004
IPI:IPI00217561.2	Isoform Beta-1C of Integrin beta-1	ITGB1	P05556-3	N417	NGRKCSNISIGDE					KCSN*ISIGDEVQFE	121.6	18	1.1531
IPI:IPI00217561.2	Isoform Beta-1C of Integrin beta-1	ITGB1	P05556-3	N669	QECSYFNITKVES	KDTCTQECSYFN*ITK	202.32	14	0.37062
IPI:IPI00217561.2	Isoform Beta-1C of Integrin beta-1	ITGB1	P05556-3	N363	VGTISANSSNVIQ	SAVGTISAN*SSNVIQIIIDAYN*SISSEVIIENGK	84.878	1	0.47006
IPI:IPI00217561.2	Isoform Beta-1C of Integrin beta-1	ITGB1	P05556-3	N520	AYCRKENSSEICS	KEN*SSEICSN*N*GECVCGQCVCR	184.32	52	0.88186
IPI:IPI00217652.5	Isoform 1 of Glucoside xylosyltransferase 1	GXYLT1	Q4G148-1	N237	SIIKKFNSTQIAA	KFN*STQIAAM#APEHEEPR	115.56	8	1.1081	KFN*STQIAAM#APEHEEPR	166.04	9	1.0467
IPI:IPI00217751.2	Sodium-dependent glucose transporter 1	KIAA1919	Q5TF39	N152	PTASAENHTESDF					IAIGPTASAEN*HTE	151.98	5	1.0648
IPI:IPI00217766.3	Lysosome membrane protein 2	SCARB2	Q14108	N105	NIQFGDNGTTISA	AN*IQFGDN*GTTISAVSNK	248.25	27	0.85718	AN*IQFGDN*GTTISAVSNK	209.13	21	0.72355	GDN*GTTISAVSNKAY	68.83	1	0.94055
IPI:IPI00217766.3	Lysosome membrane protein 2	SCARB2	Q14108	N68	TQFYFFNVTNPEE									YFFN*VTNPEEIIRGETPRVEEVGPY	179.1	36	0.96833
IPI:IPI00217766.3	Lysosome membrane protein 2	SCARB2	Q14108	N249	DKCNMINGTDGDS	CN*M#IN*GTDGDSFHPIITK	262.42	39	1.0715	CNM#IN*GTDGDSFHPIITKDE	228.73	40	0.91409	ITDKCNM#IN*GTDGDSFHPIITKDEVIY	92.295	13	0.99178
IPI:IPI00217766.3	Lysosome membrane protein 2	SCARB2	Q14108	N224	GEDSYINFTKIVE					DSYIN*FTK	127.56	27	1.0432	VFITGEDSYIN*F	135.55	1	1.0528
IPI:IPI00217766.3	Lysosome membrane protein 2	SCARB2	Q14108	N304	PAEIIANTSDNAG					YKVPAEIIAN*TSDNAGFCIPE	169.28	9	1.1421	RYKVPAEIIAN*TSDNAGF	257.02	159	1.0902
IPI:IPI00217766.3	Lysosome membrane protein 2	SCARB2	Q14108	N45	KKIVIRNGTEAFD									QKAVDQSIEKKIVIRN*GTEAFDSW	72.433	9	1.232
IPI:IPI00217766.3	Lysosome membrane protein 2	SCARB2	Q14108	N412	FPVMYINESVHID	TM#VFPVM#YIN*ESVHIDKETASR	232.5	27	0.42241	TM#VFPVM#YIN*E	89.171	1	0.79598
IPI:IPI00217766.3	Lysosome membrane protein 2	SCARB2	Q14108	N325	IGSGVINVSICKN					GNCIGSGVIN*VSICK	178.23	8	0.94483
IPI:IPI00217766.3	Lysosome membrane protein 2	SCARB2	Q14108	N206	GIFYEKNGTNDGD					KN*GTNDGDYVFITGE	102.73	6	0.95837
IPI:IPI00217882.3	Sortilin	SORT1	Q99523	N98	FVAKIANNTHQHV	IAN*NTHQHVFDDIR	120.87	8	1.0451	IAN*NTHQHVFDDIR	127.79	7	0.98676
IPI:IPI00218019.1	Isoform 1 of Basigin	BSG	P35613-1	N268	EDKAIMNGSESRF	AIM#N*GSESR	148.52	174	0.96666	AIM#N*GSESR	146.69	12	0.9641	YKITDSEDKAIM#N*GSESRFF	124.78	27	0.95301
IPI:IPI00218019.1	Isoform 1 of Basigin	BSG	P35613-1	N160	IITCSINDSATEV	IIITCSIN*DSATEVTGHR	309.56	332	0.95183	IIITCSIN*DSATEVTGHR	203.11	10	1.1165
IPI:IPI00218337.3	Isoform 2 of VIP36-like protein	LMAN2L	Q9H0V9-2	N192	ISAMVNNGSISYD	VFPYISAM#VNN*GSISYDHER	181.51	5	1.0501	VFPYISAM#VNN*GSISYDHER	151.59	7	1.0485
IPI:IPI00218349.2	Isoform C of GDP-fucose protein O-fucosyltransferase 2	POFUT2	Q9Y2G5-3	N259	FRSRHINSTDDAD									RSRHIN*STDDADRIPF	62.14	1	1.4734
IPI:IPI00218424.3	Fibroblast growth factor receptor 2 (Bacteria-expressed kinase, keratinocyte growth factor receptor, craniofacial dysostosis 1, Crouzon syndrome, Pfeiffer syndrome, Jackson-Weiss syndrome), isoform CRA_e	FGFR2	D3DRE0	N284	QAGIPANASTVVG					SPHRPIIQAGIPAN*ASTVVGGDVE	56.017	1	0.78799
IPI:IPI00218645.1	Isoform 4 of T-cell surface glycoprotein CD8 beta chain	CD8B	P10966-4	N102	ASRFIINITSVKP					FIIN*ITSVKPE	115.57	3	0.7925
IPI:IPI00218646.3	Cytochrome b-245 heavy chain	CYBB	P04839	N149	EIGDRQNESYINF					IGDRQN*ESYINFAR	80.469	3	0.88696
IPI:IPI00218646.3	Cytochrome b-245 heavy chain	CYBB	P04839	N240	ESIAVHNITVCEQ	GQTAESIAVHN*ITVCEQK	188.27	9	0.47182	SIAVHN*ITVCEQK	168.22	4	0.95526
IPI:IPI00218732.4	Serum paraoxonase/arylesterase 1	PON1	P27169	N324	TQVYAENGTVIQG	VTQ*VYAEN*GTVIQ*GSTVASVYK	231.93	408	1.0131
IPI:IPI00218732.4	Serum paraoxonase/arylesterase 1	PON1	P27169	N253	VYEKHANWTITPI	HAN*WTITPIK	158.79	6	1.4417
IPI:IPI00218784.3	sphingomyelin phosphodiesterase 1, acid lysosomal isoform 2 precursor	SMPD1	A8K8M3	N396	NFWIIINSTDPAG									IIIN*STDPAGQIQW	145.31	3	0.94815
IPI:IPI00218784.3	sphingomyelin phosphodiesterase 1, acid lysosomal isoform 2 precursor	SMPD1	A8K8M3	N521	HETYIINITQANI									IIN*ITQANIPGAIPHW	106.58	2	1.2446
IPI:IPI00219825.2	Prosaposin	PSAP	B1AVU8	N426	DRNIEKNSTKQEI	NIEKN*STKQEIIAAIEK	152	7	1.3411	NIEKN*STKQE	134.25	1	0.79477
IPI:IPI00219825.2	Prosaposin	PSAP	B1AVU8	N215	QTAVRTNSTFVQA	TN*STFVQ*AIVEHVK	204.28	11	0.89417	TN*STFVQAIVEHVK	117.07	2	0.92049
IPI:IPI00219825.2	Prosaposin	PSAP	B1AVU8	N332	TKIIDNNKTEKEI	IIDN*N*KTEK	159.79	10	0.86677	IIDN*N*KTEK	172.23	9	0.92273
IPI:IPI00219825.2	Prosaposin	PSAP	B1AVU8	N80	GDMIKDNATEEEI	DVVTAAGDM#IKDN*ATEEEIIVYIEK	212.24	16	0.72865	DVVTAAGDM#IKDN*ATEEE	213.51	17	1.0329
IPI:IPI00219852.2	Isoform B of Membrane cofactor protein	CD46	P15529-2	N114	GQAVPANGTYEFG									IRDPIN*GQAVPAN*GTY	148.48	12	1.0156
IPI:IPI00219896.2	Isoform 2 of Integrin alpha-L	ITGAL	P20701-2	N862	SRAISCNVSSPIF	AISCN*VSSPIFK	128.28	2	1.0445	AISCN*VSSPIFK	116.03	3	0.94548
IPI:IPI00219896.2	Isoform 2 of Integrin alpha-L	ITGAL	P20701-2	N65	GAPGEGNSTGSIY	VIQVGN*GVIVGAPGEGN*STGSIYQCQSGTGHCIPVTIR	55.702	1	1.3874	VIQVGN*GVIVGAPGEGN*STGSIYQCQSGTGHCIPVTIR	49.57	2	0.95203
IPI:IPI00220194.6	Solute carrier family 2, facilitated glucose transporter member 1	SLC2A1	P11166	N45	VIEEFYNQTWVHR	VIEEFYN*Q*TWVHR	207.47	24	0.70842	VIEEFYN*QTWVHR	207.29	21	1.0184
IPI:IPI00220368.2	Isoform 2 of Solute carrier family 23 member 1	SLC23A1	Q9UHI7-2	N144	NWSIPINTSHIWH					IYGN*WSIPIN*TSHIWHPR	117.18	4	1.0798
IPI:IPI00220368.2	Isoform 2 of Solute carrier family 23 member 1	SLC23A1	Q9UHI7-2	N138	EEEIYGNWSIPIN					IYGN*WSIPIN*TSHIWHPR	117.18	4	1.0798
IPI:IPI00220613.4	-	COL6A2	P12110-2	N785	KPQQVRNMTIFSD					N*M#TIFSDIVAEK	91.961	1	0.71616
IPI:IPI00220613.4	Isoform 2C2A of Collagen alpha-2(VI) chain	COL6A2	P12110-2	N856	IIQQIINATEITQ					TIPIIQQIIN*ATE	96.745	1	0.92158
IPI:IPI00220613.4	-	COL6A2	P12110-2	N140	TDCAIANMTEQIR					RGTFTDCAIAN*M#TEQIR	296.85	47	1.0391
IPI:IPI00220613.4	-	COL6A2	P12110-2	N630	ESIGYTNFTIEKN					SIGYTN*FTIEK	120.06	11	1.0505
IPI:IPI00220687.1	Isoform 2 of Minor histocompatibility antigen H13	HM13	Q8TCT9-2	N20	EAGGPTNSTTRPP					AGGPTN*STTRPPSTPE	222.75	69	1.0138
IPI:IPI00221224.6	Aminopeptidase N	ANPEP	P15144	N573	IIDPDSNVTRPSE					HFIIDPDSN*VTRPSE	167.98	3	0.83003	IIDPDSN*VTRPSEF	171.92	120	0.90403
IPI:IPI00221224.6	Aminopeptidase N	ANPEP	P15144	N319	HGDYAINVTGPII									AIN*VTGPIINFF	153.97	9	0.99406
IPI:IPI00221224.6	Aminopeptidase N	ANPEP	P15144	N265	PEDPNWNVTEFHT	GPSTPIPEDPNWN*VTEFHTTPK	202.07	21	0.65871	GPSTPIPEDPNWN*VTEFHTTPK	71.872	3	0.86538
IPI:IPI00221224.6	Aminopeptidase N	ANPEP	P15144	N128	IHSKKINYTISQG	KIN*YTISQ*GHR	169.65	17	0.99497	KIN*YTISQGHR	157.38	15	0.9591
IPI:IPI00221224.6	Aminopeptidase N	ANPEP	P15144	N234	AMKAEFNITIIHP	AEFN*ITIIHPK	192.38	26	1.103	FN*ITIIHPK	199.68	33	1.0832
IPI:IPI00221224.6	Aminopeptidase N	ANPEP	P15144	N681	PVTIAINNTIFII	VPVTIAIN*N*TIFIIEER	254.2	110	1.0209	VPVTIAIN*N*TIFIIEER	257.54	56	1.149
IPI:IPI00221224.6	Aminopeptidase N	ANPEP	P15144	N818	AWEQFRNATIVNE	N*ATIVNEADK	84.17	3	0.28928
IPI:IPI00221393.1	Isoform 1 of Choline transporter-like protein 1	SLC44A1	Q8WWI5-1	N180	HRCAPVNISCYAK	CAPVN*ISCYAK	74.162	6	1.0972	CAPVN*ISCYAK	96.342	5	1.025
IPI:IPI00235003.10	Tumor necrosis factor receptor superfamily, member 6 isoform 1 variant (Fragment)	FAS	Q59FU8	N163	KPNFFCNSTVCEH					CKPNFFCN*STVCE	84.605	1	1.42
IPI:IPI00236556.1	Isoform H7 of Myeloperoxidase	MPO	P05164-3	N515	PTYRSYNDSVDPR	SYN*DSVDPR	131.5	6	1.008	SYN*DSVDPR	93.649	5	0.91767	RSYN*DSVDPRIANVF	57.106	1	1.271
IPI:IPI00236556.1	Isoform H7 of Myeloperoxidase	MPO	P05164-3	N355	PACPGSNITIRNQ	SCPACPGSN*ITIR	127.17	11	0.98434	SCPACPGSN*ITIR	142.97	7	0.82604
IPI:IPI00236556.1	Isoform H7 of Myeloperoxidase	MPO	P05164-3	N761	YPRDFVNCSTIPA	DFVN*CSTIPAINIASWR	179.14	3	1.2169	DFVN*CSTIPAINIASWR	191.93	6	1.136
IPI:IPI00236556.1	Isoform H7 of Myeloperoxidase	MPO	P05164-3	N423	DPCIITNRSARIP	AIIPFDN*IHDDPCIITN*R	195.38	116	1.0608
IPI:IPI00237925.2	Tetraspanin-33	TSPAN33	Q86UF1	N172	SQNMYFNCSEDNP	DWSQNM#YFN*CSEDNPSR	71.354	2	1.1217
IPI:IPI00243602.1	C-type lectin domain family 4 member G	CLEC4G	Q6UXB4	N159	EAVRIQNNSCEPC					IQN*NSCEPCPTSWISFE	115.56	1	0.95336
IPI:IPI00247063.3	Neprilysin	MME	P08473	N285	IEKEIANATAKPE	EIAN*ATAKPEDR	119.53	6	0.87269	IAN*ATAKPEDR	126.1	4	0.99826
IPI:IPI00247063.3	Neprilysin	MME	P08473	N145	IYRSCINESAIDS	SCIN*ESAIDSR	128.01	5	0.66585
IPI:IPI00248596.9	extracellular leucine-rich repeat and fibronectin type-III domain-containing protein 1	ELFN1	P0C7U0	N59	AIPQQINSTIVDI					AIPQQIN*STIVDIR	72.958	5	0.99207
IPI:IPI00248596.9	extracellular leucine-rich repeat and fibronectin type-III domain-containing protein 1	ELFN1	P0C7U0	N90	GNITYINITKNEI					FGN*ITYIN*ITK	86.313	2	1.0334
IPI:IPI00248596.9	extracellular leucine-rich repeat and fibronectin type-III domain-containing protein 1	ELFN1	P0C7U0	N85	SISRFGNITYINI					FGN*ITYIN*ITK	86.313	2	1.0334
IPI:IPI00248596.9	extracellular leucine-rich repeat and fibronectin type-III domain-containing protein 1	ELFN1	P0C7U0	N349	YTIEHFNNSKAST	M#YTIEHFN*NSK	84.658	1	0.73861
IPI:IPI00257239.1	Isoform 1 of UDP-GlcNAc:betaGal beta-1,3-N-acetylglucosaminyltransferase 2	B3GNT2	Q9NY97-1	N89	EAGRISNISHINY	ISN*ISHINYCEPDIR	70.889	2	1.2541
IPI:IPI00289346.2	Angiopoietin-related protein 6	ANGPTL6	Q8NI99	N145	IGERVINASAEAQ	VIN*ASAEAQR	158.79	4	0.96127	VIN*ASAEAQR	98.249	3	0.92907
IPI:IPI00289346.2	Angiopoietin-related protein 6	ANGPTL6	Q8NI99	N58	ATPEAANASEIAA	ATPEAAN*ASEIAAIR	129.37	3	0.44965
IPI:IPI00289507.4	Isoform 1 of Solute carrier family 22 member 1	SLC22A1	O15245-1	N112	IASIATNRSHIPI	YEVDWN*QSAISCVDPIASIATN*R	255.82	22	0.86386	YEVDWN*QSAISCVDPIASIATN*R	175.56	12	0.86578
IPI:IPI00289507.4	Isoform 1 of Solute carrier family 22 member 1	SLC22A1	O15245-1	N96	RYEVDWNQSAISC	YEVDWN*QSAISCVDPIASIATN*R	255.82	22	0.86386	YEVDWN*QSAISCVDPIASIATN*R	175.56	12	0.86578
IPI:IPI00289507.4	Isoform 1 of Solute carrier family 22 member 1	SLC22A1	O15245-1	N71	SPAEEINYTVPGI	CGWSPAEEIN*YTVPGIGPAGEAFIGQCR	62.082	5	0.94035
IPI:IPI00289819.5	Cation-independent mannose-6-phosphate receptor	IGF2R	P11717	N951	FNINPINSSQGYN	DPNSGFVFNINPIN*SSQGYN*VSGIGK	52.898	1	0.89944					NINPIN*SSQGY	129.85	2	0.95376
IPI:IPI00289819.5	Cation-independent mannose-6-phosphate receptor	IGF2R	P11717	N112	RSIIEFNTTVSCD					FN*TTVSCDQQGTNHR	135.81	2	0.87016
IPI:IPI00289819.5	Cation-independent mannose-6-phosphate receptor	IGF2R	P11717	N871	IIIEYVNGSACTT					YVN*GSACTTSDGR	104.17	2	0.98368
IPI:IPI00289819.5	Cation-independent mannose-6-phosphate receptor	IGF2R	P11717	N2136	QEVQMVNGTITNP	AACAVKPQEVQM#VN*GTITNPIN*GK	81.003	3	1.2004	VQM#VN*GTITN*PINGK	148.48	16	1.0972
IPI:IPI00289819.5	Cation-independent mannose-6-phosphate receptor	IGF2R	P11717	N957	NSSQGYNVSGIGK	DPNSGFVFNINPIN*SSQGYN*VSGIGK	52.898	1	0.89944
IPI:IPI00289819.5	Cation-independent mannose-6-phosphate receptor	IGF2R	P11717	N747	EYQEEDNSTYNFR	DAGVGFPEYQEEDN*STYNFR	71.685	1	1.0772
IPI:IPI00289831.5	Isoform 1 of Receptor-type tyrosine-protein phosphatase S	PTPRS	Q13332-1	N940	IIEAAGNASAGTV					AAGN*ASAGTVIIR	113.65	4	0.99449
IPI:IPI00289831.5	Isoform 1 of Receptor-type tyrosine-protein phosphatase S	PTPRS	Q13332-1	N733	VEAEAINATAIRV	KVEAEAIN*ATAIR	101.71	3	0.72305	AIN*ATAIR	188.76	5	1.1319
IPI:IPI00290043.2	Isoform Alpha-3B of Integrin alpha-3	ITGA3	P26006-1	N86	VPDGYTNRTGAVY	EIAVPDGYTN*R	110.38	4	0.98531	IAVPDGYTN*R	90.827	8	1.0725
IPI:IPI00290043.2	Isoform Alpha-3B of Integrin alpha-3	ITGA3	P26006-1	N573	PIIISMNYSIPIR	IRPIIISM#N*YSIPIR	194.3	3	0.89771	IRPIIISM#N*YSIPIR	210.38	3	1.1652
IPI:IPI00290085.2	Cadherin-2	CDH2	P19022	N273	FIHQVWNGTVPEG					FIHQVWN*GTVPE	176.95	11	0.85507	N*GTVPEGSKPGTY	82.171	1	1.0063
IPI:IPI00290085.2	Cadherin-2	CDH2	P19022	N402	VDIIVANITVTDK	VDIIVAN*ITVTDKDQPHTPAWNAVYR	107.39	22	1.2472	VDIIVAN*ITVTDKDQPHTPAWNAVYR	128.67	18	1.1164
IPI:IPI00290085.2	Cadherin-2	CDH2	P19022	N692	GNPPKSNISIIRV	SN*ISIIR	107.9	3	0.9118
IPI:IPI00290085.2	Cadherin-2	CDH2	P19022	N651	PVTIKRNWTITRI	RN*WTITR	93.262	8	1.2368
IPI:IPI00290283.6	Isoform 2 of Mannan-binding lectin serine protease 1	MASP1	P48740-2	N178	YIIHTDNRTCRVE	FGYIIHTDN*R	122.28	3	0.7857	FGYIIHTDN*R	90.629	2	0.63363
IPI:IPI00290283.6	Isoform 2 of Mannan-binding lectin serine protease 1	MASP1	P48740-2	N49	DSEVTWNITVPDG					VTWN*ITVPDGFR	128.08	2	1.1652
IPI:IPI00290328.3	Receptor-type tyrosine-protein phosphatase eta precursor	PTPRJ	Q12913	N468	TDSSNINVSEPRA	IHVAGETDSSNIN*VSEPR	90.453	5	1.0985	IHVAGETDSSNIN*VSEPR	118.33	4	1.0052
IPI:IPI00290328.3	Receptor-type tyrosine-protein phosphatase eta precursor	PTPRJ	Q12913	N816	SSGAWNNATHIES					VSSGAWNN*ATHIE	110.08	3	1.1085
IPI:IPI00290856.4	Lymphatic vessel endothelial hyaluronic acid receptor 1	LYVE1	Q9Y5Y7	N53	KANQQINFTEAKE	KANQQIN*FTEAK	128.08	8	1.0773	KANQQIN*FTEAK	100.88	9	1.0695
IPI:IPI00291007.6	Isoform 3 of Scavenger receptor class B member 1	SCARB1	Q8WTV0-1	N173	GERAFMNRTVGEI									M#N*RTVGEIM#W	101.65	2	0.98917
IPI:IPI00291007.6	Isoform 3 of Scavenger receptor class B member 1	SCARB1	Q8WTV0-1	N212	GIFAEINNSDSGI					IN*NSDSGIFTVFTGVQN*ISR	231.86	5	0.76925	GIFAEIN*NSDSGIF	205.46	5	1.0138
IPI:IPI00291007.6	Isoform 3 of Scavenger receptor class B member 1	SCARB1	Q8WTV0-1	N227	VFTGVQNISRIHI					IN*NSDSGIFTVFTGVQN*ISR	231.86	5	0.75333
IPI:IPI00291007.6	Isoform 3 of Scavenger receptor class B member 1	SCARB1	Q8WTV0-1	N330	IESGIQNVSTCRF					SGIQ*N*VSTCR	136.96	15	0.85004
IPI:IPI00291007.6	Isoform 3 of Scavenger receptor class B member 1	SCARB1	Q8WTV0-1	N383	VTGIPMNCSVKIQ					AHSIFIDIHPVTGIPM#N*CSVK	128.64	2	0.92266
IPI:IPI00291136.4	Collagen alpha-1(VI) chain	COL6A1	P12109	N212	DHTYRRNFTAADW	RN*FTAADWGQSR	123.95	10	1.0697	RN*FTAADWGQSR	99.844	7	0.96548
IPI:IPI00291136.4	Collagen alpha-1(VI) chain	COL6A1	P12109	N896	SIQFIQNYTAIAS	ASIQFIQN*YTAIASAVDAM#DFINDATDVNDAIGYVTR	64.144	2	0.0032491
IPI:IPI00291755.6	Isoform 1 of Nuclear pore membrane glycoprotein 210	NUP210	Q8TEM1-1	N926	SGYFFINTSTADV	EGSGYFFIN*TSTADVVK	155.92	3	1.0069	EGSGYFFIN*TSTADVVK	140.84	2	1.0243	FIN*TSTADVVKVAY	170.52	8	1.0476
IPI:IPI00291755.6	Isoform 1 of Nuclear pore membrane glycoprotein 210	NUP210	Q8TEM1-1	N405	VISSSQNGSYHRI	IETVIPAEFFEVISSSQN*GSYHR	199.41	10	0.58245	VISSSQN*GSYHR	188.96	11	0.9718
IPI:IPI00291755.6	Isoform 1 of Nuclear pore membrane glycoprotein 210	NUP210	Q8TEM1-1	N1362	QEPFGANQTIIVA					VIAQEPFGAN*QTIIVAVK	179.79	16	1.0024
IPI:IPI00291755.6	Isoform 1 of Nuclear pore membrane glycoprotein 210	NUP210	Q8TEM1-1	N337	GASRIPNSTIYVV	IPN*STIYVVEPGYIGFTVHPGDR	157.85	8	1.0375	IPN*STIYVVE	81.338	1	1.0699
IPI:IPI00291755.6	Isoform 1 of Nuclear pore membrane glycoprotein 210	NUP210	Q8TEM1-1	N681	PSKFFQNVTAEDT					FFQN*VTAEDTDSIGIAIFAPHSSR	100.15	4	1.2126
IPI:IPI00291755.6	Isoform 1 of Nuclear pore membrane glycoprotein 210	NUP210	Q8TEM1-1	N1441	IGKGPTNNTCVVR	GPTN*NTCVVR	113.93	7	1.0614
IPI:IPI00291792.2	Integrin beta-2	ITGB2	P05107	N50	TWCQKINFTGPGD	IN*FTGPGDPDSIR	95.417	4	0.95983	IN*FTGPGDPDSIR	109.84	2	0.89024
IPI:IPI00291792.2	Integrin beta-2	ITGB2	P05107	N212	HVIKITNNSNQFQ	ITN*NSNQFQTEVGK	130.24	9	0.65783
IPI:IPI00292150.5	Latent-transforming growth factor beta-binding protein 2	LTBP2	Q14767	N616	QGYKRINITHCQD					RIN*ITHCQDINE	101.89	2	0.95427
IPI:IPI00292530.1	Inter-alpha-trypsin inhibitor heavy chain H1	ITIH1	P19827	N750	IEVTPQNITINPG					VTPQN*ITIN*PGFGGPVFSWR	217.35	17	1.056	QIEVTPQN*ITINPGFGGPVF	151.44	5	0.98606
IPI:IPI00292530.1	Inter-alpha-trypsin inhibitor heavy chain H1	ITIH1	P19827	N285	HFFAPQNITNMNK	ICDIIVANNHFAHFFAPQN*ITNM#NK	153.25	22	0.85278	ICDIIVANNHFAHFFAPQN*ITNM#NK	145.75	30	1.1293	FAPQN*ITNM#NKNVVF	71.806	1	1.0266
IPI:IPI00292530.1	Inter-alpha-trypsin inhibitor heavy chain H1	ITIH1	P19827	N588	DREERANISSQAI	AN*ISSQAIQM#SIDYGFVTPITSM#SIR	106.63	3	0.92373	AN*ISSQAIQM#SIDYGFVTPITSM#SIR	72.227	2	0.75185
IPI:IPI00292579.4	Stabilin-2	STAB2	Q8WWQ8	N2368	NSGIGENETISGR	GTIFVPQN*SGIGEN*ETISGR	179.1	13	0.90688	GTIFVPQNSGIGEN*ETISGR	92.633	5	0.84479	VPQNSGIGEN*ETISGRDIEHHIAN*VSM#F	56.488	1	1.061
IPI:IPI00292579.4	Stabilin-2	STAB2	Q8WWQ8	N2382	IEHHIANVSMFFY	DIEHHIAN*VSM#FFYNDIVN*GTTIQTR	122.53	12	0.7942					VPQNSGIGEN*ETISGRDIEHHIAN*VSM#F	56.488	1	1.061
IPI:IPI00292579.4	Stabilin-2	STAB2	Q8WWQ8	N1275	KNRCDNNDTTIIR					CDNN*DTTIIR	89.171	2	0.78699
IPI:IPI00292579.4	Stabilin-2	STAB2	Q8WWQ8	N1743	SGRIIQNITTIAT	IIQN*ITTIATNNGYIK	104.41	7	1.0624	IIQN*ITTIATNNGYIK	161.82	14	0.87304
IPI:IPI00292579.4	Stabilin-2	STAB2	Q8WWQ8	N1679	NIKIISNATSIQG	IISN*ATSIQGEPIVISVSQSTVYINNK	101.75	4	1.0528	IISN*ATSIQGEPIVISVSQSTVYINNK	66.52	1	0.94259
IPI:IPI00292579.4	Stabilin-2	STAB2	Q8WWQ8	N2336	EVIAYSNSSARGR					VIAYSN*SSAR	110.76	23	1.0022
IPI:IPI00292579.4	Stabilin-2	STAB2	Q8WWQ8	N1573	SEFAICNHTGQVE	N*GGCSEFAICN*HTGQVER	100.58	2	0.45178	FAICN*HTGQVER	227.81	11	1.0869
IPI:IPI00292579.4	Stabilin-2	STAB2	Q8WWQ8	N1247	VNEAPINYTNVAT					APIN*YTNVATDK	80.69	2	1.0923
IPI:IPI00292579.4	Stabilin-2	STAB2	Q8WWQ8	N2393	FYNDIVNGTTIQT	DIEHHIAN*VSM#FFYNDIVN*GTTIQTR	122.53	12	0.7942
IPI:IPI00292579.4	Stabilin-2	STAB2	Q8WWQ8	N337	PCHRNANCTTVAP	NAN*CTTVAPGR	89.548	3	1.1099
IPI:IPI00292946.1	Thyroxine-binding globulin	SERPINA7	P05543	N253	IVDMEINCTVIQM					IN*CTVIQ*M#DYSK	109.6	7	0.95091
IPI:IPI00292946.1	Thyroxine-binding globulin	SERPINA7	P05543	N165	FSTDFSNISAAKQ					VFSTDFSN*ISAAK	96.745	2	1.7256
IPI:IPI00292946.1	Thyroxine-binding globulin	SERPINA7	P05543	N36	CHSSQPNATIYKM	VTACHSSQPN*ATIYK	95.273	5	0.98607
IPI:IPI00292950.4	Serpin peptidase inhibitor, clade D (Heparin cofactor), member 1	SERPIND1	Q8IVC0	N216	HFKDFVNASSKYE	DFVN*ASSK	114.5	5	0.86354	DFVN*ASSKYE	130.98	18	0.96021
IPI:IPI00293074.5	Isoform 2 of Choline transporter-like protein 2	SLC44A2	Q8IWA5-2	N185	GVIMVGNETTYED	GVIM#VGN*ETTYEDGHGSR	150.12	8	0.85024	GVIM#VGN*ETTYEDGHGSR	78.69	3	0.82034	KGVIM#VGN*ETTY	162.36	2	0.861
IPI:IPI00293074.5	Isoform 2 of Choline transporter-like protein 2	SLC44A2	Q8IWA5-2	N415	ETFPSSNESRQCP	TCNPETFPSSN*ESR	99.011	23	0.93852
IPI:IPI00293088.7	Lysosomal alpha-glucosidase	GAA	P10253	N140	PSYKIENISSSEM	IEN*ISSSEM#GYTATITR	279.44	24	0.96159	IEN*ISSSEM#GYTATITR	176.49	7	0.91561	KIEN*ISSSEM#GY	189.57	5	1.0074
IPI:IPI00293088.7	Lysosomal alpha-glucosidase	GAA	P10253	N390	TRQVVENMTRAHF	QVVEN*M#TR	136.75	62	1.2118	QVVEN*M#TR	153.71	15	0.98771
IPI:IPI00293088.7	Lysosomal alpha-glucosidase	GAA	P10253	N925	NGVPVSNFTYSPD	VTVIGVATAPQQVISNGVPVSN*FTYSPDTK	110.83	23	1.131	VTVIGVATAPQQVISNGVPVSN*FTYSPDTK	126.32	10	1.1382
IPI:IPI00293088.7	Lysosomal alpha-glucosidase	GAA	P10253	N470	RGVFITNETGQPI	RGVFITN*ETGQPIIGK	246.86	28	0.60421
IPI:IPI00293303.1	Legumain	LGMN	Q99538	N91	IVINRPNGTDVYQ									SEDNPTPGIVINRPN*GTDVY	174.39	6	0.68263
IPI:IPI00293303.1	Legumain	LGMN	Q99538	N263	IVKSHTNTSHVMQ	SHTN*TSHVM#QYGN*K	126.95	7	1.0265	SHTN*TSHVM#QYGN*K	92.856	6	0.71211
IPI:IPI00293303.1	Legumain	LGMN	Q99538	N272	HVMQYGNKTISTM	SHTN*TSHVM#QYGN*K	126.95	7	1.0265	SHTN*TSHVM#QYGN*K	92.856	6	0.71211
IPI:IPI00293303.1	Legumain	LGMN	Q99538	N167	IHVKDINETIHYM	DIN*ETIHYM#YK	189.13	4	0.93083
IPI:IPI00293327.4	P2X purinoceptor 4	P2RX4	Q99571	N208	KRNIIPNITTTYI	NIIPN*ITTTYIK	88.441	4	1.0119	NIIPN*ITTTYIK	91.855	3	0.8907
IPI:IPI00293327.4	P2X purinoceptor 4	P2RX4	Q99571	N153	GRCVAFNGSVKTC					CVAFN*GSVK	89.698	5	0.95651
IPI:IPI00293327.4	P2X purinoceptor 4	P2RX4	Q99571	N184	FIKAAENFTIIVK	AAEN*FTIIVK	94.309	9	1.059
IPI:IPI00293327.4	P2X purinoceptor 4	P2RX4	Q99571	N75	KGVAVTNTSKIGF	GVAVTN*TSK	90.657	5	1.0781
IPI:IPI00293423.3	Perforin-1	PRF1	P14222	N205	DIPHHFNASTQPA	AIGDIPHHFN*ASTQPAYIR	125.97	9	1.0917	AIGDIPHHFN*ASTQPAYIR	89.506	6	0.98336
IPI:IPI00293460.5	ATP-binding cassette sub-family A member 1	ABCA1	O95477	N196	HITSICNGSKSEE	VFIQGYQIHITSICN*GSK	61.097	1	0.88515	VFIQGYQIHITSICN*GSK	75.316	1	0.82653
IPI:IPI00293565.4	vascular endothelial growth factor receptor 3 isoform 1 precursor	FLT4	Q16067	N104	IHEVHANDTGSYV	VIIIHEVHAN*DTGSYVCYYK	178.03	4	0.84295
IPI:IPI00293748.3	Isoform 1 of Multiple inositol polyphosphate phosphatase 1	MINPP1	Q9UNW1-1	N242	ITEVEKNATAIYH	FITEVEKN*ATAIYHVEAFK	92.773	3	0.98687					ITEVEKN*ATAIY	130.98	2	0.97281
IPI:IPI00293925.2	Isoform 1 of Ficolin-3	FCN3	O75636-1	N189	IEDFNGNRTFAHY									EIRVEIEDFN*GN*RTF	107.09	14	1.0212
IPI:IPI00293971.3	Sodium/potassium-transporting ATPase subunit beta-2	ATP1B2	P14415	N238	GKKFHVNYTQPIV	FHVN*YTQPIVAVK	86.114	1	1.3518	FHVN*YTQPIVAVK	96.103	3	0.986
IPI:IPI00294395.1	Complement component C8 beta chain	C8B	P07358	N44	FGSNAVNKSFAKS									GSNAVN*KSF	170.66	3	1.0206
IPI:IPI00294528.2	Isoform 2 of Hepatocyte growth factor receptor	MET	P08581-2	N45	MKYQIPNFTAETP					YQIPN*FTAETPIQNVIIHE	90.348	3	0.90274
IPI:IPI00294528.2	Isoform 2 of Hepatocyte growth factor receptor	MET	P08581-2	N202	FVGNTINSSYFPD	FINFFVGNTIN*SSYFPDHPIHSISVR	99.407	11	0.77197	FINFFVGNTIN*SSYFPDHPIHSISVR	98.132	12	1.0787
IPI:IPI00294528.2	Isoform 2 of Hepatocyte growth factor receptor	MET	P08581-2	N399	NHEHCFNRTIIRN	CIQHFYGPNHEHCFN*R	101.53	1	0.92534
IPI:IPI00294834.6	Isoform 1 of Aspartyl/asparaginyl beta-hydroxylase	ASPH	Q12797-1	N452	IVQIFPNDTSIKN	IVQIFPN*DTSIK	145.46	8	0.92344	IVQIFPN*DTSIK	132.32	11	0.91798
IPI:IPI00295376.3	Solute carrier organic anion transporter family member 1B1	SLCO1B1	Q9Y6L6	N503	KPIVFYNCSCIEV					KPIVFYN*CSCIE	211.64	12	1.1142
IPI:IPI00295376.3	Solute carrier organic anion transporter family member 1B1	SLCO1B1	Q9Y6L6	N134	NINSSENSTSTIS	ETNIN*SSEN*STSTISTCIINQIISINR	111.67	2	1.1145	ETNINSSEN*STSTISTCIINQIISINR	70.994	3	1.2206
IPI:IPI00295376.3	Solute carrier organic anion transporter family member 1B1	SLCO1B1	Q9Y6L6	N130	SKETNINSSENST	ETNIN*SSEN*STSTISTCIINQIISINR	111.67	2	0.97094
IPI:IPI00295618.1	Isoform Long of Platelet endothelial cell adhesion molecule	PECAM1	P16284-1	N84	DDVIFYNISSMKS					DDVIFYN*ISSM#K	142.08	2	0.93878
IPI:IPI00295618.1	Isoform Long of Platelet endothelial cell adhesion molecule	PECAM1	P16284-1	N551	FYQMTSNATQAFW	EGKPFYQM#TSN*ATQAFWTK	124.78	2	1.038	GKPFYQM#TSN*ATQAFWTK	85.909	2	1.0219
IPI:IPI00295640.3	Isoform 1 of ATP-binding cassette sub-family A member 6	ABCA6	Q8N139-1	N940	DDFENRNGTDGIS									ENRN*GTDGISY	97.813	1	0.91576
IPI:IPI00295640.3	Isoform 1 of ATP-binding cassette sub-family A member 6	ABCA6	Q8N139-1	N130	AMGIIFNETFSYK									AM#GIIFN*ETF	101.54	2	1.0248
IPI:IPI00295640.3	Isoform 1 of ATP-binding cassette sub-family A member 6	ABCA6	Q8N139-1	N911	TSIIIINNTESNI	TSIIIIN*NTESNIEDFIK	215.79	6	0.96901
IPI:IPI00295640.3	Isoform 1 of ATP-binding cassette sub-family A member 6	ABCA6	Q8N139-1	N84	VYTPISNITQQIM	VDKFN*SSSIM#VVYTPISN*ITQQIM#N*K	112.36	4	0.77884	VDKFN*SSSIM#VVYTPISN*ITQQIM#N*K	120.25	5	0.72142
IPI:IPI00295640.3	Isoform 1 of ATP-binding cassette sub-family A member 6	ABCA6	Q8N139-1	N71	GRVDKFNSSSIMV	VDKFN*SSSIM#VVYTPISN*ITQQIM#N*K	112.36	4	0.77884	VDKFN*SSSIM#VVYTPISN*ITQQIM#N*K	120.25	5	0.72142
IPI:IPI00295640.3	Isoform 1 of ATP-binding cassette sub-family A member 6	ABCA6	Q8N139-1	N91	ITQQIMNKTAIAP	VDKFN*SSSIM#VVYTPISN*ITQQIM#N*K	112.36	4	0.77884	VDKFN*SSSIM#VVYTPISN*ITQQIM#N*K	120.25	5	0.72142
IPI:IPI00295940.4	cDNA FLJ55508, highly similar to Sad1/unc-84-like protein 2	SUN2	B4E2A6	N671	PKAISPNSTISSA	AISPN*STISSAPK	198.32	3	0.95735	AISPN*STISSAPK	140.24	4	0.95391
IPI:IPI00296099.6	Thrombospondin-1	THBS1	P07996	N1067	ISVKVVNSTTGPG	VVN*STTGPGEHIR	162.68	10	1.0263	VVN*STTGPGEHIR	196.15	8	1.1183
IPI:IPI00296141.4	Dipeptidyl peptidase 2	DPP7	Q9UHL4	N363	ITFASNNVTDMFP									ASNN*VTDM#FPDIPF	169.89	3	1.0957
IPI:IPI00296141.4	Dipeptidyl peptidase 2	DPP7	Q9UHL4	N315	IAGIVYNASGSEH	AIAGIVYN*ASGSEHCYDIYR	215	137	1.0728	AIAGIVYN*ASGSEHCYDIYR	230.86	61	1.0286
IPI:IPI00296141.4	Dipeptidyl peptidase 2	DPP7	Q9UHL4	N428	GGGIRRNISASVI	RN*ISASVIAVTIQGGAHHIDIR	68.952	1	1.0723
IPI:IPI00296165.6	cDNA FLJ54471, highly similar to Complement C1r subcomponent	C1R	P00736	N528	EHEAQSNASIDVF	EHEAQSN*ASIDVFIGHTNVEEIM#K	83.063	6	1.026	AQSN*ASIDVFIGHTNVEE	158.45	10	1.1054
IPI:IPI00296176.2	Coagulation factor IX	F9	P00740	N213	AETIIDNITQSTQ					TIIDN*ITQSTQSFNDFTR	203.04	6	1.0108
IPI:IPI00296259.4	Isoform 1 of Transmembrane emp24 domain-containing protein 4	TMED4	Q7Z7H5-1	N117	QICIHSNSTRMAI	FTFTSHTPGDHQICIHSN*STR	248.06	25	1.2036	FTFTSHTPGDHQICIHSN*STR	275.42	34	0.95957
IPI:IPI00296351.2	Leucine-rich repeat-containing protein 25	LRRC25	Q8N386	N44	FSATCINFSGISI					FSATCIN*FSGISISIPHN*QSIR	104.88	3	1.0095
IPI:IPI00296351.2	Leucine-rich repeat-containing protein 25	LRRC25	Q8N386	N55	SISIPHNQSIRAS					FSATCIN*FSGISISIPHN*QSIR	104.88	3	1.0095
IPI:IPI00296713.4	Isoform 1 of Granulins	GRN	P28799-1	N530	GHFCHDNQTCCRD	DVECGEGHFCHDN*QTCCR	135.02	6	0.78124	GHFCHDN*QTCCR	100.72	9	0.91787
IPI:IPI00296922.4	Laminin subunit beta-2	LAMB2	P55268	N1348	EAERRANTSAIAV	RAN*TSAIAVPSPVSNSASAR	96.143	4	1.0117	RAN*TSAIAVPSPVSNSASAR	58.693	1	0.98185
IPI:IPI00296922.4	Laminin subunit beta-2	LAMB2	P55268	N1308	RDRIAINITIRQI	IAIN*ITIR	101.64	7	0.99398	IAIN*ITIR	147.52	6	1.0882
IPI:IPI00296922.4	Laminin subunit beta-2	LAMB2	P55268	N1499	AAIDKANASRGQV	AQAAIDKAN*ASR	80.245	1	1.0206
IPI:IPI00296992.7	Isoform Long of Tyrosine-protein kinase receptor UFO	AXL	P30530-1	N339	PIGPPENISATRN					GVPIGPPEN*ISATR	81.92	3	0.90138
IPI:IPI00297124.2	Isoform 1 of Interleukin-6 receptor subunit beta	IL6ST	P40189-1	N379	WKSHIQNYTVNAT					SHIQN*YTVN*ATK	83.182	1	0.83438
IPI:IPI00297124.2	Isoform 1 of Interleukin-6 receptor subunit beta	IL6ST	P40189-1	N383	IQNYTVNATKITV					SHIQN*YTVN*ATK	83.182	1	0.83438
IPI:IPI00297124.2	Isoform 1 of Interleukin-6 receptor subunit beta	IL6ST	P40189-1	N227	KPNPPHNISVINS					VKPNPPHN*ISVINSEE	102.9	3	1.0632
IPI:IPI00297124.2	Isoform 1 of Interleukin-6 receptor subunit beta	IL6ST	P40189-1	N390	ATKITVNITNDRY	ITVN*ITNDR	70.056	2	1.1655	ITVN*ITNDR	91.867	2	1.1692
IPI:IPI00297492.2	Dolichyl-diphosphooligosaccharide--protein glycosyltransferase subunit STT3A	STT3A	P46977	N537	QITAMANRTIIVD	VM#SWWDYGYQITAM#AN*R	77.562	4	0.85589	VM#SWWDYGYQITAM#AN*R	122.34	6	0.69071	QITAM#AN*RTIIVDNNTW	143.25	7	1.1102
IPI:IPI00297492.2	Dolichyl-diphosphooligosaccharide--protein glycosyltransferase subunit STT3A	STT3A	P46977	N548	VDNNTWNNTHISR					TIIVDN*NTWN*NTHISR	255.45	28	1.0026
IPI:IPI00297492.2	Dolichyl-diphosphooligosaccharide--protein glycosyltransferase subunit STT3A	STT3A	P46977	N544	RTIIVDNNTWNNT	TIIVDN*NTWNN*THISR	208.68	23	1.3229	TIIVDN*NTWN*NTHISR	255.45	28	1.019
IPI:IPI00297655.4	Neurogenic locus notch homolog protein 2	NOTCH2	Q04721	N46	MCVTYHNGTGYCK					GM#CVTYHN*GTGYCK	89.629	1	0.87941
IPI:IPI00298237.8	cDNA FLJ56402, highly similar to Tripeptidyl-peptidase 1	TPP1	B2R608	N295	IMSAGANISTWVY					ASIDVQYIM#SAGAN*ISTWVYSSPGR	60.133	1	0.73852	IM#SAGAN*ISTW	140.45	2	1.0077
IPI:IPI00298237.8	cDNA FLJ56402, highly similar to Tripeptidyl-peptidase 1	TPP1	B2R608	N219	VIRKRYNITSQDV	YN*ITSQDVGSGTSNN*SQACAQFIEQYFHDSDIAQFM#R	111.03	8	0.81238	RYN*ITSQDVGSGTSN*NSQACAQFIE	168.81	7	0.92235
IPI:IPI00298237.8	cDNA FLJ56402, highly similar to Tripeptidyl-peptidase 1	TPP1	B2R608	N231	VGSGTSNNSQACA					RYN*ITSQDVGSGTSN*NSQACAQFIE	168.81	7	0.92741
IPI:IPI00298237.8	cDNA FLJ56402, highly similar to Tripeptidyl-peptidase 1	TPP1	B2R608	N452	PPSSYFNASGRAY	FISSSPHIPPSSYFN*ASGR	248.25	427	1.0175	FISSSPHIPPSSYFN*ASGR	216.71	267	0.9658
IPI:IPI00298267.4	Cyclooxygenase 1b3	PTGS1	P23219-1	N440	YEQFIFNTSMIVD									IFN*TSM#IVDY	95.502	2	1.1225
IPI:IPI00298281.4	Laminin subunit gamma-1	LAMC1	P11047	N1107	DRIQRVNNTISSQ	VN*NTISSQISR	79.693	4	0.87828	VN*NTISSQISR	118.28	3	0.8751
IPI:IPI00298281.4	Laminin subunit gamma-1	LAMC1	P11047	N1395	RKIPAINQTITEA	KIPAIN*QTITEANEK	145.31	10	0.65358	KIPAIN*QTITE	146.11	5	1.0307
IPI:IPI00298281.4	Laminin subunit gamma-1	LAMC1	P11047	N650	FQKIINNITSIKI	IINN*ITSIK	76.221	4	1.0922	IINN*ITSIK	78.516	4	1.0646
IPI:IPI00298281.4	Laminin subunit gamma-1	LAMC1	P11047	N1022	EENYFYNRSWPGC	CDQCEENYFYN*R	118.28	2	0.38488
IPI:IPI00298281.4	Laminin subunit gamma-1	LAMC1	P11047	N1161	AKVAAANVSVTQP	VAAAN*VSVTQPESTGDPN*N*M#TIIAEEAR	112.88	8	0.92193
IPI:IPI00298281.4	Laminin subunit gamma-1	LAMC1	P11047	N1175	STGDPNNMTIIAE	VAAAN*VSVTQPESTGDPN*N*M#TIIAEEAR	112.88	8	0.92193
IPI:IPI00298285.1	Isoform 1 of Receptor tyrosine-protein kinase erbB-3	ERBB3	P21860-1	N437	IIMKNINVTSIGF					NIN*VTSIGFR	72.643	2	0.81799
IPI:IPI00298497.3	Fibrinogen beta chain	FGB	P02675	N394	SQIMGENRTMTIH	GTAGN*AIM#DGASQIM#GEN*R	184.32	29	0.68879	GTAGNAIM#DGASQIM#GEN*R	221.47	12	0.589
IPI:IPI00298828.3	Beta-2-glycoprotein 1	APOH	P02749	N253	ECTKIGNWSAMPS	IGN*WSAM#PSCK	100.88	7	1.2375	IGN*WSAM#PSCK	97.813	5	1.0135	SIDGPEEIECTKIGN*W	143.42	9	0.65653
IPI:IPI00298828.3	Beta-2-glycoprotein 1	APOH	P02749	N193	TCTTHGNWTKIPE	DTAVFECIPQHAM#FGN*DTITCTTHGN*WTK	132.36	10	0.27557	CIPQ*HAM#FGN*DTITCTTHGN*WTK	180.78	25	0.89383	GN*DTITCTTHGN*W	124.43	6	0.72806
IPI:IPI00298828.3	Beta-2-glycoprotein 1	APOH	P02749	N183	QHAMFGNDTITCT	DTAVFECIPQHAM#FGN*DTITCTTHGN*WTK	132.36	10	0.27557	CIPQ*HAM#FGN*DTITCTTHGN*WTK	180.78	25	0.89383	GN*DTITCTTHGN*W	124.43	6	0.72806
IPI:IPI00298828.3	Beta-2-glycoprotein 1	APOH	P02749	N162	YKPSAGNNSIYRD	VYKPSAGN*N*SIYR	100.38	17	0.99715	VYKPSAGN*N*SIYR	114.72	6	0.89337	KPSAGN*NSIY	146.81	6	0.93978
IPI:IPI00298851.4	CD151 antigen	CD151	P48509	N159	FHCCGSNNSQDWR					FHCCGSN*NSQDWR	158.42	7	0.90712
IPI:IPI00298860.6	cDNA FLJ78440, highly similar to Human lactoferrin	LTF	P02788	N157	TIRPFINWTGPPE	TAGWNVPIGTIRPFIN*WTGPPEPIEAAVAR	68.895	5	1.3285	TAGWNVPIGTIRPFIN*WTGPPEPIEAAVAR	124.31	3	1.1034
IPI:IPI00298860.6	cDNA FLJ78440, highly similar to Human lactoferrin	LTF	P02788	N498	PMGIIFNQTGSCK	TAGWNIPM#GIIFN*QTGSCK	85.563	3	1.1954	TAGWNIPM#GIIFN*QTGSCK	74.12	2	1.1143
IPI:IPI00298971.1	Vitronectin	VTN	P04004	N169	AFTDIKNGSIFAF	N*GSIFAFR	157.68	6	1.2094	N*GSIFAFR	112.82	11	1.0334	TDIKN*GSIF	195.27	205	0.9952
IPI:IPI00298971.1	Vitronectin	VTN	P04004	N242	DPDYPRNISDGFD									RFEDGVIDPDYPRN*ISDGF	133.48	3	1.17
IPI:IPI00298971.1	Vitronectin	VTN	P04004	N86	DGEEKNNATVHEQ	N*N*ATVHEQVGGPSITSDIQAQSK	142.88	18	0.66075
IPI:IPI00299063.2	Stromal interaction molecule 1	STIM1	Q13586	N171	PRIAVTNTTMTGT	IAVTN*TTM#TGTVIK	147.73	14	1.0742	IAVTN*TTM#TGTVIK	92.856	15	1.0869
IPI:IPI00299158.1	Isoform Alpha of Poliovirus receptor	PVR	P15151-1	N218	SQVDGKNVTCKVE									IIVPSSQVDGKN*VTCKVEHESF	90.348	3	1.1434
IPI:IPI00299158.1	Isoform Alpha of Poliovirus receptor	PVR	P15151-1	N120	RVEDEGNYTCIFV	VEDEGN*YTCIFVTFPQGSR	107.57	1	0.90607
IPI:IPI00299435.3	apolipoprotein F precursor	APOF	Q13790	N118	YRQGGVNATQVII	QGGVN*ATQVIIQHIR	286.74	5	1.0143	QGGVN*ATQVIIQHIR	148.52	4	0.9583
IPI:IPI00299435.3	apolipoprotein F precursor	APOF	Q13790	N267	QDQKDANISQPET	DAN*ISQPETTK	103.34	3	0.96215
IPI:IPI00299503.2	Isoform 1 of Phosphatidylinositol-glycan-specific phospholipase D	GPLD1	P80108-1	N659	SGHVIMNGTIKQV	IGTSISSGHVIM#N*GTIK	136.81	4	1.0823	IGTSISSGHVIM#N*GTIK	119.31	5	0.98474
IPI:IPI00299594.2	Isoform 1 of Neuropilin-1	NRP1	O14786-1	N150	GPECSQNYTTPSG	RGPECSQN*YTTPSGVIK	130.72	10	1.0524	RGPECSQN*YTTPSGVIK	85.988	1	1.0831
IPI:IPI00299778.2	Serum paraoxonase/lactonase 3	PON3	Q15166	N323	STVYANNGSVIQG	VSTVYAN*N*GSVIQGTSVASVYHGK	220.82	76	1.0117	VSTVYAN*N*GSVIQGTSVASVYHGK	232.49	72	1.0327
IPI:IPI00299778.2	Serum paraoxonase/lactonase 3	PON3	Q15166	N269	IGTIVDNITVDPA	VIQIGTIVDN*ITVDPATGDIIAGCHPNPM#K	112.88	5	1.3512	VIQIGTIVDN*ITVDPATGDIIAGCHPNPM#K	109.41	5	1.1394
IPI:IPI00300384.3	Isoform 1 of Receptor tyrosine-protein kinase erbB-2	ERBB2	P04626-1	N68	ITYIPTNASISFI					ITYIPTN*ASISFIQDIQE	122.75	3	1.1538
IPI:IPI00300384.3	Isoform 1 of Receptor tyrosine-protein kinase erbB-2	ERBB2	P04626-1	N530	GPTQCVNCSQFIR	GHCWGPGPTQCVN*CSQFIR	72.315	1	1.6288
IPI:IPI00300865.4	Isoform 1 of Protein FAM151A	FAM151A	Q8WW52-1	N189	IISTEVNATQFIA	GPNM#IISTEVN*ATQFIAIVQEK	135.08	11	1.0535	VN*ATQFIAIVQEK	178.15	8	0.77751
IPI:IPI00300865.4	Isoform 1 of Protein FAM151A	FAM151A	Q8WW52-1	N315	FKQIAINATRKPM	QIAIN*ATR	130.27	16	1.1238	QIAIN*ATR	143.61	6	1.0149
IPI:IPI00300865.4	Isoform 1 of Protein FAM151A	FAM151A	Q8WW52-1	N89	TAAINSNITVIEA					KAM#TAAINSN*ITVIE	95.428	1	1.1965
IPI:IPI00301163.1	Protein O-glucosyltransferase 1	KTELC1	Q8NBL1	N373	SKFISYNVTRRKG	FISYN*VTR	98.392	6	1.084	FISYN*VTR	108.46	2	1.0982
IPI:IPI00301395.4	Probable serine carboxypeptidase CPVL	CPVL	Q9H3G5	N132	PYVVTSNMTIRDR					HGPYVVTSN*M#TIR	79.659	3	0.73308	VVTSN*M#TIRDRDFPW	88.101	6	1.0977
IPI:IPI00301395.4	Probable serine carboxypeptidase CPVL	CPVL	Q9H3G5	N81	AGFITVNKTYNSN	SYAGFITVN*K	76.228	3	1.0365	SYAGFITVN*K	132.91	10	0.76088
IPI:IPI00301395.4	Probable serine carboxypeptidase CPVL	CPVL	Q9H3G5	N346	QAIHVGNQTFNDG	QAIHVGN*QTFN*DGTIVEK	287.01	45	1.0307	QAIHVGN*QTFNDGTIVEK	228.9	30	0.95293
IPI:IPI00301459.2	Group XV phospholipase A2	PLA2G15	Q8NCC3	N289	VQTPTINYTIRDY	VFVQTPTIN*YTIR	112.13	6	0.9302	VFVQTPTIN*YTIR	152.85	7	1.0274
IPI:IPI00301459.2	Group XV phospholipase A2	PLA2G15	Q8NCC3	N398	HIEMIANATTIAY	QEHQVIIQEIPGSEHIEM#IAN*ATTIAYIK	100.94	1	1.2029
IPI:IPI00301491.1	UDP-glucuronosyltransferase 2B4	UGT2B4	P06133	N315	IGSMVSNTSEERA	EM#EEFVQSSGEN*GVVVFSIGSM#VSN*TSEER	78.645	3	1.3126	N*GVVVFSIGSM#VSN*TSEER	102.43	20	0.96632
IPI:IPI00301494.2	Carbohydrate sulfotransferase 4	CHST4	Q8NCG5	N308	IQTWVHNITRGKG					FIPHIQTWVHN*ITR	108.56	2	0.98814
IPI:IPI00301579.4	cDNA FLJ59142, highly similar to Epididymal secretory protein E1	NPC2	B4DV10	N135	QIQDDKNQSIFCW					WQIQDDKN*QSIFCWE	88.075	1	2.0489	QIQDDKN*QSIF	135.71	2	0.6873
IPI:IPI00301618.7	Isoform 1 of Serologically defined colon cancer antigen 1	SDCCAG1	O60524-1	N34	NVYDVDNKTYIIR									DVDN*KTY	126.04	1	74.768
IPI:IPI00302966.5	Tetratricopeptide repeat protein 17	TTC17	Q96AE7	N704	AYIAIKNISGAIE									IAIKN*ISGAIEAF	90.653	2	1.2101
IPI:IPI00303071.4	Adenosine deaminase CECR1	CECR1	Q9NZK5	N378	IDAIMINTTRIGH	NIIDAIM#IN*TTR	147.71	8	1.0176	NIIDAIM#IN*TTR	107.85	5	0.94361
IPI:IPI00303071.4	Adenosine deaminase CECR1	CECR1	Q9NZK5	N174	YRKRVQNVTEFDD	VQN*VTEFDDSIIR	129.71	9	0.92612
IPI:IPI00303161.3	Endothelial cell-selective adhesion molecule	ESAM	Q96AP7	N169	VPHVGANVTISCQ	IQGVPHVGAN*VTISCQSPR	59.345	2	1.2375	IQGVPHVGAN*VTISCQSPR	103.6	2	0.98977
IPI:IPI00303283.2	Isoform Beta-3A of Integrin beta-3	ITGB3	P05106-1	N346	VVNIYQNYSEIIP					NVVNIYQN*YSE	270	1	1.0784
IPI:IPI00303283.2	Isoform Beta-3A of Integrin beta-3	ITGB3	P05106-1	N680	TGKDAVNCTYKNE	DAVN*CTYK	101.99	4	0.89754	DAVN*CTYK	109.01	6	1.1136
IPI:IPI00303300.3	Peptidyl-prolyl cis-trans isomerase FKBP10	FKBP10	Q96AY3	N70	FVRYHYNGTFEDG	YHYN*GTFEDGK	64.82	1	1.1983
IPI:IPI00303333.7	Platelet receptor Gi24	C10orf54	Q9H7M9	N49	VCPEGQNVTITCR					GQN*VTITCR	147.2	5	0.98715
IPI:IPI00304227.4	Isoform 1 of Cadherin-11	CDH11	P55287-1	N540	EIIHNPNFTVRDN	FIFSIPPEIIHNPN*FTVR	110.55	6	0.94201	FIFSIPPEIIHNPN*FTVR	102.52	3	1.144
IPI:IPI00304840.4	Isoform 2C2 of Collagen alpha-2(VI) chain	COL6A2	P12110-1	N785	KPQQVRNMTIFSD	N*M#TIFSDIVAEK	107.06	2	0.77605					SIACDKPQQVRN*M#TIF	119.25	4	0.88614
IPI:IPI00304840.4	Isoform 2C2 of Collagen alpha-2(VI) chain	COL6A2	P12110-1	N897	AFPISHNITAIHE					VAIIQFGGPGEQQVAFPISHN*ITAIHEAIE	209.79	29	1.1413
IPI:IPI00304840.4	Isoform 2C2 of Collagen alpha-2(VI) chain	COL6A2	P12110-1	N954	TDGVTGNDSIHES					ISFVFITDGVTGN*DSIHE	264.03	43	1.1524
IPI:IPI00304840.4	Isoform 2C2 of Collagen alpha-2(VI) chain	COL6A2	P12110-1	N140	TDCAIANMTEQIR	RGTFTDCAIAN*M#TEQIR	296.85	69	1.0308
IPI:IPI00304865.3	Isoform 1 of Transforming growth factor beta receptor type 3	TGFBR3	Q03167-1	N571	PEIVVFNCSIQQV					IVVFN*CSIQQVR	76.655	3	0.97587
IPI:IPI00305064.2	Isoform 1 of CD44 antigen	CD44	P16070-1	N110	VYIITSNTSQYDT									IITSN*TSQY	114.5	1	1.0564
IPI:IPI00305064.2	Isoform 1 of CD44 antigen	CD44	P16070-1	N57	DICKAFNSTIPTM	AFN*STIPTM#AQ*M#EK	173.06	13	1.0271	AFN*STIPTM#AQM#EK	127.56	15	1.0675
IPI:IPI00305304.3	LAG1 longevity assurance homolog 2	LASS2	Q96G23	N19	RIWIPVNITWADI	IWIPVN*ITWADIEDRDGR	199.13	62	1.4414	RIWIPVN*ITWADIEDRDGR	197.19	36	1.3198	IPVN*ITWADIEDRDGRVY	150.34	5	1.053
IPI:IPI00305461.4	Inter-alpha (Globulin) inhibitor H2, isoform CRA_a	ITIH2	P19823	N118	KGAFISNFSMTVD	GAFISN*FSM#TVDGK	235.31	24	0.97709	GAFISN*FSM#TVDGK	284.32	31	0.96008
IPI:IPI00305698.2	Vitamin K-dependent gamma-carboxylase	GGCX	P38435	N550	VSEDIGNTSIQII					NFVSEDIGN*TSIQIIQGE	114.63	4	0.77618
IPI:IPI00305698.2	Vitamin K-dependent gamma-carboxylase	GGCX	P38435	N570	IVAEQKNQTIREG					IVAEQKN*QTIR	89.171	1	0.9157
IPI:IPI00305698.2	Vitamin K-dependent gamma-carboxylase	GGCX	P38435	N525	IKSSIDNHTEVVF					SSIDN*HTE	127.02	7	0.96205
IPI:IPI00306325.3	Protein tyrosine phosphatase, receptor type, C, isoform CRA_d	PTPRC	B1ALS2	N337	FTCDTQNITYRFQ	NIETFTCDTQN*ITYR	132.31	2	0.69959	TFTCDTQN*ITYR	128.01	5	1.1091
IPI:IPI00306576.1	Arylsulfatase B	ARSB	P15848	N188	TIIDAINVTRCAI	CTIIDAIN*VTR	110.39	4	1.0773	CTIIDAIN*VTR	164.43	3	0.74473
IPI:IPI00306576.1	Arylsulfatase B	ARSB	P15848	N366	IARGHTNGTKPID	GHTN*GTKPIDGFDVWK	106.42	1	1.7267	GHTN*GTKPIDGFDVWK	97.797	5	0.91572
IPI:IPI00306576.1	Arylsulfatase B	ARSB	P15848	N279	MDEAVGNVTAAIK					AVGN*VTAAIK	104.22	4	1.0374
IPI:IPI00306604.5	Integrin alpha-5	ITGA5	P08648	N297	AGVPKGNITYGYV	GN*ITYGYVTIIN*GSDIR	237.4	19	0.98103	GN*ITYGYVTIIN*GSDIR	173.58	11	0.93286	VAGVPKGN*ITY	107.35	7	0.96313
IPI:IPI00306604.5	Integrin alpha-5	ITGA5	P08648	N307	GYVTIINGSDIRS	GN*ITYGYVTIIN*GSDIR	237.4	19	0.98103	GN*ITYGYVTIIN*GSDIR	173.58	11	0.93286	VTIIN*GSDIRSIY	113.63	4	1.3995
IPI:IPI00306604.5	Integrin alpha-5	ITGA5	P08648	N316	DIRSIYNFSGEQM					SIYN*FSGE	89.142	2	0.87786
IPI:IPI00306604.5	Integrin alpha-5	ITGA5	P08648	N773	IISKNINNSQSDV	NIN*NSQSDVVSFR	188.29	10	0.96995	NIN*NSQSDVVSFR	198.57	9	0.92036
IPI:IPI00306604.5	Integrin alpha-5	ITGA5	P08648	N675	GDKNAINITFHAQ	NAIN*ITFHAQNVGEGGAYEAEIR	133.93	4	0.36361	NAIN*ITFHAQNVGE	154.47	12	0.95333
IPI:IPI00306604.5	Integrin alpha-5	ITGA5	P08648	N182	CYISTDNFTRIIE	TEKEPISDPVGTCYISTDN*FTR	149.97	22	0.78041	TEKEPISDPVGTCYISTDN*FTR	138.97	15	1.0127
IPI:IPI00306604.5	Integrin alpha-5	ITGA5	P08648	N868	TRVTGINCTTNHP	VTGIN*CTTNHPINPK	102.5	7	1.144
IPI:IPI00307017.2	Isoform 1 of Leucyl-cystinyl aminopeptidase	LNPEP	Q9UIQ6-1	N760	NYIGNENHTAPIT					AFDIINYIGNEN*HTAPITE	89.982	2	1.0743	IGNEN*HTAPITEAIF	90.731	5	0.81446
IPI:IPI00307017.2	Isoform 1 of Leucyl-cystinyl aminopeptidase	LNPEP	Q9UIQ6-1	N184	EISIHPNITSMTF	YEISIHPN*ITSM#TFR	77.078	2	0.65199	ISIHPN*ITSM#TFR	85.288	2	0.69686
IPI:IPI00307017.2	Isoform 1 of Leucyl-cystinyl aminopeptidase	LNPEP	Q9UIQ6-1	N834	CTHNIGNCSTTAM					FACTHNIGN*CSTTAM#K	87.519	6	0.85076
IPI:IPI00307017.2	Isoform 1 of Leucyl-cystinyl aminopeptidase	LNPEP	Q9UIQ6-1	N256	AIIAGHNYTIKIE					AIIAGHN*YTIK	138.11	6	0.95335
IPI:IPI00307017.2	Isoform 1 of Leucyl-cystinyl aminopeptidase	LNPEP	Q9UIQ6-1	N598	SFNEVTNQTIDVK					VTN*QTIDVK	76.679	2	0.95407
IPI:IPI00307017.2	Isoform 1 of Leucyl-cystinyl aminopeptidase	LNPEP	Q9UIQ6-1	N448	TIIYDSNTSSMAD	EETIIYDSN*TSSM#ADR	200.19	12	0.88567
IPI:IPI00307017.2	Isoform 1 of Leucyl-cystinyl aminopeptidase	LNPEP	Q9UIQ6-1	N525	MKKDSINSSHPIS	DSIN*SSHPISSSVQSSEQIEEM#FDSISYFK	82.639	3	1.1708
IPI:IPI00307433.3	Steryl-sulfatase	STS	P08842	N259	QPMSYDNITQRIT	NYEIIQQPM#SYDN*ITQR	140.81	6	1.1733	IIQQPM#SYDN*ITQR	200.82	11	0.99628
IPI:IPI00307446.4	Cadherin-related family member 2	CDHR2	Q9BYE9	N632	PGPYSHNFSIDPD	IIFNIIPGPYSHN*FSIDPDTGIIR	81.807	3	0.78895	IIFNIIPGPYSHN*FSIDPDTGIIR	75.533	4	1.5639
IPI:IPI00328113.4	Fibrillin-1	FBN1	P35555	N2178	VGNPCGNGTCKNV					CSVGNPCGN*GTCK	71.176	1	0.7886
IPI:IPI00328113.4	Fibrillin-1	FBN1	P35555	N1703	RNYYADNQTCDGE					NYYADN*QTCDGEIIFN*M#TK	72.819	1	0.87114
IPI:IPI00328113.4	Fibrillin-1	FBN1	P35555	N1713	DGEIIFNMTKKMC					NYYADN*QTCDGEIIFN*M#TK	72.819	1	0.87114
IPI:IPI00328113.4	Fibrillin-1	FBN1	P35555	N448	PRVIPVNVTDYCQ	VIPVN*VTDYCQIVR	150.11	5	0.92968	VIPVN*VTDYCQIVR	240.6	5	0.97324
IPI:IPI00328113.4	Fibrillin-1	FBN1	P35555	N1902	ERDACGNGTCRNT	DACGN*GTCR	81.972	1	1.1119	DACGN*GTCR	81.972	3	0.99418
IPI:IPI00328113.4	Fibrillin-1	FBN1	P35555	N1581	EMCPAVNTSEYKI	AWGTPCEM#CPAVN*TSEYK	138.01	20	1.274	AWGTPCEM#CPAVN*TSEYK	152.34	11	1.0011
IPI:IPI00328170.9	Mannosyl-oligosaccharide glucosidase	MOGS	Q13724	N657	VFADFGNHTKAVQ					IGVFADFGN*HTK	172.8	18	1.1321
IPI:IPI00328215.2	Isoform 1 of Oncoprotein-induced transcript 3 protein	OIT3	Q8WWZ8-1	N89	HAPVWINGSHPIE					NHCGTHAPVWIN*GSHPIEGDGIVQR	95.622	2	0.82477
IPI:IPI00328215.2	Isoform 1 of Oncoprotein-induced transcript 3 protein	OIT3	Q8WWZ8-1	N291	IEIFITNTSCRGV					IFITN*TSCR	88.948	8	1.0668
IPI:IPI00328243.2	Phospholipase D3	PLD3	Q8IV08	N236	IGVVMYNCSCIAR	EIGVVM#YN*CSCIAR	221.86	18	1.0773	IGVVM#YN*CSCIAR	164.81	15	1.0911
IPI:IPI00328243.2	Phospholipase D3	PLD3	Q8IV08	N387	IAAIRDNHTHSDI	AFIISIAAIRDN*HTHSDIQVK	88.385	3	1.1708
IPI:IPI00328488.7	Isoform 1 of Epididymis-specific alpha-mannosidase	MAN2B2	Q9Y2E5-1	N812	GYNITINDTSVVH									NITIN*DTSVVHPVIW	94.122	1	1.052
IPI:IPI00328488.7	Isoform 1 of Epididymis-specific alpha-mannosidase	MAN2B2	Q9Y2E5-1	N226	SHIPFSNRSGFYW					IFTHIM#DQYSYCTPSHIPFSN*R	139.08	9	0.81751
IPI:IPI00328488.7	Isoform 1 of Epididymis-specific alpha-mannosidase	MAN2B2	Q9Y2E5-1	N336	RAIHAINVTWRVR	AIHAIN*VTWR	153.05	17	1.2135	AIHAIN*VTWR	142.92	12	0.99784
IPI:IPI00328488.7	Isoform 1 of Epididymis-specific alpha-mannosidase	MAN2B2	Q9Y2E5-1	N748	PYVSYVNNSIARN	RPYVSYVN*N*SIAR	184.34	23	1.092	RPYVSYVN*N*SIAR	219.43	19	1.0294
IPI:IPI00328488.7	Isoform 1 of Epididymis-specific alpha-mannosidase	MAN2B2	Q9Y2E5-1	N294	CDKQFFNASVQFA					QFFN*ASVQFANM#DPIIDHINSHAAE	186.15	4	1.226
IPI:IPI00328609.3	Kallistatin	SERPINA4	P29622	N157	FIAKFINDTMAVY	FIN*DTM#AVYEAK	125.82	5	0.46259					IAKFIN*DTM#AVY	115.57	2	1.2161
IPI:IPI00328609.3	Kallistatin	SERPINA4	P29622	N108	IEGIGFNITEISE	SQIIEGIGFN*ITEISESDVHR	181.4	5	0.36348
IPI:IPI00328829.4	Inter-alpha trypsin inhibitor heavy chain precursor 5 isoform 1	ITIH5	-	N231	STVINQNETFANI	GEDDSGPPPSTVINQN*ETFANIIFKPTVVQQAR	55.691	4	1.1209
IPI:IPI00329054.1	Osteopetrosis-associated transmembrane protein 1	OSTM1	Q86WC4	N93	IIIDFANSSAEIT	EIIIDFAN*SSAEITGCIVR	100.04	1	0.76042	EIIIDFAN*SSAE	74.611	2	0.98173
IPI:IPI00329054.1	Osteopetrosis-associated transmembrane protein 1	OSTM1	Q86WC4	N135	ISRAAGNTSESQS	AAGN*TSESQSCAR	175.74	4	0.91861
IPI:IPI00329054.1	Osteopetrosis-associated transmembrane protein 1	OSTM1	Q86WC4	N263	DVEDAMNITRKIW	AEPGTHICIDVEDAM#N*ITR	95.428	3	1.1356
IPI:IPI00329445.3	Solute carrier family 13 member 5	SLC13A5	Q86YT5	N562	HFPDWANVTHIET	AIFDIDHFPDWAN*VTHIET	225.85	16	1.1075	AIFDIDHFPDWAN*VTHIET	165.58	12	1.5266	DIDHFPDWAN*VTHIET	135.14	3	0.92605
IPI:IPI00329482.5	Isoform 1 of Laminin subunit alpha-4	LAMA4	Q16363-1	N578	IQVKISNISNISH					ISN*ISNISHDIVQE	169.04	4	0.97472
IPI:IPI00329482.5	Isoform 1 of Laminin subunit alpha-4	LAMA4	Q16363-1	N531	EQMEVVNMSISTS	EQM#EVVN*M#SISTSADSITTPR	107.41	4	1.0587	VVN*M#SISTSADSITTPR	115.8	7	0.99528
IPI:IPI00329482.5	Isoform 1 of Laminin subunit alpha-4	LAMA4	Q16363-1	N810	QKRPASNVSASIQ	RPASN*VSASIQR	89.266	4	0.9328	RPASN*VSASIQR	131.83	4	1.0055
IPI:IPI00329482.5	Isoform 1 of Laminin subunit alpha-4	LAMA4	Q16363-1	N646	TAEFAINTTDRIY					TAEFAIN*TTDR	103.22	6	1.0503
IPI:IPI00329573.9	Isoform 1 of Collagen alpha-1(XII) chain	COL12A1	Q99715-1	N2528	KMIEAYNITEKNF					AYN*ITEK	138.85	4	1.0052
IPI:IPI00329648.3	Isoform 1 of Protein O-mannosyl-transferase 2	POMT2	Q9UKY4-1	N445	VTGYGINGTGDSN					KHYQVTGYGIN*GTGDSNDFWR	66.152	1	0.67259
IPI:IPI00329775.8	Isoform 1 of Carboxypeptidase B2	CPB2	Q96IY4-1	N73	QVHFFVNASDVDN	QVHFFVN*ASDVDNVK	109	20	1.0924	QVHFFVN*ASDVDNVK	134.68	17	1.0013
IPI:IPI00329775.8	Isoform 1 of Carboxypeptidase B2	CPB2	Q96IY4-1	N108	IQQQISNDTVSPR					DIIQQQISN*DTVSPR	150.26	9	1.1374
IPI:IPI00332106.2	Isoform 1 of Pre-B-cell leukemia transcription factor-interacting protein 1	PBXIP1	Q96AQ6-1	N455	DPGVSANASKAWH	IQGIENWGQDPGVSAN*ASK	99.747	7	1.0821	NWGQDPGVSAN*ASK	113.76	4	0.95984
IPI:IPI00332828.1	carboxylesterase 2 isoform 1	CES2	O00748-1	N175	EFISQFNMTFPSD					SEFISQFN*M#TFPSDSM#SE	169.37	5	1.0052	ISQFN*M#TFPSDSM#SEDCIY	115.8	5	1.0345
IPI:IPI00334453.1	Transmembrane protein 179B	TMEM179B	Q7Z7N9	N48	YGVATINGSSIAI	CPIYGVATIN*GSSIAISR	199.68	11	0.97606
IPI:IPI00335051.1	Toll-like receptor 8, isoform CRA_a	TLR8	D1CS70	N600	HIEFIQNFTNIKV	IAGVTHHIEFIQN*FTNIK	92.265	5	0.7124	FIQN*FTNIK	93.551	1	0.92757
IPI:IPI00335051.1	Toll-like receptor 8, isoform CRA_a	TLR8	D1CS70	N303	DRFAFQNITQIRY	FAFQN*ITQIR	86.898	3	1.1315	FAFQN*ITQIR	90.108	2	0.96597
IPI:IPI00336112.2	Isoform 1 of Cadherin-related family member 5	CDHR5	Q9HBB8-1	N44	EVEENTNVTEPIV					NTN*VTEPIVDIHVPE	74.789	1	0.95458
IPI:IPI00336112.2	Isoform 1 of Cadherin-related family member 5	CDHR5	Q9HBB8-1	N405	ITYRITNHSHFRM					ITN*HSHFR	82.279	1	0.95761
IPI:IPI00336112.2	Isoform 1 of Cadherin-related family member 5	CDHR5	Q9HBB8-1	N81	GNQIFINVTPDYE					IQGNQIFIN*VTPDYEEK	81.448	2	1.0034
IPI:IPI00337495.3	Isoform 2 of Procollagen-lysine,2-oxoglutarate 5-dioxygenase 2	PLOD2	O00469-2	N209	IKREAINITIDHK	EAIN*ITIDHK	147.74	1	1.1073	EAIN*ITIDHK	115.18	1	1.1606
IPI:IPI00373867.4	Glycolipid transfer protein domain-containing protein 2	GLTPD2	A6NH11	N276	TIEDVYNRTQSII	AAGTIEDVYN*R	136.02	3	0.83192
IPI:IPI00374310.3	Carboxylesterase 3	CES3	Q6UWW8	N105	QDVESMNSSRFVI	DASTAPPM#CIQDVESM#N*SSR	95.662	13	1.0311					EGVRDASTAPPM#CIQDVESM#N*SSRF	144.17	4	0.86634
IPI:IPI00374563.3	Agrin	AGRN	O00468	N135	KNEIMINSSIMRI	NEIM#IN*SSIM#R	119.74	3	1.0134	IM#IN*SSIM#R	76.679	5	1.0993
IPI:IPI00374563.3	Agrin	AGRN	O00468	N250	SRDPCSNVTCSFG	DPCSN*VTCSFGSTCAR	71.08	2	1.2181
IPI:IPI00374590.4	protein CASC4 isoform a	CASC4	B4DPZ6	N115	KVKIQNNISYQMA	IQN*N*ISYQM#ADIHHIK	121.79	8	1.0262	IQNN*ISYQM#ADIHHIK	101.3	3	1.067
IPI:IPI00374740.3	Isoform OA3-323 of Leukocyte surface antigen CD47	CD47	Q08722-1	N73	TFDGAINKSTVPT	DIYTFDGAIN*K	172.27	16	0.84087	DIYTFDGAIN*K	147.74	15	0.78695	TFDGAIN*KSTVPTDF	151.79	5	1.1001
IPI:IPI00374740.3	Isoform OA3-323 of Leukocyte surface antigen CD47	CD47	Q08722-1	N34	VEFTFCNDTVVIP					FTFCN*DTVVIPCFVTNM#E	99.451	1	0.95656
IPI:IPI00374740.3	Isoform OA3-323 of Leukocyte surface antigen CD47	CD47	Q08722-1	N111	AVSHTGNYTCEVT	SDAVSHTGN*YTCEVTEITR	119.45	1	0.26135	SDAVSHTGN*YTCE	223.31	9	0.9727
IPI:IPI00376035.2	cDNA FLJ55847	C6orf120	B4DJ79	N72	GQIGAGNYSYIRI					WVIIHVVQGQIGAGN*YSYIR	164.93	16	1.2075
IPI:IPI00382432.1	Isoform 1 of N-acetylglucosamine-1-phosphotransferase subunits alpha/beta	GNPTAB	Q3T906-1	N551	KVIIIPNQTHYII	VIIIPN*QTHYIIPK	82.171	2	0.7292	VIIIPN*QTHYIIPK	98.156	2	0.7693
IPI:IPI00382432.1	Isoform 1 of N-acetylglucosamine-1-phosphotransferase subunits alpha/beta	GNPTAB	Q3T906-1	N148	DPAIPANITIKDI	VPM#IVIDPAIPAN*ITIK	82.55	5	1.0242	VPM#IVIDPAIPAN*ITIK	103.85	2	1.1067
IPI:IPI00382750.1	Similar to protein kinase C substrate	GNPTG	Q96RZ2	N104	EFCPFHNVTQHEQ	YEFCPFHN*VTQHEQTFR	101.2	4	0.74837	FCPFHN*VTQHE	144.65	5	0.94441
IPI:IPI00382843.1	Prion protein	PRNP	O75942	N229	TTTKGENFTETDV	GEN*FTETDVK	128.01	8	0.84456	QHTVTTTTKGEN*FTE	97.86	1	1.1748
IPI:IPI00382926.2	Decay-accelerating factor splicing variant 5	CD55	Q14UF2	N95	DIEEFCNRSCEVP	GSQWSDIEEFCN*R	119.88	2	0.95469
IPI:IPI00383680.3	ribophorin II isoform 2 precursor	RPN2	Q5JYR6	N74	AKISISNETKDII	ISISN*ETK	100.02	5	4.8864
IPI:IPI00383879.7	Arylacetamide deacetylase	AADAC	P22760	N78	PPTSDENVTVTET	VVGSFDEVPPTSDEN*VTVTETK	174.65	123	0.96045					KVVGSFDEVPPTSDEN*VTVTETKF	142.98	29	1.0603
IPI:IPI00383879.7	Arylacetamide deacetylase	AADAC	P22760	N282	HIFKFVNWSSIIP	FVN*WSSIIPER	199.68	175	1.2425	FVN*WSSIIPER	205.13	101	1.036
IPI:IPI00384280.5	Prenylcysteine oxidase 1	PCYOX1	Q9UHG3	N196	DFIGMINRTIIET	IIHAIGGDDFIGM#IN*R	235.31	65	0.84858	KIIHAIGGDDFIGM#IN*R	195.1	41	0.74073
IPI:IPI00384280.5	Prenylcysteine oxidase 1	PCYOX1	Q9UHG3	N353	IVKGEINTSIFSS	GEIN*TSIFSSRPIDK	186.87	192	0.91206	IN*TSIFSSRPIDK	171.26	35	0.92599
IPI:IPI00384280.5	Prenylcysteine oxidase 1	PCYOX1	Q9UHG3	N323	INRKMSNITFINF	M#SN*ITFINFDPPIEEFHQYYQHIVTTIVK	162.11	12	0.3542	M#SN*ITFINFDPPIEE	155.28	31	1.0579
IPI:IPI00384938.1	Putative uncharacterized protein DKFZp686N02209	IGHG1	Q7Z351	N332	PREEQYNSTYRVV									VDGVEVHN*AKTKPREEQYN*STY	70.99	5	1.0047
IPI:IPI00385264.1	Ig mu heavy chain disease protein	-	P04220	N210	AVKTHTNISESHP									TRQDGEAVKTHTN*ISESHPN*ATF	54.764	1	0.77054
IPI:IPI00385264.1	Ig mu heavy chain disease protein	-	P04220	N217	ISESHPNATFSAV									TRQDGEAVKTHTN*ISESHPN*ATF	54.764	1	0.77054
IPI:IPI00385428.3	60 kDa protein	CEACAM1	-	N214	YYRPGANISISCY									YRPGAN*ISISCY	104.43	4	0.89503
IPI:IPI00385428.3	60 kDa protein	CEACAM1	-	N184	QNPVSANRSDPVT					IQNPVSAN*R	70.919	3	0.66057
IPI:IPI00385428.3	60 kDa protein	CEACAM1	-	N248	QEIFIPNITVNNS					IFIPN*ITVN*NSGSYTCHANN*SVTGCNR	134.9	5	0.88311
IPI:IPI00385428.3	60 kDa protein	CEACAM1	-	N252	IPNITVNNSGSYT					IFIPN*ITVN*NSGSYTCHANN*SVTGCNR	134.9	5	0.88311
IPI:IPI00385428.3	-	CEACAM1	P40199	N75	IQNVTQNDTGFYT	ETIYPN*ASIIIQN*VTQN*DTGFYTIQVIK	92.886	7	0.90917	ETIYPN*ASIIIQN*VTQN*DTGFYTIQVIK	95.122	5	0.95073
IPI:IPI00385428.3	-	CEACAM1	P40199	N64	RETIYPNASIIIQ	ETIYPN*ASIIIQN*VTQN*DTGFYTIQVIK	92.886	7	0.90917	ETIYPN*ASIIIQN*VTQN*DTGFYTIQVIK	95.122	5	0.95073
IPI:IPI00385428.3	-	CEACAM1	P40199	N71	ASIIIQNVTQNDT	ETIYPN*ASIIIQN*VTQN*DTGFYTIQVIK	92.886	7	0.90917	ETIYPN*ASIIIQN*VTQN*DTGFYTIQVIK	95.122	5	0.95073
IPI:IPI00385428.3	-	CEACAM1	P40199	N112	KPSISSNNSNPVE					IPKPSISSN*NSNPVEDKDAVAFTCEPE	98.3	11	0.97416
IPI:IPI00385428.3	60 kDa protein	CEACAM1	-	N338	MKISQGNTTISIN	M#KISQGN*TTISINPVK	143.31	10	1.0169	ISQGN*TTISINPVKR	134.04	13	1.0004
IPI:IPI00385428.3	60 kDa protein	CEACAM1	-	N142	YIWWINNQSIPVS					TQDTTYIWWINN*QSIPVSPR	171.72	4	1.0682
IPI:IPI00385428.3	60 kDa protein	CEACAM1	-	N305	GDKDSVNITCSTN					TTVTGDKDSVN*ITCSTN*DTGISIR	94.856	2	1.1019
IPI:IPI00385428.3	60 kDa protein	CEACAM1	-	N311	NITCSTNDTGISI					TTVTGDKDSVN*ITCSTN*DTGISIR	94.856	2	1.1019
IPI:IPI00385903.1	Isoform 1 of C-type lectin domain family 4 member M	CLEC4M	Q9H2X3-1	N92	QDAIYQNITQIKA	VPSSISQEQSEQDAIYQN*ITQIK	173.56	16	0.95118	QSEQDAIYQN*ITQIK	158.3	11	0.97897
IPI:IPI00386755.2	ERO1-like protein alpha	ERO1L	Q96HE7	N280	EKKWGHNITEFQQ	KWGHN*ITEFQQR	124.67	2	0.34364	KWGHN*ITE	86.953	3	0.916	GHN*ITEF	138.38	4	0.9874
IPI:IPI00387077.2	Isoform 1 of Solute carrier family 12 member 9	SLC12A9	Q9BXP2-1	N243	GHFTGFNSSTIKD					FGHFTGFN*SSTIK	67.385	1	0.81832
IPI:IPI00394820.4	Olfactomedin-like protein 1	OLFML1	Q6UWY5	N183	IIIGSRNNTVWEF									IIIGSRN*NTVW	133.13	3	0.88574
IPI:IPI00394820.4	Olfactomedin-like protein 1	OLFML1	Q6UWY5	N138	KIRTIINASCDNM	TIIN*ASCDNM#IM#GIK	139.78	13	1.1209	TIIN*ASCDNM#IM#GIK	140.27	10	0.97853
IPI:IPI00394992.1	Isoform 2 of N-acetylmuramoyl-L-alanine amidase	PGLYRP2	Q96PD5-2	N367	IAQVAANATKEFT	IEPVHIQIQCM#SQEQIAQVAAN*ATK	221.51	4	1.1545	QIAQVAAN*ATKE	206.97	15	0.96814
IPI:IPI00394992.1	Isoform 2 of N-acetylmuramoyl-L-alanine amidase	PGLYRP2	Q96PD5-2	N485	GVAIVGNYTAAIP	GFGVAIVGN*YTAAIPTEAAIR	65.949	5	0.89699
IPI:IPI00395488.2	Vasorin	VASN	Q6EMK4	N528	VTQIRPNATYSVC					YTVTQIRPN*ATYSVCVM#PIGPGR	80.382	2	1.0305
IPI:IPI00395488.2	Vasorin	VASN	Q6EMK4	N117	RIHEITNETFRGI	IHEITN*ETFR	144.65	4	1.1771
IPI:IPI00395826.5	Serine protease hepsin	HPN	P05981	N112	VRTAGANGTSGFF	TAGAN*GTSGFFCVDEGR	107.82	5	0.97387
IPI:IPI00395903.1	Transmembrane protein 106B	TMEM106B	Q9NUM4	N164	YSVEVENITAQVQ					VEN*ITAQVQFSK	106.49	6	0.98464
IPI:IPI00395903.1	Transmembrane protein 106B	TMEM106B	Q9NUM4	N183	GKARINNITIIGP					INN*ITIIGPIDM#K	120.87	8	1.1986
IPI:IPI00396485.3	Elongation factor 1-alpha 1	EEF1A1	P68104	N284	VTFAPVNVTTEVK	VETGVIKPGM#VVTFAPVN*VTTEVK	117.37	3	0.9434
IPI:IPI00397229.4	Isoform 1 of CD97 antigen	CD97	P48960-1	N453	SIFISHNNTKEIN	RISAVNSIFISHN*NTK	109.07	4	1.1416	ISAVNSIFISHN*NTK	162.94	1	0.94682
IPI:IPI00397229.4	Isoform 1 of CD97 antigen	CD97	P48960-1	N38	QNSSCVNATACRC	WCPQN*SSCVN*ATACR	88.075	7	1.3656	WCPQN*SSCVN*ATACR	102.73	10	1.0037
IPI:IPI00397229.4	Isoform 1 of CD97 antigen	CD97	P48960-1	N33	ARWCPQNSSCVNA	WCPQN*SSCVN*ATACR	88.075	7	1.2227	WCPQN*SSCVN*ATACR	102.73	10	1.0185
IPI:IPI00400826.1	Isoform 2 of Clusterin	CLU	P10909-2	N406	YQWKMINTSSIIE	M#IN*TSSIIEQIN*EQFNWVSR	235.26	36	0.7257	M#IN*TSSIIEQIN*EQFNWVSR	82.663	1	1.1083	QWKM#IN*TSSIIEQINEQF	166.48	34	1.0052
IPI:IPI00400826.1	Isoform 2 of Clusterin	CLU	P10909-2	N426	WVSRIANITQGED	IAN*ITQGEDQYYIR	266.78	376	1.0516	IAN*ITQGEDQYYIR	257.95	172	0.9488	VSRIAN*ITQGEDQYY	213.73	28	1.4814
IPI:IPI00400826.1	Isoform 2 of Clusterin	CLU	P10909-2	N155	EIPGVCNETMMAI	IKEIPGVCN*ETM#M#AIWEECKPCIK	109.65	9	0.84836	IKEIPGVCN*E	94.297	1	0.61175
IPI:IPI00400826.1	Isoform 2 of Clusterin	CLU	P10909-2	N197	QIEEFINQSSPFY	QIEEFIN*QSSPFYFWM#N*GDR	209.25	49	1.1207	QIEEFIN*QSSPFYFWM#N*GDR	248.23	82	0.89315
IPI:IPI00400826.1	Isoform 2 of Clusterin	CLU	P10909-2	N138	KKEDAINETRESE	KKEDAIN*ETR	170.24	214	0.95148
IPI:IPI00400826.1	Isoform 2 of Clusterin	CLU	P10909-2	N343	CREIRHNSTGCIR	HN*STGCIR	105.14	3	1.4427
IPI:IPI00409626.2	Isoform 1 of Protocadherin-9	PCDH9	Q9HC56-1	N734	IDPVTGNITIEEK	IDPVTGN*ITIEEKPAPTDVGIHR	77.899	2	0.94692
IPI:IPI00410297.3	Heparanase	HPSE	Q9Y251	N238	KADIFINGSQIGE	KADIFIN*GSQIGEDFIQIHK	86.479	1	1.491
IPI:IPI00412492.4	Isoform 1 of Plexin-D1	PLXND1	Q9Y4D7-1	N1099	RFHMVQNVSMAVH	FHM#VQN*VSM#AVHHIGR	73.386	4	1.3444	FHM#VQN*VSM#AVHHIGR	66.989	2	0.91163
IPI:IPI00412492.4	Isoform 1 of Plexin-D1	PLXND1	Q9Y4D7-1	N155	QIRRRGNISAVAV	GN*ISAVAVR	74.92	3	1.1378
IPI:IPI00412829.2	Angiopoietin-1 receptor	TEK	Q02763	N596	NIKVPGNITSVII	VPGN*ITSVIIN*NIHPR	76.759	1	0.90611	VPGN*ITSVIINNIHPR	69.258	3	0.92302
IPI:IPI00413293.6	cDNA FLJ56343, highly similar to Torsin A	TOR1A	B4DGM9	N175	HFPHASNITIYKD					GGINSDYVHIFVATIHFPHASN*ITIYK	96.708	10	1.1831
IPI:IPI00413788.2	Isoform 1 of Protein GPR107	GPR107	Q5VW38-1	N169	NPASAGNQTQKTQ	VIGQSQEPNVNPASAGN*QTQK	94.387	8	1.0386	VIGQSQEPNVNPASAGN*QTQK	84.035	3	0.9646
IPI:IPI00414231.3	Isoform 1 of Low-density lipoprotein receptor-related protein 10	LRP10	Q7Z4F1-1	N299	SNGRGFNATYHVR					GFN*ATYHVR	80.239	2	0.764
IPI:IPI00414303.1	ATP-binding cassette sub-family A member 2 isoform b	ABCA2	-	N561	IHPEAINISIDEI	IHPEAIN*ISIDEIPPAIR	58.32	2	0.86361
IPI:IPI00414717.1	Isoform 2 of Golgi apparatus protein 1	GLG1	Q92896-2	N210	IVDHRGNITEYQC	GN*ITEYQCHQYITK	239.87	6	0.62219
IPI:IPI00414909.1	Alpha-N-acetylgalactosaminidase	NAGA	P17050	N201	GIPPRVNYSIIAD	VN*YSIIADICNIWR	151.54	4	0.69092	VN*YSIIADICNIWR	95.854	2	0.82103
IPI:IPI00414909.1	Alpha-N-acetylgalactosaminidase	NAGA	P17050	N359	SSIGQINFTGSVI					YHSSIGQIN*FTGSVIYE	93.237	14	1.0025
IPI:IPI00414909.1	Alpha-N-acetylgalactosaminidase	NAGA	P17050	N124	IYADMGNFTCMGY	IGIYADM#GN*FTCM#GYPGTTIDK	124.63	12	1.1825	IGIYADM#GN*FTCM#GYPGTTIDK	157.54	11	1.0042
IPI:IPI00414909.1	Alpha-N-acetylgalactosaminidase	NAGA	P17050	N177	KMAAAINATGRPI	M#AAAIN*ATGR	103.55	13	0.90402
IPI:IPI00418153.1	Putative uncharacterized protein DKFZp686I15212	IGHM	Q6N030	N368	PREEQYNSTFRVV	EEQYN*STFR	77.732	1	0.96808	EEQYN*STFR	111.46	2	1.0861
IPI:IPI00418426.6	Metal transporter CNNM4	CNNM4	Q6P4Q7	N122	VVQQIVNVSRGNT	DIVVQQIVN*VSR	114.24	2	1.1948
IPI:IPI00418431.1	ASPN protein	ASPN	Q9BXN1	N286	KITDIENGSIANI	ITDIEN*GSIANIPR	162.31	8	0.84829	ITDIEN*GSIANIPR	184.21	11	0.8946
IPI:IPI00418495.5	Platelet glycoprotein 4	CD36	P16671	N321	EKIISKNCTSYGV	IISKN*CTSYGVIDISK	93.823	2	1.4072					CTEKIISKN*CTSY	116.55	4	0.85314
IPI:IPI00418495.5	Platelet glycoprotein 4	CD36	P16671	N417	VPIIWINETGTIG	NYIVPIIWIN*ETGTIGDEK	103.5	1	0.49008					IVPIIWIN*ETGTIGDEKANM#F	163.99	19	0.88877
IPI:IPI00418495.5	Platelet glycoprotein 4	CD36	P16671	N220	VFNGKDNISKVAI	VFN*GKDN*ISK	80.755	1	1.0704					N*GKDN*ISKVAIIDTY	67.997	3	0.95448
IPI:IPI00418495.5	Platelet glycoprotein 4	CD36	P16671	N102	RFIAKENVTQDAE									IAKEN*VTQDAEDNTVSF	169.4	17	1.0502
IPI:IPI00418495.5	Platelet glycoprotein 4	CD36	P16671	N247	SHCDMINGTDAAS					SHCDM#IN*GTDAASFPPFVEK	80.738	2	0.87767
IPI:IPI00418495.5	Platelet glycoprotein 4	CD36	P16671	N79	PQEVMMNSSNIQV	QFWIFDVQNPQEVM#M#N*SSNIQVK	171.79	8	1.2036	QFWIFDVQNPQEVM#M#N*SSNIQVK	142.98	12	0.98491
IPI:IPI00418972.3	sodium/hydrogen exchanger 6 isoform a precursor	SLC9A6	A8K160	N145	PTTIIVNVSGKFY					VQSSPTTIIVN*VSGK	69.345	2	0.92305
IPI:IPI00419240.2	Tartrate-resistant acid phosphatase type 5	ACP5	P13686	N116	NHDHIGNVSAQIA									YVIAGNHDHIGN*VSAQIAY	68.173	3	1.2117
IPI:IPI00419565.4	Isoform 1 of Stabilin-1	STAB1	Q9NY15-1	N1170	TIFVPTNRSIEAQ					AATAYTIFVPTN*R	144.1	2	0.82416
IPI:IPI00419565.4	Isoform 1 of Stabilin-1	STAB1	Q9NY15-1	N1727	APIPRRNVTAAAQ	RN*VTAAAQGFGYK	72.705	2	0.96512	RN*VTAAAQGFGYK	100.22	4	0.8328
IPI:IPI00419565.4	Isoform 1 of Stabilin-1	STAB1	Q9NY15-1	N1378	IGRYGPNCTGVCD					YGPN*CTGVCDCAHGICQE	74.786	1	0.83639
IPI:IPI00419565.4	Isoform 1 of Stabilin-1	STAB1	Q9NY15-1	N1178	SIEAQGNSSHIDA	SIEAQGN*SSHIDADTVR	238.49	8	0.85725	SIEAQGN*SSHIDADTVR	211.06	9	0.96987
IPI:IPI00419565.4	Isoform 1 of Stabilin-1	STAB1	Q9NY15-1	N606	NQVIAVNISEEGR	IITM#ANQVIAVN*ISEEGR	135.47	6	1.0265	IITM#ANQVIAVN*ISEEGR	78.69	1	0.97077
IPI:IPI00419565.4	Isoform 1 of Stabilin-1	STAB1	Q9NY15-1	N1222	HWIVFYNHSGQPE					NSIIGPAHWIVFYN*HSGQPE	107.98	9	0.97606
IPI:IPI00419565.4	Isoform 1 of Stabilin-1	STAB1	Q9NY15-1	N413	FSSRTMNASIAQQ					TM#N*ASIAQQICR	78.653	4	0.98971
IPI:IPI00419565.4	Isoform 1 of Stabilin-1	STAB1	Q9NY15-1	N712	GCASYCNQTIMEQ					KGCASYCN*QTIM#E	100.38	10	1.0162
IPI:IPI00419565.4	Isoform 1 of Stabilin-1	STAB1	Q9NY15-1	N673	VDCQAINTSTCPP	IVAGSCVDCQAIN*TSTCPPNSVK	96.379	4	1.0821	IVAGSCVDCQAIN*TSTCPPNSVK	64.422	3	1.0844
IPI:IPI00419565.4	Isoform 1 of Stabilin-1	STAB1	Q9NY15-1	N816	FSGRFCNESMGDC	FCN*ESM#GDCGPTGIAQHCHIHAR	97.083	4	1.1829	FCN*ESM#GDCGPTGIAQHCHIHAR	77.031	1	1.2629
IPI:IPI00419565.4	Isoform 1 of Stabilin-1	STAB1	Q9NY15-1	N2400	ATIISANASQGKI					IHASN*ATIISAN*ASQGK	100.41	5	2.0216
IPI:IPI00419565.4	Isoform 1 of Stabilin-1	STAB1	Q9NY15-1	N2393	IEIHASNATIISA					IHASN*ATIISAN*ASQGK	100.41	5	2.0216
IPI:IPI00419565.4	Isoform 1 of Stabilin-1	STAB1	Q9NY15-1	N1626	HADIMSNISQDEI	GDGPFTIFVPHADIM#SN*ISQDEIAR	176.11	3	0.76449
IPI:IPI00419565.4	Isoform 1 of Stabilin-1	STAB1	Q9NY15-1	N2424	SDAGPDNSSWAPV	IIPAHSGISIIISDAGPDN*SSWAPVAPGTVVVSR	55.153	2	1.2404
IPI:IPI00419724.2	semaphorin-4B precursor	SEMA4B	Q9NPR2-1	N69	EAEHISNYTAIII	FEAEHISN*YTAIIISR	137.84	6	0.9422	AEHISN*YTAIIISR	85.536	2	0.85738
IPI:IPI00419916.4	Alkaline phosphatase, tissue-nonspecific isozyme	ALPL	P05186	N430	VGGERENVSMVDY	VVGGEREN*VSM#VDYAHNNYQAQSAVPIR	157.3	10	1.2668	VVGGEREN*VSM#VDYAHNNYQAQSAVPIR	86.856	2	0.98134	KVVGGEREN*VSM#VDY	128.68	6	1.0243
IPI:IPI00419916.4	Alkaline phosphatase, tissue-nonspecific isozyme	ALPL	P05186	N303	YEINRNNVTDPSI					INRNN*VTDPSISE	98.105	2	0.93878
IPI:IPI00419916.4	Alkaline phosphatase, tissue-nonspecific isozyme	ALPL	P05186	N140	TERSRCNTTQGNE	CN*TTQGNEVTSIIR	187.11	2	0.69768
IPI:IPI00420005.4	Isoform 1 of Post-GPI attachment to proteins factor 3	PGAP3	Q96FM1-1	N40	IQCEEQNCSGGAI					EQN*CSGGAINHFR	77.597	2	1.1335
IPI:IPI00423342.2	Isoform 3 of G-protein coupled receptor 126	GPR126	Q86SQ4-3	N704	IGIPSNNESYFQM									SIGIPSNN*ESYF	73.781	1	0.66154
IPI:IPI00423342.2	Isoform 3 of G-protein coupled receptor 126	GPR126	Q86SQ4-3	N818	KSFGGWNTSGCVA					SFGGWN*TSGCVAHR	99.941	2	0.98415
IPI:IPI00423461.3	-	LOC100126583	Q6N091	N207	WSESGQNVTARNF					SGQN*VTAR	85.265	1	0.79479
IPI:IPI00423461.3	Putative uncharacterized protein DKFZp686C02220 (Fragment)	LOC100126583	Q6N091	N487	GKPTHINVSVVMA					M#AGKPTHIN*VSVVM#AE	125.73	8	0.96323
IPI:IPI00423461.3	-	LOC100126583	Q6N091	N291	IIGSEANITCTIT					ISIHRPAIEDIIIGSEAN*ITCTITGIR	300.03	64	1.0235
IPI:IPI00423466.1	Putative uncharacterized protein DKFZp686H20196	IGHG1	Q6N097	N331	PREEQYNSTYRVV	EEQ*YN*STYR	185.81	466	1.0085	QYN*STYR	172.59	194	1.0414
IPI:IPI00423466.1	Putative uncharacterized protein DKFZp686H20196	IGHG1	Q6N097	N95	VSRDNTNSTIFIQ	DN*TN*STIFIQMNSIR	83.204	20	1.1197
IPI:IPI00425902.4	cDNA FLJ56303, highly similar to Translocon-associated protein subunit beta	SSR2	B4DUJ9	N107	RIAPASNVSHTVV	IAPASN*VSHTVVIRPIK	233.4	23	1.0119	IAPASN*VSHTVVIRPIK	249.6	16	0.97385
IPI:IPI00425902.4	cDNA FLJ56303, highly similar to Translocon-associated protein subunit beta	SSR2	B4DUJ9	N123	IKAGYFNFTSATI	AGYFN*FTSATITYIAQEDGPVVIGSTSAPGQGGIIAQR	76.97	6	1.2056	AGYFN*FTSATITYIAQEDGPVVIGSTSAPGQGGIIAQR	144.68	24	1.0475
IPI:IPI00429633.6	ERO1-like protein beta	ERO1LB	Q86YB8	N145	INSTISNQSKEAF	IGAIN*STISN*QSK	145.31	4	0.98794	IGAIN*STISN*QSK	148.18	5	0.94902
IPI:IPI00429633.6	ERO1-like protein beta	ERO1LB	Q86YB8	N140	NKIGAINSTISNQ	IGAIN*STISN*QSK	145.31	4	0.98794	IGAIN*STISN*QSK	148.18	5	0.94902
IPI:IPI00432718.2	Isoform 3 of Sulfatase-modifying factor 1	SUMF1	Q8NBK3-3	N141	EFEKFVNSTGYIT	FVN*STGYITEAEK	102.87	1	1.136
IPI:IPI00434346.1	UDP-glucuronosyltransferase 1-1	UGT1A1	P22309	N102	GHNVFENDSFIQR	ESFVSIGHNVFEN*DSFIQR	192.16	10	0.81141	SFVSIGHNVFEN*DSFIQR	128.06	6	0.85337
IPI:IPI00437186.2	Isoform 1 of Probable G-protein coupled receptor 116	GPR116	Q8IZF2-1	N820	IQQQWTNQSSQII					VIQQQWTN*QSSQIIHSVER	176.23	2	1.0649
IPI:IPI00437186.2	Isoform 1 of Probable G-protein coupled receptor 116	GPR116	Q8IZF2-1	N315	QQIEIQNSSRFSI	YEEQQIEIQN*SSR	90.861	2	0.57294
IPI:IPI00437751.1	Isoform Somatic-1 of Angiotensin-converting enzyme	ACE	P12821-1	N509	CPPVTRNETHFDA									QGICPPVTRN*ETHF	94.465	4	0.98558
IPI:IPI00437751.1	Isoform Somatic-1 of Angiotensin-converting enzyme	ACE	P12821-1	N146	YNAIISNMSRIYS					QQYNAIISN*M#SR	147.37	2	1.0097
IPI:IPI00437751.1	Isoform Somatic-1 of Angiotensin-converting enzyme	ACE	P12821-1	N714	DVNQIQNTTIKRI	KFDVNQIQN*TTIK	117.07	3	1.0562	KFDVNQIQN*TTIK	166.48	3	1.0448
IPI:IPI00437751.1	Isoform Somatic-1 of Angiotensin-converting enzyme	ACE	P12821-1	N111	YEPIWQNFTDPQI	EIYEPIWQN*FTDPQIR	109.83	3	1.0711	IYEPIWQN*FTDPQIR	121.56	3	1.1457
IPI:IPI00437751.1	Isoform Somatic-1 of Angiotensin-converting enzyme	ACE	P12821-1	N445	IIDRVTNDTESDI	VTN*DTESDINYIIK	106.13	2	0.9934
IPI:IPI00439344.1	Xaa-Pro aminopeptidase 2	XPNPEP2	O43895	N65	QQMQTQNISAYII	QQM#QTQN*ISAYIIPGTDAHM#NEYIGQHDER	67.194	2	0.63192	QQM#QTQN*ISAYIIPGTDAHM#NE	123	3	0.92916
IPI:IPI00439935.1	UDP-glucuronosyltransferase 1-4	UGT1A4	P22310	N119	SMAIMNNVSIAIH	SM#AIM#N*N*VSIAIHR	241.84	422	1.0057	SM#AIM#N*N*VSIAIHR	263.74	234	0.94888
IPI:IPI00439935.1	UDP-glucuronosyltransferase 1-4	UGT1A4	P22310	N142	AIIRHINATSFDV	HIN*ATSFDVVITDPVN*ICGAVIAK	140.63	22	1.4162	HIN*ATSFDVVITDPVNICGAVIAK	195.18	17	0.99469
IPI:IPI00440822.3	Isoform 1 of Target of Nesh-SH3	ABI3BP	Q7Z7G0-1	N904	VENIKPNTSYEFQ					NIKPN*TSYE	99.802	3	0.76823
IPI:IPI00440822.3	Isoform 1 of Target of Nesh-SH3	ABI3BP	Q7Z7G0-1	N288	IIIPGINETTVKI	APIGGVIIVHIIIPGIN*ETTVK	103.5	4	0.77551
IPI:IPI00440822.3	Isoform 1 of Target of Nesh-SH3	ABI3BP	Q7Z7G0-1	N259	IKQVIQNVTHKDS	QVIQN*VTHK	83.005	2	0.88283
IPI:IPI00440822.3	Isoform 1 of Target of Nesh-SH3	ABI3BP	Q7Z7G0-1	N44	NIKVHINTTSDSI	VHIN*TTSDSIIIK	73.632	3	1.0028
IPI:IPI00444272.2	Leukemia inhibitory factor receptor	LIFR	P42702	N407	PNQEIYNFTINAH					IYN*FTINAHNPIGR	116.54	4	0.86407
IPI:IPI00445668.4	Isoform 1 of Transmembrane protein 26	TMEM26	Q6ZUK4-1	N110	SRKEDFNQTITSN	KEDFN*QTITSNEQTSR	68.972	3	0.80666	KEDFN*QTITSNE	123.67	1	0.88855
IPI:IPI00446875.4	Isoform 2 of Endoplasmic reticulum-Golgi intermediate compartment protein 3	ERGIC3	Q9Y282-2	N256	FGIDNINMTHYIQ									GIDNIN*M#THY	161.79	6	1.0125
IPI:IPI00452161.3	Isoform 1 of Mucolipin-1	MCOLN1	Q9GZU1-1	N159	GGDPWTNGSGIAI					GGGDPWTN*GSGIAICQR	110.84	2	0.86232
IPI:IPI00452590.1	Isoform 1 of Probable G-protein coupled receptor 125	GPR125	Q8IWK6-1	N652	IFPATGNSTNIAD	IFPATGN*STNIADDGK	60.55	2	1.1193
IPI:IPI00453232.2	palmitoyl-protein thioesterase 2 isoform b precursor	PPT2	B0S872	N212	GERDHPNATVWRK									IAIIN*GERDHPN*ATVW	87.498	2	0.8457
IPI:IPI00455329.1	Isoform 1 of Plexin-B1	PLXNB1	O43157-1	N543	AAMSPANISREET					IGCIQVAAM#SPAN*ISR	153.09	9	1.0183
IPI:IPI00455473.2	Isoform 1 of Melanoma inhibitory activity protein 3	MIA3	Q5JRA6-1	N589	MGDDHPNASRDSV	KIQQESIGSAPIM#GDDHPN*ASR	96.391	3	0.22555	SIGSAPIM#GDDHPN*ASR	76.01	5	0.63139
IPI:IPI00456649.2	Uncharacterized family 31 glucosidase KIAA1161	KIAA1161	Q6NSJ0	N346	IRIHHFNSSHIEI					IHHFN*SSHIE	129.1	4	0.89181
IPI:IPI00456649.2	Uncharacterized family 31 glucosidase KIAA1161	KIAA1161	Q6NSJ0	N398	HPFVNYNSSRFGE					VTIWVHPFVNYN*SSR	154.65	11	0.91531
IPI:IPI00456649.2	Uncharacterized family 31 glucosidase KIAA1161	KIAA1161	Q6NSJ0	N511	VGYQSQNISCFFR	VGYQSQN*ISCFFR	136.38	2	0.97151	VGYQSQN*ISCFFR	101.6	4	0.95761
IPI:IPI00456649.2	Uncharacterized family 31 glucosidase KIAA1161	KIAA1161	Q6NSJ0	N372	DEVKFPNASDMFR					VKFPN*ASDM#FR	93.73	5	1.0417
IPI:IPI00464990.1	Isoform 2 of Platelet glycoprotein Ib beta chain	GP1BB	P13224-2	N271	IVITGNNITAIPP					IVITGNN*ITAIPPGIIDAIPAIR	57.496	3	1.0303
IPI:IPI00465038.3	fibulin-2 isoform a precursor	FBLN2	B7Z6T9	N1082	CAIGTHNCSEAET					CAIGTHN*CSEAE	131.83	4	0.98933
IPI:IPI00465187.3	Isoform 1 of Angiotensin-converting enzyme 2	ACE2	Q9BYF1-1	N103	IQAIQQNGSSVIS	IQIQAIQQN*GSSVISEDK	74.89	1	0.8274	IQIQAIQQN*GSSVISEDK	79.346	2	0.94166
IPI:IPI00465259.3	Uncharacterized protein	SLC15A4	B6ZDP0	N140	GSARIINCTAPGP	IIN*CTAPGPDAAAR	147.73	14	0.9065	IIN*CTAPGPDAAAR	157.56	6	0.9455
IPI:IPI00465261.2	Isoform 1 of Endoplasmic reticulum aminopeptidase 2	ERAP2	Q6P179-1	N119	KDIEITNATIQSE	DIEITN*ATIQSEEDSR	275.83	10	0.85129	ITN*ATIQSEEDSR	189.3	5	1.0321	IIIHSKDIEITN*ATIQSEEDSRY	160.81	2	1.1174
IPI:IPI00465261.2	Isoform 1 of Endoplasmic reticulum aminopeptidase 2	ERAP2	Q6P179-1	N650	ITQINQNHTIIRP					GHGWDQIITQINQN*HTIIRPK	64.275	4	1.0257
IPI:IPI00465261.2	Isoform 1 of Endoplasmic reticulum aminopeptidase 2	ERAP2	Q6P179-1	N405	MEIIAVNATYPEI					IIAVN*ATYPE	73.985	1	1.0795
IPI:IPI00465261.2	Isoform 1 of Endoplasmic reticulum aminopeptidase 2	ERAP2	Q6P179-1	N103	IEVIVSNATQFII	IEVIVSN*ATQFIIIHSK	91.812	4	1.2445	VIVSN*ATQFIIIHSK	132.44	11	1.1142
IPI:IPI00465261.2	Isoform 1 of Endoplasmic reticulum aminopeptidase 2	ERAP2	Q6P179-1	N85	DIFVHPNITSIDF	IPSVVIPIHYDIFVHPN*ITSIDFVASEK	75.868	11	0.91158
IPI:IPI00465279.3	HLA class II histocompatibility antigen, DRB1-7 beta chain	HLA-DRB5	P13761	N48	YKCHFFNGTERVQ	CHFFN*GTER	78.516	2	2.1382
IPI:IPI00465308.3	Isoform 1 of GPI transamidase component PIG-S	PIGS	Q96S52-1	N370	VDSKTYNASVIPV	TYN*ASVIPVR	102.06	3	1.2264	TYN*ASVIPVR	73.067	2	1.0798
IPI:IPI00465432.3	Isoform 1 of Nodal modulator 2	NOMO2	Q5JPE7-1	N369	GSFRIENITTGTY	IEN*ITTGTYTIHAQK	132.31	16	1.0466	IEN*ITTGTYTIHAQKE	217.88	13	1.0993	RIEN*ITTGTY	140.45	3	0.95082
IPI:IPI00465432.3	Isoform 1 of Nodal modulator 2	NOMO2	Q5JPE7-1	N618	ENVGIYNISKGVN	ENVGIYN*ISK	129.89	7	1.1085	NVGIYN*ISK	118.28	4	0.93173
IPI:IPI00465432.3	Isoform 1 of Nodal modulator 2	NOMO2	Q5JPE7-1	N218	IIVAGYNVSGSVR	VTNSNANAASPIIVAGYN*VSGSVR	95.622	4	0.97315	VTNSNAN*AASPIIVAGYN*VSGSVR	57.826	6	1.0899
IPI:IPI00470529.4	cDNA FLJ56293, highly similar to Transmembrane glycoprotein NMB	GPNMB	B4E3D4	N341	NHTYVINGTFSIN									VSTN*HTVN*HTYVIN*GTF	126.71	4	0.88255
IPI:IPI00470529.4	cDNA FLJ56293, highly similar to Transmembrane glycoprotein NMB	GPNMB	B4E3D4	N284	FQKNDRNSSDETF									QKNDRN*SSDETF	94.309	2	0.8943
IPI:IPI00470529.4	cDNA FLJ56293, highly similar to Transmembrane glycoprotein NMB	GPNMB	B4E3D4	N331	GIFVSTNHTVNHT									VSTN*HTVN*HTYVIN*GTF	138.66	10	0.98681
IPI:IPI00470529.4	cDNA FLJ56293, highly similar to Transmembrane glycoprotein NMB	GPNMB	B4E3D4	N310	DPSHFINYSTINY	DIPIM#FDVIIHDPSHFIN*YSTINYK	72.883	7	1.0872	DIPIM#FDVIIHDPSHFIN*YSTINYK	111.57	3	1.0572	DVIIHDPSHFIN*YSTINY	169.37	12	0.99336
IPI:IPI00470529.4	cDNA FLJ56293, highly similar to Transmembrane glycoprotein NMB	GPNMB	B4E3D4	N335	STNHTVNHTYVIN									VSTN*HTVN*HTYVIN*GTF	138.66	10	1.0735
IPI:IPI00470529.4	cDNA FLJ56293, highly similar to Transmembrane glycoprotein NMB	GPNMB	B4E3D4	N235	VSVNTANVTIGPQ	VSVNTAN*VTIGPQIM#EVTVYR	196.31	14	0.32175
IPI:IPI00470529.4	cDNA FLJ56293, highly similar to Transmembrane glycoprotein NMB	GPNMB	B4E3D4	N128	PAIVGSNITFAVN	VQAVITSDSPAIVGSN*ITFAVNIIFPR	115.54	1	1.3627
IPI:IPI00470535.1	Dihydropyridine receptor alpha 2 subunit	CACNA2D1	P54289-1	N324	IKDAVNNITAKGI					DAVNN*ITAK	119.75	5	0.92072
IPI:IPI00470535.1	Dihydropyridine receptor alpha 2 subunit	CACNA2D1	P54289-1	N348	EQIINYNVSRANC					QIINYN*VSR	141.2	5	1.0054
IPI:IPI00470535.1	Dihydropyridine receptor alpha 2 subunit	CACNA2D1	P54289-1	N1005	GVIDCGNCSRIFH					SFSGVIDCGN*CSR	116.01	4	1.0429
IPI:IPI00470535.1	Dihydropyridine receptor alpha 2 subunit	CACNA2D1	P54289-1	N788	FTAPYFNKSGPGA	SIDNDNYVFTAPYFN*K	84.508	1	1.1372
IPI:IPI00470535.1	Dihydropyridine receptor alpha 2 subunit	CACNA2D1	P54289-1	N831	VNSWIENFTKTSI	IDVNSWIEN*FTK	115.14	2	1.3047
IPI:IPI00470649.3	Isoform 1 of Nicalin	NCLN	Q969V3-1	N428	ITRVIYNITEKGT	VIYN*ITEK	119.29	6	1.0738	VIYN*ITEK	111.01	10	1.1107
IPI:IPI00472754.2	Isoform 1 of Dyslexia-associated protein KIAA0319-like protein	KIAA0319L	Q8IZA0-1	N742	AAGEVINHSDHHP					VIN*HSDHHPIIFISNIVE	88.133	7	1.0904	TRDEGSPAAGEVIN*HSDHHPIIF	61.102	3	0.82014
IPI:IPI00472754.2	Isoform 1 of Dyslexia-associated protein KIAA0319-like protein	KIAA0319L	Q8IZA0-1	N890	TVTCQINCSDHGH	AIEVNTVTCQIN*CSDHGHCDSFTK	84.249	3	0.88123	VNTVTCQIN*CSDHGHCDSFTK	60.564	4	0.89595
IPI:IPI00472754.2	Isoform 1 of Dyslexia-associated protein KIAA0319-like protein	KIAA0319L	Q8IZA0-1	N395	HGEGYVNVTVKPE					GYVN*VTVKPEPR	118.9	4	1.0403
IPI:IPI00472882.1	HLA class I histocompatibility antigen, A-68 alpha chain	HLA-A	P01891	N110	TIRGYYNQSEAGS	GYYN*QSEAGSHTIQM#M#YGCDVGSDGR	194.08	8	0.86569
IPI:IPI00473066.1	Isoform 1 of Macrophage mannose receptor 1-like protein 1	MRC1L1	Q5VSK2-1	N1160	WIAINSNITDNQY									IAINSN*ITDNQY	163.38	2	0.9367
IPI:IPI00473066.1	Isoform 1 of Macrophage mannose receptor 1-like protein 1	MRC1L1	Q5VSK2-1	N1205	WKTAHCNESFYFI									KTAHCN*ESFY	133.13	3	1.0285
IPI:IPI00473066.1	Isoform 1 of Macrophage mannose receptor 1-like protein 1	MRC1L1	Q5VSK2-1	N104	QKWECKNDTIIGI	WECKN*DTIIGIK	98.156	2	1.3181	WECKN*DTIIGIK	95.094	1	1.0141
IPI:IPI00473079.1	UDP-glucuronosyltransferase 1-3	UGT1A3	P35503	N348	RPSNIANNTIIVK									TGTRPSNIAN*NTIIVKW	112.44	2	0.9431
IPI:IPI00473079.1	UDP-glucuronosyltransferase 1-3	UGT1A3	P35503	N119	SMAMINNMSIVYH	SM#AM#INN*M#SIVYHR	237.87	6	0.90476	SM#AM#INN*M#SIVYHR	211.67	9	0.90292	RSM#AM#INN*M#SIVY	155.48	9	0.96239
IPI:IPI00473079.1	UDP-glucuronosyltransferase 1-3	UGT1A3	P35503	N296	EFEAYINASGEHG									IN*ASGEHGIVVF	244.72	316	0.99207
IPI:IPI00477389.4	Isoform 1 of Inactive N-acetylated-alpha-linked acidic dipeptidase-like protein 2	NAALADL2	Q58DX5-1	N534	HSPIRGNSSIYPV	GN*SSIYPVASPSIQQIVVEK	121.27	10	1.0012	GN*SSIYPVASPSIQQIVVEK	105.9	5	0.86836
IPI:IPI00477389.4	Isoform 1 of Inactive N-acetylated-alpha-linked acidic dipeptidase-like protein 2	NAALADL2	Q58DX5-1	N295	RIRKIKNVTNQIA	IKN*VTNQIAIIK	100.55	2	1.349
IPI:IPI00478003.3	Alpha-2-macroglobulin	A2M	P01023	N396	EANYYSNATTDEH					ANYYSN*ATTDE	97.163	2	1.0905	YSN*ATTDEHGIVQF	159.5	13	0.84712
IPI:IPI00478003.3	Alpha-2-macroglobulin	A2M	P01023	N1424	YIDKVSNQTISIF	VSN*QTISIFFTVIQDVPVR	260.65	5	0.80806					IDKVSN*QTISIF	100.88	3	0.93171
IPI:IPI00478003.3	Alpha-2-macroglobulin	A2M	P01023	N55	VIISYINETVTVS					KGCVIISYIN*E	141.48	9	0.84386
IPI:IPI00478294.3	Isoform 2 of Semaphorin-4G	SEMA4G	Q9NTN9-2	N603	RAIWIINGSMGIS					AIWIIN*GSM#GISDGQGGYR	105.39	2	1.0003
IPI:IPI00478294.3	Isoform 2 of Semaphorin-4G	SEMA4G	Q9NTN9-2	N55	FKGQAQNYSTIII	GQAQN*YSTIIIEEASAR	101.42	4	0.55461
IPI:IPI00478635.1	Isoform 4 of Transmembrane protease serine 6	TMPRSS6	Q8IU80-5	N207	KDIAAINSTIGCY					DIAAIN*STIGCYR	125.03	2	0.79939
IPI:IPI00478635.1	Isoform 4 of Transmembrane protease serine 6	TMPRSS6	Q8IU80-5	N175	EIISTVNSSAAVP					IISTVN*SSAAVPYR	157.56	5	1.0616
IPI:IPI00478749.2	Isoform 1 of Thioredoxin domain-containing protein 11	TXNDC11	Q6PKC3-1	N595	VDMTSTNFTGISC	YIFPEVDM#TSTN*FTGISCR	66.335	2	1.0186	VDM#TSTN*FTGISCR	116.51	4	1.0095
IPI:IPI00479116.1	Carboxypeptidase N subunit 2	CPN2	P22792	N74	AFGSNPNITKVVF	AFGSNPN*ITK	74.162	2	0.86823	AFGSNPN*ITK	77.662	3	0.7528	GSNPN*ITKVVF	104.05	5	0.90366
IPI:IPI00479116.1	Carboxypeptidase N subunit 2	CPN2	P22792	N348	IYIGSNNITAIHP	IYIGSN*N*ITAIHPAIFQN*ISK	148.52	6	0.91376	IYIGSN*N*ITAIHPAIFQN*ISK	133.45	5	1.0921	IGSNN*ITAIHPAIF	118.87	3	0.92565
IPI:IPI00479116.1	Carboxypeptidase N subunit 2	CPN2	P22792	N359	HPAIFQNISKIEI	IYIGSN*N*ITAIHPAIFQN*ISK	148.52	6	0.96329	IYIGSN*N*ITAIHPAIFQN*ISK	133.45	5	1.0723
IPI:IPI00479296.2	Isoform 1 of ATP-binding cassette sub-family A member 8	ABCA8	O94911-1	N879	TQIIIINKTGASI					ISPHIYFIAPGQQPHDPITQIIIIN*K	69.922	7	1.0613
IPI:IPI00479296.2	Isoform 1 of ATP-binding cassette sub-family A member 8	ABCA8	O94911-1	N84	VYTPVTNTTQQIM	FSVVYTPVTN*TTQQIM#NK	172.57	20	1.0922	FSVVYTPVTN*TTQQIM#NK	195.6	10	1.073
IPI:IPI00479296.2	Isoform 1 of ATP-binding cassette sub-family A member 8	ABCA8	O94911-1	N194	IIEITTNHSVMEE					ITTN*HSVM#EE	163.16	3	1.0878
IPI:IPI00479296.2	Isoform 1 of ATP-binding cassette sub-family A member 8	ABCA8	O94911-1	N71	GRVDTFNESRFSV	VDTFN*ESR	105.14	6	1.0104
IPI:IPI00479623.2	Isoform 3 of Transmembrane prolyl 4-hydroxylase	P4HTM	Q9NXG6-3	N348	HTKIVANESVPFE	IVAN*ESVPFETSCR	73.881	5	0.77857
IPI:IPI00479724.3	Similar to Integrin alpha-X precursor	ITGAX	-	N899	RIIITANVSSENN	IIITAN*VSSENNTPR	172.57	9	1.1733
IPI:IPI00479732.1	Isoform 2 of Large neutral amino acids transporter small subunit 3	SLC43A1	O75387-2	N57	PAESSTNTTQDEQ	NEGFYSSTCPAESSTN*TTQDEQR	157.14	10	0.90436	GFYSSTCPAESSTN*TTQDEQR	176.81	9	1.0045
IPI:IPI00480193.3	Mannosidase, alpha, class 1A, member 2	MAN1A2	Q5T9E4	N210	PVIHIANTTISES					AHPIPVIHIAN*TTISES	64.244	2	1.0088
IPI:IPI00514285.2	Prostaglandin D2 synthase 21kDa	PTGDS	Q5SQ11	N78	ATDGGINITSTFI	SVVAPATDGGIN*ITSTFIR	120.63	2	0.76768
IPI:IPI00514424.4	Palmitoyl-protein thioesterase 1	PPT1	Q5T0S6	N226	KEDVYRNHSIFIA	EDVYRN*HSIFIADINQER	88.768	4	1.312	EDVYRN*HSIFIADINQER	137.46	8	1.0006	WHDPIKEDVYRN*HSIF	67.997	2	0.9596
IPI:IPI00514424.4	Palmitoyl-protein thioesterase 1	PPT1	Q5T0S6	N261	VMVKFINDSIVDP	FIN*DSIVDPVDSEWFGFYR	190.55	12	1.1951	FIN*DSIVDPVDSEWFGFYR	112.82	4	1.2964	VM#VKFIN*DSIVDPVDSEWF	157.58	4	1.0499
IPI:IPI00514424.4	Palmitoyl-protein thioesterase 1	PPT1	Q5T0S6	N241	NQERGINESYKKN									IADIN*QERGIN*ESY	178.32	9	1.0531
IPI:IPI00549891.3	Isoform 1 of Heparan sulfate 2-O-sulfotransferase 1	HS2ST1	Q7LGA3-1	N108	YHVIHINTTKNNP	YHVIHIN*TTK	120.12	5	1.2708	YHVIHIN*TTK	78.556	3	0.9791
IPI:IPI00550288.2	Isoform 1 of Ectonucleoside triphosphate diphosphohydrolase 8	ENTPD8	Q5MY95-1	N447	TIGYMINITGMIP									M#IN*ITGM#IPADAPAQW	94.551	5	0.97997
IPI:IPI00550288.2	Isoform 1 of Ectonucleoside triphosphate diphosphohydrolase 8	ENTPD8	Q5MY95-1	N304	PISIPQNITVEGT					SPCVHATPPISIPQN*ITVE	99.747	5	1.0281
IPI:IPI00550288.2	Isoform 1 of Ectonucleoside triphosphate diphosphohydrolase 8	ENTPD8	Q5MY95-1	N325	AIREIFNFSSCQG	EIFN*FSSCQGQEDCAFDGVYQPPIR	96.016	4	0.92991
IPI:IPI00550382.2	cDNA FLJ33172 fis, clone ADRGL2002029, highly similar to Equilibrative nucleoside transporter 1	SLC29A1	B3KQV7	N127	RIDMSQNVSIVTA	IDM#SQN*VSIVTAEISK	199.37	19	0.74194
IPI:IPI00550991.3	cDNA FLJ35730 fis, clone TESTI2003131, highly similar to ALPHA-1-ANTICHYMOTRYPSIN	SERPINA3	P01011-2	N131	IKGIKFNITETSE	GIKFN*ITETSEAEIHQSFQHIIR	246.21	22	0.43363	GIKFN*ITE	149.22	12	0.51182
IPI:IPI00550991.3	cDNA FLJ35730 fis, clone TESTI2003131, highly similar to ALPHA-1-ANTICHYMOTRYPSIN	SERPINA3	P01011-2	N296	EIKYTGNASAIFI	YTGN*ASAIFIIPDQDKM#EEVEAM#IIPETIK	162.81	21	0.75427	YTGN*ASAIFIIPDQDKM#EEVE	177.67	38	0.99017
IPI:IPI00550991.3	cDNA FLJ35730 fis, clone TESTI2003131, highly similar to ALPHA-1-ANTICHYMOTRYPSIN	SERPINA3	P01011-2	N152	HIIRTINQSSDEI	TIN*QSSDEIQISM#GN*AM#FVK	199.41	20	0.89839
IPI:IPI00551062.2	Isoform 1 of Protein canopy homolog 3	CNPY3	Q9BT09-1	N153	IPYEIWNETSAEV	VVM#DIPYEIWN*ETSAEVADIKK	138.55	12	0.56172
IPI:IPI00552364.3	Chromosome 9 open reading frame 3	MIR3074	Q5JTU2	N127	VFEKTINWSHIRN	TIN*WSHIRNR	85.29	1	0.62254
IPI:IPI00552690.4	PTPRK protein	PTPRK	B4DHC3	N140	IANPIWNVTGFTG	GPIANPIWN*VTGFTGR	152.89	3	1.1236	GPIANPIWN*VTGFTGR	156.5	4	0.89266
IPI:IPI00552690.4	PTPRK protein	PTPRK	B4DHC3	N211	EVNAGQNATFQCI					VNAGQN*ATFQCIATGR	107.98	10	0.96718
IPI:IPI00552937.1	NHL repeat-containing protein 3	NHLRC3	Q5JS37	N206	IWIHGENGTGPAK					ISQDFM#IIWIHGEN*GTGPAK	85.563	1	0.92406
IPI:IPI00552937.1	NHL repeat-containing protein 3	NHLRC3	Q5JS37	N278	IIVAQINISRISV	YIIVAQIN*ISR	116.52	9	1.0637	YIIVAQIN*ISR	101.65	7	1.035
IPI:IPI00552937.1	NHL repeat-containing protein 3	NHLRC3	Q5JS37	N101	YFIRAWNYTVDTP					AWN*YTVDTPHGIFAASTIYE	140.16	4	1.1316
IPI:IPI00553177.1	Isoform 1 of Alpha-1-antitrypsin	SERPINA1	P01009-1	N271	IMKYIGNATAIFF					YIGN*ATAIFFIPDEGKIQHIENE	212.39	110	1.015	VIIM#KYIGN*ATAIF	160.18	4	0.89589
IPI:IPI00553177.1	Isoform 1 of Alpha-1-antitrypsin	SERPINA1	P01009-1	N70	QIAHQSNSTNIFF					QIAHQSN*STNIFFSPVSIATAFAM#ISIGTK	149.18	1	1.4724	RQIAHQSN*STN*IFF	174.77	14	0.90308
IPI:IPI00553177.1	Isoform 1 of Alpha-1-antitrypsin	SERPINA1	P01009-1	N107	IEGINFNITEIPE	ADTHDEIIEGINFN*ITEIPEAQIHEGFQEIIR	196.02	33	0.39279	GINFN*ITEIPE	143.89	2	1.0016
IPI:IPI00554481.1	Isoform 4 of 4F2 cell-surface antigen heavy chain	LOC442497	P08195-4	N396	FIAEWQNITKGFS	DASSFIAEWQN*ITK	194.12	4	0.92414					IAEWQN*ITKGF	142.92	3	1.0983
IPI:IPI00554481.1	Isoform 4 of 4F2 cell-surface antigen heavy chain	LOC442497	P08195-4	N455	IVTQYINATGNRW	SIVTQYIN*ATGNR	203.39	6	0.86253	SIVTQYIN*ATGNR	179.67	8	0.95225
IPI:IPI00554481.1	Isoform 4 of 4F2 cell-surface antigen heavy chain	LOC442497	P08195-4	N412	IIIAGTNSSDIQQ	IIIAGTN*SSDIQQIISIIESNK	150.45	6	0.73322
IPI:IPI00556155.2	insulin-like growth factor binding protein 3 isoform a precursor	IGFBP3	-	N116	GRGICVNASAVSR					GICVN*ASAVSR	147.74	2	1.3501
IPI:IPI00556393.1	Fibroblast growth factor receptor 4 variant (Fragment)	FGFR4	Q59F30	N437	EVIYIRNVSAEDA									IRN*VSAEDAGEY	79.659	2	0.97128
IPI:IPI00607576.1	Isoform 1 of Transmembrane protein C9orf5	C9orf5	Q9H330-1	N551	IIGDKVNNTAVIE	IIGDKVN*NTAVIEK	141.46	4	1.2327	IIGDKVN*NTAVIEK	116.51	5	1.0244
IPI:IPI00607801.2	Isoform 2 of Liver carboxylesterase 1	CES1	P23141-2	N80	PWSFVKNATSYPP	N*ATSYPPM#CTQDPK	98.902	35	0.78696					VKN*ATSYPPM#CTQDPKAGQIISEIF	204.05	39	1.0698
IPI:IPI00607861.2	GDH/6PGL endoplasmic bifunctional protein	H6PD	O95479	N157	DIARNINSSCRPG					NIN*SSCRPGPGAWIR	127.79	5	0.99824	EDIARNIN*SSCRPGPGAW	98.531	2	1.6965
IPI:IPI00607861.2	GDH/6PGL endoplasmic bifunctional protein	H6PD	O95479	N282	AMEIPHNVSSAEA	DVIQNHITEVITIVAM#EIPHN*VSSAEAVIR	194.77	2	0.20305	VITIVAM#EIPHN*VSSAEAVIR	207.4	57	1.0384
IPI:IPI00640525.2	lysosomal protective protein isoform a precursor	CTSA	Q59EV6	N163	DKFYATNDTEVAQ	FYATN*DTEVAQSNFEAIQDFFR	179.58	7	0.53898	SPAGVGFSYSDDKFYATN*DTE	154.39	8	1.0195	YATN*DTEVAQSNF	169.65	2	0.99298
IPI:IPI00640525.2	lysosomal protective protein isoform a precursor	CTSA	Q59EV6	N351	MDPPCTNTTAAST	M#DPPCTN*TTAASTYINNPYVR	163.18	14	1.0806	M#DPPCTN*TTAASTYINNPYVR	172.37	16	1.0408
IPI:IPI00641524.2	Uncharacterized protein	BTN2A1	Q7KYR7-1	N120	NITAQENGTYRCY	GSVAIVIHN*ITAQEN*GTYR	242.19	3	0.95473	GSVAIVIHN*ITAQEN*GTYR	97.904	2	0.80647
IPI:IPI00641524.2	Uncharacterized protein	BTN2A1	Q7KYR7-1	N114	VAIVIHNITAQEN	GSVAIVIHN*ITAQEN*GTYR	242.19	3	0.95473	GSVAIVIHN*ITAQEN*GTYR	97.904	2	0.80647
IPI:IPI00641737.1	Haptoglobin	HP	P00738	N221	AKNIFINHSENAT	N*IFIN*HSEN*ATAK	200.93	142	0.84874	QWIITTAKNIFIN*HSEN*ATAK	174.9	203	0.97557	IITTAKN*IFIN*HSENATAKDIAPTITIY	67.76	1	0.93475
IPI:IPI00641737.1	Haptoglobin	HP	P00738	N198	KMVSHHNITTGAT	M#VSHHN*ITTGATIIN*EQ*WIITTAK	172.66	29	0.21739	M#VSHHN*ITTGATIINEQWIITTAK	251.68	31	0.93519	QAKM#VSHHN*ITTGATIINEQW	63.681	2	1.1346
IPI:IPI00641737.1	Haptoglobin	HP	P00738	N255	KVVIHPNYSQVDI	VVIHPN*YSQVDIGIIKIK	281.12	235	0.8987	VVIHPN*YSQVDIGIIKIK	216.34	190	0.80306
IPI:IPI00641737.1	Haptoglobin	HP	P00738	N225	FINHSENATAKDI	N*IFIN*HSEN*ATAK	200.93	142	0.9638	QWIITTAKNIFIN*HSEN*ATAK	174.9	79	1.0187
IPI:IPI00641868.1	Latrophilin 2, isoform CRA_o	LPHN2	B1ALU4	N520	KGPDISNCTSHWV									NPKGPDISN*CTSHW	110.31	5	1.0365
IPI:IPI00641868.1	Latrophilin 2, isoform CRA_o	LPHN2	B1ALU4	N731	QFISTENATIKIG	SIGQFISTEN*ATIK	107.46	4	0.88001
IPI:IPI00642017.1	Putative uncharacterized protein DKFZp686C02218 (Fragment)	LOC100126583	Q7Z374	N479	GKPTHVNVSVVMA	IAGKPTHVN*VSVVM#AEVDGTCY	134.76	4	0.95637	IAGKPTHVN*VSVVM#AE	192.65	84	1.096
IPI:IPI00642017.1	Putative uncharacterized protein DKFZp686C02218 (Fragment)	LOC100126583	Q7Z374	N283	IIGSEANITCTIT	ISIHRPAIEDIIIGSEAN*ITCTITGIR	262.94	5	0.50962
IPI:IPI00642099.2	receptor-type tyrosine-protein phosphatase mu isoform 1 precursor	PTPRM	A7MBN1	N249	ASFNVVNTTKRDA					FIASFNVVN*TTK	136.96	7	1.0251
IPI:IPI00642099.2	receptor-type tyrosine-protein phosphatase mu isoform 1 precursor	PTPRM	A7MBN1	N598	EIETPINQTDNTV	ISAPSM#PAYEIETPIN*QTDNTVTVM#IKPAHSR	67.655	1	0.65798
IPI:IPI00642099.2	receptor-type tyrosine-protein phosphatase mu isoform 1 precursor	PTPRM	A7MBN1	N454	NISPYTNVSVKII	EEVSWDTENSHPQHTITNISPYTN*VSVK	84.689	2	1.2577
IPI:IPI00642584.2	Isoform 1 of Uncharacterized protein KIAA0090	KIAA0090	Q8N766-1	N913	ERFINYNQTVSRM	FINYN*QTVSR	160.36	6	1.0063	FINYN*QTVSR	156.83	24	0.91733
IPI:IPI00643034.3	cDNA FLJ39690 fis, clone SMINT2010639, highly similar to PHOSPHOLIPID TRANSFER PROTEIN	PLTP	P55058-1	N114	IMIQITNASIGIR					IM#IQITN*ASIGIR	104.59	3	1.0376
IPI:IPI00643623.1	Isoform 2 of Neutrophil gelatinase-associated lipocalin	LCN2	P80188-2	N85	KEDKSYNVTSVIF	SYN*VTSVIFR	133.89	3	0.89191	SYN*VTSVIFR	105.98	7	0.93677
IPI:IPI00645172.1	Isoform 2 of Carbohydrate kinase domain-containing protein	CARKD	Q8IW45-2	N240	ISQAIGNVTVVQK	ISQAIGN*VTVVQK	113.24	8	1.1556	ISQAIGN*VTVVQK	93.623	5	1.1577
IPI:IPI00645887.1	integrin alpha-M isoform 1 precursor	ITGAM	Q4VAK1	N391	EKSTFINMTRVDS									IN*M#TRVDSDM#NDAY	76.326	1	0.70006
IPI:IPI00645887.1	integrin alpha-M isoform 1 precursor	ITGAM	Q4VAK1	N1022	RKAPVVNCSIAVC					KAPVVN*CSIAVCQR	116.54	3	0.98228
IPI:IPI00645887.1	integrin alpha-M isoform 1 precursor	ITGAM	Q4VAK1	N240	VVREIFNITNGAR	EIFN*ITN*GAR	115.78	3	1.0855	IFN*ITN*GAR	87.308	6	1.0892
IPI:IPI00645887.1	integrin alpha-M isoform 1 precursor	ITGAM	Q4VAK1	N1076	TAEIIFNDSVFTI					IIFN*DSVFTIIPGQGAFVR	110.35	2	1.1733
IPI:IPI00647457.2	Major histocompatibility complex, class I, A	HLA-A	A1Z1D7	N110	TIRGYYNQSEAGS	GYYN*QSEAGSHTIQIM#YGCDVGSDGR	107.78	4	0.84022
IPI:IPI00647672.1	Isoform 1 of Lysosomal protein NCU-G1	C1orf85	Q8WWB7-1	N134	IEFDSTNVSDTAA	IIEFDSTN*VSDTAAK	127.76	6	0.93523
IPI:IPI00654619.1	Beta 1,4-galactosyltransferase homolog	B4GALT3	O60512-1	N166	VIHQAGNGTFNRA									VIHQAGN*GTF	123.72	1	1.0564
IPI:IPI00654619.1	Beta 1,4-galactosyltransferase homolog	B4GALT3	O60512-1	N57	PRDVYSNISHIPG	DVYSN*ISHIPGAPGGPPAPQGIPYCPER	57.922	1	0.88136	DVYSN*ISHIPGAPGGPPAPQGIPYCPER	49.266	1	1.1111
IPI:IPI00656113.2	Signal-regulatory protein alpha	SIRPA	A2A2E1	N245	PIRGTANISETIR	GTAN*ISETIR	205.18	18	0.99969	GTAN*ISETIR	167.09	5	0.9299
IPI:IPI00656113.2	Signal-regulatory protein alpha	SIRPA	A2A2E1	N270	RAENQVNVTCQVR	AENQVN*VTCQVR	145.29	12	1.0766	AENQVN*VTCQVR	144.57	5	1.0577
IPI:IPI00657860.1	Uncharacterized protein	BST1	A6NC48	N207	VIHVMINGSEPTG	DSSGVIHVM#IN*GSEPTGAYPIK	122.29	6	1.0465	DSSGVIHVM#IN*GSEPTGAYPIK	180.1	5	1.0067	SKDSSGVIHVM#IN*GSEPTGAYPIKGF	71.853	2	0.87722
IPI:IPI00657860.1	Uncharacterized protein	BST1	A6NC48	N110	DYDIFINISRHSI	VAIDKDPCSVIPSDYDIFIN*ISR	121.26	3	1.0041	VAIDKDPCSVIPSDYDIFIN*ISR	103.41	6	1.211
IPI:IPI00657860.1	Uncharacterized protein	BST1	A6NC48	N163	SWCRQKNDSGIDY					QKN*DSGIDYQSCPTSEDCE	67.646	1	1.3237
IPI:IPI00657860.1	Uncharacterized protein	BST1	A6NC48	N81	HTTQNKNCTAIWE	NKN*CTAIWEAFK	87.184	3	0.94336
IPI:IPI00658045.3	Proton myo-inositol cotransporter	SLC2A13	Q96QE2	N433	IAPSGQNATCTRY	ITFKPIAPSGQN*ATCTR	88.73	1	0.95476
IPI:IPI00718924.3	HLA class I histocompatibility antigen, B-51 alpha chain	HLA-B	P18464	N110	IAIRYYNQSEAGS	YYN*QSEAGSHTWQTM#YGCDVGPDGR	112.44	4	0.94308
IPI:IPI00719648.1	MHC class II antigen	HLA-DQA1	Q7YPT8	N144	FTPPVVNVTWIRN									IDKFTPPVVN*VTW	164.65	7	1.0481
IPI:IPI00739149.3	Isoform 1 of Heparan-alpha-glucosaminide N-acetyltransferase	HGSNAT	Q68CP4-1	N461	DFGKYPNCTGGAA									GKYPN*CTGGAAGY	96.604	1	0.76759
IPI:IPI00742670.2	cDNA FLJ55597, highly similar to Serum paraoxonase/arylesterase 2	PON2	Q15165-2	N344	TTVYANNGSVIQG	IQN*IISEKPTVTTVYANN*GSVIQGSSVASVYDGK	208.96	49	1.228	IQNIISEKPTVTTVYANN*GSVIQGSSVASVYDGK	164.28	50	0.66344
IPI:IPI00742670.2	cDNA FLJ55597, highly similar to Serum paraoxonase/arylesterase 2	PON2	Q15165-2	N275	EKHTNMNITQIKV	HTNM#N*ITQIK	92.538	2	1.3573	KHTNM#N*ITQIK	119.53	5	1.0184
IPI:IPI00743104.2	Integrin alpha-1	ITGA1	P56199	N217	IVQYGENVTHEFN	QTQVGIVQYGEN*VTHEFNINK	298.16	27	0.56627	QTQVGIVQYGEN*VTHE	169.64	17	0.94355	INDIIERM#DIGPKQTQVGIVQYGEN*VTHEF	176.66	7	1.0531
IPI:IPI00743104.2	Integrin alpha-1	ITGA1	P56199	N532	VYVYAINQTRFEY	VYVYAIN*QTR	131.44	68	1.0279	VYVYAIN*QTRFE	161.79	62	0.99225	AIN*QTRF	154.29	5	1.0593
IPI:IPI00743104.2	Integrin alpha-1	ITGA1	P56199	N939	ISDNVVNISIPVK									ISATSDSEEPPETISDNVVN*ISIPVKY	100.53	14	1.185
IPI:IPI00743104.2	Integrin alpha-1	ITGA1	P56199	N418	QIIIPRNTTFNVE	N*TTFNVESTK	77.662	8	0.75655					DWN*GTVVM#QKASQIIIPRN*TTF	85.636	3	1.2401
IPI:IPI00743104.2	Integrin alpha-1	ITGA1	P56199	N402	VGAYDWNGTVVMQ									DWN*GTVVM#QKASQIIIPRN*TTF	85.636	3	1.2401
IPI:IPI00743104.2	Integrin alpha-1	ITGA1	P56199	N460	AGQPRYNHTGQVI	YN*HTGQ*VIIYR	169.65	16	1.1181	YN*HTGQVIIYR	165.63	8	0.82802	IAGQPRYN*HTGQVIIY	138.02	13	1.2611
IPI:IPI00743104.2	Integrin alpha-1	ITGA1	P56199	N966	HISIAANETVPEV					YHISIAAN*ETVPE	128.69	8	0.69802
IPI:IPI00743104.2	Integrin alpha-1	ITGA1	P56199	N1008	ISISFPNMTSNGY					ISISFPN*M#TSN*GYPVIYPTGISSSE	78.354	2	0.79094
IPI:IPI00743104.2	Integrin alpha-1	ITGA1	P56199	N105	VNTSIPNVTEVKE	IDIPVN*TSIPN*VTEVK	191.06	14	0.89134	IDIPVN*TSIPN*VTEVKE	148.7	12	0.8144
IPI:IPI00743104.2	Integrin alpha-1	ITGA1	P56199	N100	KIDIPVNTSIPNV	IDIPVN*TSIPN*VTEVK	191.06	14	0.92997	IDIPVN*TSIPN*VTEVKE	148.7	12	0.8144
IPI:IPI00743104.2	Integrin alpha-1	ITGA1	P56199	N112	VTEVKENMTFGST	EN*M#TFGSTIVTNPN*GGFIACGPIYAYR	62.735	8	0.82478	VKEN*M#TFGSTIVTNPN*GGFIACGPIYAYR	68.569	4	0.86521
IPI:IPI00743104.2	Integrin alpha-1	ITGA1	P56199	N1113	GEIRSENASIVIS	SEN*ASIVISSSN*QK	205.62	35	0.99442	SEN*ASIVISSSNQK	151.99	9	0.88446
IPI:IPI00743104.2	Integrin alpha-1	ITGA1	P56199	N908	KIIFQFNTSYIME					IIFQFN*TSYIM#E	137.89	4	0.97215
IPI:IPI00743104.2	Integrin alpha-1	ITGA1	P56199	N341	TEKHFFNVSDEIA					KHFFN*VSDE	133.23	4	1.1218
IPI:IPI00743104.2	Integrin alpha-1	ITGA1	P56199	N780	RITIDFNITDPEN					ITIDFN*ITDPENGPVIDDSIPN*SVHE	145.55	12	1.2439
IPI:IPI00743104.2	Integrin alpha-1	ITGA1	P56199	N883	SCESNHNITCKVG	DSCESN*HN*ITCK	77.062	1	0.95647
IPI:IPI00743456.2	Isoform 1 of G-protein coupled receptor 124	GPR124	Q96PE1-1	N436	FVIMPINASNAIT					VIYTFVIM#PIN*ASNAITIAHQIR	59.512	1	1.2619
IPI:IPI00743766.2	Fetuin-B	FETUB	Q9UGM5	N136	IYIAAYNCTIRPV	VIYIAAYN*CTIRPVSK	109.22	3	0.98023	VIYIAAYN*CTIRPVSK	122.97	4	1.131
IPI:IPI00744230.2	alpha-1,3-mannosyl-glycoprotein 4-beta-N-acetylglucosaminyltransferase B isoform 2	MGAT4B	A8MPR0	N118	PRIKPWNGSHRHV					IKPWN*GSHR	78.149	1	0.96256
IPI:IPI00744685.3	cDNA FLJ59679, highly similar to Biotinidase	BTD	A6NHF2	N404	SEMMYDNFTIVPV	WNVNAPPTFHSEM#M#YDN*FTIVPVWGK	53.342	2	1.5701	M#M#YDN*FTIVPVWGK	110.92	3	1.0344	NVNAPPTFHSEM#M#YDN*F	109.22	8	0.85422
IPI:IPI00744685.3	cDNA FLJ59679, highly similar to Biotinidase	BTD	A6NHF2	N205	NVVFSNNGTIVDR	YQFNTNVVFSNN*GTIVDR	113.47	7	1.0228					SNN*GTIVDRY	139.96	4	1.0027
IPI:IPI00744685.3	cDNA FLJ59679, highly similar to Biotinidase	BTD	A6NHF2	N351	GIIGAENATGETD	NPVGIIGAEN*ATGETDPSHSK	157.98	32	1.05	NPVGIIGAEN*ATGETDPSHSK	156.67	13	1.009
IPI:IPI00744685.3	cDNA FLJ59679, highly similar to Biotinidase	BTD	A6NHF2	N121	DGIHGFNFTRTSI	DVQIIVFPEDGIHGFN*FTR	223.29	12	1.0343	DVQIIVFPEDGIHGFN*FTR	147.4	15	1.0492
IPI:IPI00744685.3	cDNA FLJ59679, highly similar to Biotinidase	BTD	A6NHF2	N152	IEPHRFNDTEVIQ	FN*DTEVIQR	123.63	6	0.94973
IPI:IPI00744889.2	E-cadherin	CDH1	Q9UII7	N656	THGASANWTIQYN					ITHGASAN*WTIQYNDPTQE	142.39	16	1.0081
IPI:IPI00745161.3	Isoform 1 of Metalloreductase STEAP4	STEAP4	Q687X5-1	N323	VRWRIGNITVTQA	IGN*ITVTQAIIK	122.33	5	0.98393	IGN*ITVTQAIIK	96.64	5	1.0239
IPI:IPI00745251.2	Mannosyl-oligosaccharide 1,2-alpha-mannosidase IC	MAN1C1	Q9NR34	N618	AHPIPVNHSDSSG					AHPIPVN*HSDSSGR	83.182	8	1.0005	VFNTEAHPIPVN*HSDSSGRAW	76.85	3	1.0909
IPI:IPI00745313.1	Isoform 1 of Adipocyte enhancer-binding protein 1	AEBP1	Q8IUX7-1	N922	QGIPIANATISVS	GVVTDEQGIPIAN*ATISVSGINHGVK	84.573	4	1.0204	QGIPIAN*ATISVSGINHGVK	106.36	1	0.9118
IPI:IPI00745313.1	Isoform 1 of Adipocyte enhancer-binding protein 1	AEBP1	Q8IUX7-1	N528	IYPITWNGSICMR	IYPITWN*GSICM#R	90.653	2	1.0591	IYPITWN*GSICM#R	176.42	6	1.0103
IPI:IPI00746431.1	claudin domain-containing protein 1 isoform b	CLDND1	-	N65	RSPVQENSSDINK	SPVQEN*SSDINK	126.76	9	0.91468					RSPVQEN*SSDINKSIWDEFISDEADEKTY	87.319	2	1.1703
IPI:IPI00747708.2	zinc transporter ZIP5	SLC39A5	-	N92	ASPAADNSTHRPQ					AASPAADN*STHRPQNPE	127.79	6	0.98975
IPI:IPI00747849.2	Isoform 1 of Sodium/potassium-transporting ATPase subunit beta-1	ATP1B1	P05026-1	N193	KPKPPKNESIETY					VIGFKPKPPKN*ESIE	80.312	2	0.92254	KPKPPKN*ESIETYPVM#KY	134.61	3	0.90353
IPI:IPI00747849.2	Isoform 1 of Sodium/potassium-transporting ATPase subunit beta-1	ATP1B1	P05026-1	N158	KIEWIGNCSGIND	IEWIGN*CSGIN*DETYGYK	288.46	35	1.0471	WIGN*CSGIN*DE	176.51	8	0.9952	KIEWIGN*CSGIN*DETY	214.47	19	1.0102
IPI:IPI00747849.2	Isoform 1 of Sodium/potassium-transporting ATPase subunit beta-1	ATP1B1	P05026-1	N265	IAVQFTNITMDTE	YIQPIIAVQFTN*ITM#DTEIR	236.78	33	1.1876	YIQPIIAVQFTN*ITM#DTEIR	223.7	19	1.1476
IPI:IPI00748502.2	Cartilage-associated protein	CRTAP	O75718	N363	EAVQFFNVTTIQK					AVQFFN*VTTIQK	143.79	8	1.1441
IPI:IPI00748567.1	cDNA FLJ43203 fis, clone FEBRA2008468, highly similar to LYSOSOMAL ACID LIPASE/CHOLESTERYL ESTER HYDROLASE	LIPA	Q6ZUY8	N96	WVTNIANSSIGFI									VTNIAN*SSIGF	187.97	3	1.0386
IPI:IPI00748567.1	cDNA FLJ43203 fis, clone FEBRA2008468, highly similar to LYSOSOMAL ACID LIPASE/CHOLESTERYL ESTER HYDROLASE	LIPA	Q6ZUY8	N163	SINFIINKTGQEQ	YDIPASINFIIN*K	169.89	7	0.76418	YDIPASINFIIN*K	134.49	4	0.70137	IIN*KTGQEQVYY	114.5	8	1.0587
IPI:IPI00748567.1	cDNA FLJ43203 fis, clone FEBRA2008468, highly similar to LYSOSOMAL ACID LIPASE/CHOLESTERYL ESTER HYDROLASE	LIPA	Q6ZUY8	N275	FNERNINMSRVDV									NERNIN*M#SRVDVY	84.479	3	1.1175
IPI:IPI00748567.1	cDNA FLJ43203 fis, clone FEBRA2008468, highly similar to LYSOSOMAL ACID LIPASE/CHOLESTERYL ESTER HYDROLASE	LIPA	Q6ZUY8	N323	KNYFHYNQSYPPT	NYFHYN*QSYPPTYNVK	110.44	43	1.1727	NYFHYN*QSYPPTYNVK	136.33	51	0.95765
IPI:IPI00749025.1	HLA class I histocompatibility antigen, Cw-14 alpha chain	HLA-C	P30510	N110	NIRGYYNQSEAGS	GYYN*QSEAGSHTIQWM#FGCDIGPDGR	96.016	3	0.88311
IPI:IPI00749180.2	HLA class II histocompatibility antigen, DR beta 4 chain	HLA-DRB5	P13762	N48	CECHFINGTERVW	CECHFIN*GTER	96.113	2	0.92453
IPI:IPI00759642.2	Isoform 2 of Scavenger receptor cysteine-rich type 1 protein M130	CD163	Q86VB7-2	N123	HVSCRGNESAIWD									M#DHVSCRGN*ESAIW	116.24	2	0.84042
IPI:IPI00759642.2	Isoform 2 of Scavenger receptor cysteine-rich type 1 protein M130	CD163	Q86VB7-2	N1001	EVKCKGNESSIWD	GN*ESSIWDCPAR	135.6	10	1.0951	CKGN*ESSIWDCPAR	80.905	2	0.78026
IPI:IPI00759642.2	Isoform 2 of Scavenger receptor cysteine-rich type 1 protein M130	CD163	Q86VB7-2	N1027	KEDAAVNCTDISV	EDAAVN*CTDISVQK	247.14	19	0.87199	EDAAVN*CTDISVQK	146.79	19	1.0283
IPI:IPI00759642.2	Isoform 2 of Scavenger receptor cysteine-rich type 1 protein M130	CD163	Q86VB7-2	N767	GCGEAINATGSAH	QIGCGEAIN*ATGSAHFGEGTGPIWIDEM#K	90.978	8	1.0956	QIGCGEAIN*ATGSAHFGE	211.46	19	1.0623
IPI:IPI00759642.2	Isoform 2 of Scavenger receptor cysteine-rich type 1 protein M130	CD163	Q86VB7-2	N140	GWGKHSNCTHQQD	HSN*CTHQQDAGVTCSDGSNIEM#R	118.96	3	0.90118
IPI:IPI00783380.1	Isoform 1 of Transmembrane protein 87B	TMEM87B	Q96K49-1	N197	DASWNINVSISMI									NIN*VSISM#IGPHGY	76.326	1	0.84471
IPI:IPI00783665.5	Laminin subunit alpha-5	LAMA5	O15230	N95	VAGGDPNQTIRGQ	IVGGPVAGGDPN*QTIR	128.68	9	0.79717	IVGGPVAGGDPN*QTIR	120.14	8	0.75809
IPI:IPI00783665.5	Laminin subunit alpha-5	LAMA5	O15230	N2209	ARIHRINASIADI	IN*ASIADIQSQIR	139.78	5	0.90475	IN*ASIADIQSQIR	159.08	6	0.83141
IPI:IPI00783665.5	Laminin subunit alpha-5	LAMA5	O15230	N2196	EQIRGINASSMAW	GIN*ASSM#AWAR	112.13	4	1.0107	GIN*ASSM#AWAR	129.84	7	0.94951
IPI:IPI00783665.5	Laminin subunit alpha-5	LAMA5	O15230	N1330	VWQGHANASFCPH	VWQGHAN*ASFCPHGYGCR	65.038	3	1.1632	VWQGHAN*ASFCPHGYGCR	96.993	4	0.95398
IPI:IPI00783665.5	Laminin subunit alpha-5	LAMA5	O15230	N2303	GHIGIANASAPSG	TISEIM#SQTGHIGIAN*ASAPSGEQIIR	116.45	5	0.78956	IM#SQTGHIGIAN*ASAPSGE	186.72	4	1.0831
IPI:IPI00783665.5	Laminin subunit alpha-5	LAMA5	O15230	N2568	AQQIIANSTAIEE	AQQIIAN*STAIEEAM#IQEQQR	172.37	4	0.49682
IPI:IPI00783665.5	Laminin subunit alpha-5	LAMA5	O15230	N2423	QEISRDNATIQAT	DN*ATIQATIHAAR	101.53	1	1.0547
IPI:IPI00783823.2	Isoform 2 of Matrix metalloproteinase-23	MMP23B	O75900-2	N273	RAIMHINATIRGW	AIM#HIN*ATIR	136.57	4	0.98962	AIM#HIN*ATIR	116.52	5	1.0142
IPI:IPI00783931.3	Isoform 1 of Collagen alpha-1(XVIII) chain	COL18A1	P39060-3	N129	SFVQIWNDTVPTE	SFVQIWN*DTVPTESIAR	169.02	3	0.94376
IPI:IPI00783987.2	Complement C3 (Fragment)	C3	P01024	N85	ATNHMGNVTFTIP	TVITPATN*HM#GN*VTFTIPANR	141.86	21	1.0868
IPI:IPI00784119.1	V-type proton ATPase subunit S1	ATP6AP1	Q15904	N296	FGVQEINITGSFW					IN*ITGSFWN*DSFAR	152	4	0.77215	GVQEIN*ITGSFW	94.616	3	0.85777
IPI:IPI00784119.1	V-type proton ATPase subunit S1	ATP6AP1	Q15904	N303	ITGSFWNDSFARI					IN*ITGSFWN*DSFAR	152	4	0.77215
IPI:IPI00784119.1	V-type proton ATPase subunit S1	ATP6AP1	Q15904	N170	IREIKINASIPAI					IN*ASIPAIIIIR	92.866	1	0.86664
IPI:IPI00784119.1	V-type proton ATPase subunit S1	ATP6AP1	Q15904	N261	HPPVSYNDTAPRI	QPVSPVIHPPVSYN*DTAPR	92.8	6	0.86759	QPVSPVIHPPVSYN*DTAPR	82.59	8	0.93874
IPI:IPI00784119.1	V-type proton ATPase subunit S1	ATP6AP1	Q15904	N350	RIEVHSNGSVAYF					VHSN*GSVAYFN*ASQVTGPSIYSFHCE	69.72	3	0.98564
IPI:IPI00784119.1	V-type proton ATPase subunit S1	ATP6AP1	Q15904	N357	GSVAYFNASQVTG					VHSN*GSVAYFN*ASQVTGPSIYSFHCE	69.72	3	0.98564
IPI:IPI00784119.1	V-type proton ATPase subunit S1	ATP6AP1	Q15904	N273	IIFWAQNFSVAYK	IIFWAQN*FSVAYK	95.018	3	0.98006	IIFWAQN*FSVAYK	111.86	2	1.0935
IPI:IPI00784257.1	Folate receptor beta precursor	FOLR2	P14207	N132	PWIQQVNQSWRKE					CSPNIGPWIQQVN*QSWR	105.46	2	0.77008
IPI:IPI00784368.1	Isoform 1 of Bifunctional heparan sulfate N-deacetylase/N-sulfotransferase 1	NDST1	P52848-1	N667	FFPIPSNTTSDFY					FFPIPSN*TTSDFYFEK	99.531	3	1.2472
IPI:IPI00787853.2	Inositol monophosphatase 3	IMPAD1	Q9NX62	N259	AIQTFGNQTTIIP	QVAIQTFGN*QTTIIPAGGAGYK	141.97	8	1.0557	QVAIQTFGN*QTTIIPAGGAGYK	195.78	8	1.0562
IPI:IPI00788923.1	43 kDa protein	ST3GAL6	-	N348	PIHYYGNATMSIM	SPIHYYGN*ATM#SIM#NK	90.759	4	1.0618	SPIHYYGN*ATM#SIM#NK	88.282	1	0.88282
IPI:IPI00788923.1	43 kDa protein	ST3GAL6	-	N234	PIHNDPNTTVIIT	IFYPESVFSDPIHNDPN*TTVIITAFKPHDIR	75.539	4	1.1559	SVFSDPIHNDPN*TTVIITAFKPHDIR	84.689	9	0.9558
IPI:IPI00788923.1	43 kDa protein	ST3GAL6	-	N361	NKNAYHNVTAEQI	NAYHN*VTAEQIFIK	158.42	5	0.45356	NAYHN*VTAE	108.74	7	0.96115
IPI:IPI00789155.1	cDNA FLJ31776 fis, clone NT2RI2008141, highly similar to CALUMENIN	CALU	B3KPG9	N139	SWEEYKNATYGYV									KGHDINEDGIVSWEEYKN*ATY	101.28	4	0.95154
IPI:IPI00790020.1	35 kDa protein	JAM2	-	N187	IGSQSTNSSYTMN	IGSQSTN*SSYTM#NTK	84.468	4	0.95938
IPI:IPI00790218.1	Uncharacterized protein	ICOSLG	D3YTG1	N186	IDQAIQNDTVFIN									WINKTDN*SIIDQAIQN*DTVF	66.809	1	0.65464
IPI:IPI00790218.1	Uncharacterized protein	ICOSLG	D3YTG1	N70	TYHIPQNSSIENV	TVVTYHIPQN*SSIENVDSR	76.151	3	0.97713
IPI:IPI00793688.1	60 kDa protein	CD276	-	N215	RVVIGANGTYSCI	VVIGAN*GTYSCIVR	137.16	15	0.85549	VVIGAN*GTYSCIVR	203.39	22	0.84529
IPI:IPI00793688.1	60 kDa protein	CD276	-	N91	QGSAYANRTAIFP	QIVHSFAEGQDQGSAYAN*R	267.62	17	0.95087	QIVHSFAEGQDQGSAYAN*R	100.72	8	0.87919
IPI:IPI00793688.1	60 kDa protein	CD276	-	N104	DIIAQGNASIRIQ	TAIFPDIIAQGN*ASIR	198.74	5	0.92089	TAIFPDIIAQGN*ASIR	149.69	7	0.88034
IPI:IPI00793748.2	ACAN protein	ACAN	B9EK55	N333	TVYVHANQTGYPD	TVYVHAN*QTGYPDPSSR	84.173	1	0.93225					VHAN*QTGYPDPSSRY	79.492	2	0.96175
IPI:IPI00793751.2	cDNA FLJ50064, highly similar to Microfibril-associated glycoprotein 4	MFAP4	A8MVM2	N111	VFQKRFNGSVSFF	RFN*GSVSFFR	147.74	15	1.0209	RFN*GSVSFFR	128.03	10	0.87543	QKRFN*GSVSFF	156.35	4	0.70498
IPI:IPI00793751.2	cDNA FLJ50064, highly similar to Microfibril-associated glycoprotein 4	MFAP4	A8MVM2	N161	DIEDFENNTAYAK	VDIEDFEN*N*TAYAK	305.6	290	1.0497	VDIEDFEN*N*TAYAK	267.21	259	0.95286	EIRVDIEDFEN*N*TAY	273.27	189	0.97628
IPI:IPI00795030.1	LASS6 protein	LASS6	Q32M63	N18	RFWIPHNVTWADI	FWIPHN*VTWADIK	160.22	12	1.2607	RFWIPHN*VTWADIK	112.15	12	1.3025
IPI:IPI00795501.2	Fc-gamma receptor IIIb	FCGR3B	O75015	N63	STQWFHNESIISS									FHN*ESIISSQASSY	274.2	5	1.1065
IPI:IPI00795501.2	Fc-gamma receptor IIIb	FCGR3B	O75015	N82	IDAATVNDSGEYR									FIDAATVN*DSGEY	117.09	1	1.1268
IPI:IPI00795918.1	Isoform 1 of Neural cell adhesion molecule 1	NCAM1	P13591-2	N459	QIIPSSNYSNIKI					DGQIIPSSN*YSNIK	93.348	3	1.005
IPI:IPI00795918.1	Isoform 1 of Neural cell adhesion molecule 1	NCAM1	P13591-2	N488	NDFGNYNCTAVNR					VTPDSENDFGNYN*CTAVNR	185.02	9	1.1528
IPI:IPI00796052.3	Uncharacterized protein	CACNA2D2	C9JGM2	N386	DQIQNSNITRANC	AGFEYAFDQIQNSN*ITR	171.46	4	1.0887	YAFDQIQNSN*ITR	111.12	2	0.72896
IPI:IPI00796242.1	33 kDa protein	-	-	N148	MAAIQGNGSERTC	SISCQM#AAIQGN*GSER	168.1	17	0.65792	SISCQM#AAIQGN*GSER	135.72	9	0.57197
IPI:IPI00796242.1	33 kDa protein	-	-	N80	IRETFSNFTASTE	ETFSN*FTASTEAQVK	220.85	43	0.55429	ETFSN*FTASTEAQVK	138.21	9	0.62777
IPI:IPI00796489.1	Uncharacterized protein	HLA-C	A2BF26	N110	KIRGYYNQSEAGS	GYYN*QSEAGSHTIQR	166.86	8	0.86775
IPI:IPI00796919.2	cDNA FLJ54553, highly similar to Beta-galactosidase	GLB1	B7Z6Q5	N512	NNVITINITGKAG	NN*VITIN*ITGK	141.1	18	1.0312	RNNVITIN*ITGK	133.89	18	0.93709
IPI:IPI00796919.2	cDNA FLJ54553, highly similar to Beta-galactosidase	GLB1	B7Z6Q5	N295	DFGTGSNITDAFI	CGAIQGIYTTVDFGTGSN*ITDAFISQR	50.029	3	0.69107	CGAIQGIYTTVDFGTGSN*ITDAFISQR	70.345	2	1.1829
IPI:IPI00796990.3	cDNA FLJ58124, highly similar to Complement factor I	CFI	A8K3L0	N472	PYIFQPNDTCIVS									IFQPN*DTCIVSGW	155.97	2	1.0547
IPI:IPI00796990.3	cDNA FLJ58124, highly similar to Complement factor I	CFI	A8K3L0	N103	GTKFINNGTCTAE	FIN*N*GTCTAEGK	102.4	27	1.058					INN*GTCTAEGKF	96.171	1	1.0626
IPI:IPI00797136.2	Isoform 1 of Inhibitor of nuclear factor kappa-B kinase-interacting protein	IKBIP	Q70UQ0-1	N144	EKQDIINNSITTI	QDIIN*NSITTISQDITK	81.448	3	0.89761
IPI:IPI00797565.2	Angiotensin II receptor, type 1, isoform CRA_a	AGTR1	D3DNG8	N39	VIKMIINSSTEDG	M#IIN*SSTEDGIK	86.313	2	0.88848
IPI:IPI00843910.2	Tissue alpha-L-fucosidase	FUCA1	P04066	N268	NDRWGQNCSCHHG	WGQN*CSCHHGGYYNCEDK	61.641	2	1.2624
IPI:IPI00844303.1	Unc-84 homolog A	SUN1	A4D2Q0	N894	TISPTGNISSAPK	TISPTGN*ISSAPK	116.03	2	1.0264
IPI:IPI00845461.2	Uncharacterized protein	ATL3	C9JUU1	N547	ASSHIGNSTQATV					QASSHIGN*STQATVR	143.98	4	0.99958
IPI:IPI00845516.1	Isoform 1 of Protein ITFG3	ITFG3	Q9H0X4-1	N120	NTNSSNNFSRSCV					NTNSSN*N*FSR	80.688	1	0.96079
IPI:IPI00845516.1	Isoform 1 of Protein ITFG3	ITFG3	Q9H0X4-1	N116	FIYKNTNSSNNFS					NTN*SSNN*FSR	80.688	1	0.96079
IPI:IPI00845516.1	Isoform 1 of Protein ITFG3	ITFG3	Q9H0X4-1	N389	IAVAVENGTGTDR	YKPDTIAVAVEN*GTGTDR	135.72	6	1.0512	YKPDTIAVAVEN*GTGTDR	112.96	4	1.0389
IPI:IPI00845516.1	Isoform 1 of Protein ITFG3	ITFG3	Q9H0X4-1	N314	HWESMINATTRRM	SDPHWESM#IN*ATTR	92.247	2	0.62237
IPI:IPI00847381.1	selenoprotein P isoform 2	SEPP1	-	N113	KKEGYSNISYIVV	KEGYSN*ISYIVVNHQGISSR	127.32	17	1.0764	KEGYSN*ISYIVVNHQGISSR	201.18	25	1.0311
IPI:IPI00847381.1	selenoprotein P isoform 2	SEPP1	-	N158	DVWTIINGSKDDF	VSEHIPVYQQEEN*QTDVWTIIN*GSK	131.18	4	0.80128
IPI:IPI00847381.1	selenoprotein P isoform 2	SEPP1	-	N149	VYQQEENQTDVWT	VSEHIPVYQQEEN*QTDVWTIIN*GSK	131.18	4	0.80128
IPI:IPI00848229.2	EGF, latrophilin and seven transmembrane domain-containing protein 1	ELTD1	Q9HBW9	N188	AKDTISNSTITEF	DTISN*STITEFVK	130.56	1	0.90851	DTISN*STITEFVK	77.597	1	0.64287
IPI:IPI00853149.1	transmembrane protein 131	TMEM131	Q92545	N290	SSREADNHTAFIR	EADN*HTAFIR	105.98	6	1.199
IPI:IPI00853369.1	Plexin-B2	PLXNB2	O15031	N1002	SGGRSINVTGQGF	SIN*VTGQGFSIIQR	126.71	4	0.91146	SIN*VTGQGFSIIQR	145.29	4	0.71112
IPI:IPI00853369.1	Plexin-B2	PLXNB2	O15031	N1099	PDPTFENFTGGVK					YVPDPTFEN*FTGGVK	115.34	7	0.89346
IPI:IPI00853369.1	Plexin-B2	PLXNB2	O15031	N1068	EEPEAYNITVIIE	VVFISPAVPEEPEAYN*ITVIIEM#DGHR	73.672	1	0.81427	AYN*ITVIIEM#DGHR	132.59	13	0.98949
IPI:IPI00853369.1	Plexin-B2	PLXNB2	O15031	N759	IHVTIYNCSFGRS	IHVTIYN*CSFGR	116.77	2	1.2536	IHVTIYN*CSFGR	135.99	5	1.0059
IPI:IPI00853369.1	Plexin-B2	PLXNB2	O15031	N528	TSAQPQNMSRRAQ	SCVAVTSAQPQN*M#SR	152.16	10	1.0627	SCVAVTSAQPQN*M#SR	159	7	1.0171
IPI:IPI00853369.1	Plexin-B2	PLXNB2	O15031	N127	AIRAISNISIRIF	AISN*ISIR	171.73	9	1.0555	AISN*ISIR	156.51	5	1.0375
IPI:IPI00853369.1	Plexin-B2	PLXNB2	O15031	N795	VYEAICNTTSECP					AICN*TTSECPPPVITR	245.19	12	1.058
IPI:IPI00853369.1	Plexin-B2	PLXNB2	O15031	N402	TVAAENNHTVAFI	GGIN*ITAVTVAAENN*HTVAFIGTSDGR	147.93	11	1.0257	GGINITAVTVAAEN*N*HTVAFIGTSDGR	63.726	1	1.0787
IPI:IPI00853369.1	Plexin-B2	PLXNB2	O15031	N1049	TDYVFHNDTKVVF	EAESIQPM#TVVGTDYVFHN*DTK	96.487	3	0.96694
IPI:IPI00853369.1	Plexin-B2	PLXNB2	O15031	N391	IQRGGINITAVTV	GGIN*ITAVTVAAENN*HTVAFIGTSDGR	147.93	11	1.0257
IPI:IPI00853369.1	Plexin-B2	PLXNB2	O15031	N733	KISHDANETIPIH	ISHDAN*ETIPIHIYVK	118.08	9	1.0744
IPI:IPI00853454.1	200 kDa protein	LAMB1	-	N1303	DTTSQSNSTAKEI	ISDTTSQSN*STAK	76.326	2	0.94443	ISDTTSQSN*STAK	69.864	1	0.89856
IPI:IPI00853454.1	200 kDa protein	LAMB1	-	N1566	TPQQIQNITEDIR	M#EM#PSTPQQIQN*ITEDIR	90.754	9	1.0613	M#EM#PSTPQQIQN*ITEDIR	90.453	4	1.0547
IPI:IPI00854588.1	LIPC protein	LIPC	A6H8L5	N362	IKIQFINQTETPI	IQFIN*QTETPIQTTFTM#SIIGTK	141.64	8	0.98741	IQFIN*QTETPIQTTFTM#SIIGTK	133.24	4	1.002	QIKIQFIN*QTETPIQTTF	71.98	2	1.1843
IPI:IPI00854588.1	LIPC protein	LIPC	A6H8L5	N42	AQAVETNKTIHEM	AQAVETN*K	96.253	1	0.80985
IPI:IPI00855785.2	Isoform 15 of Fibronectin	FN1	P02751-15	N1244	SPGIEYNVSVYTV					YN*VSVYTVKDDKE	135.6	7	0.86207
IPI:IPI00855785.2	Isoform 15 of Fibronectin	FN1	P02751-15	N430	FIYNNHNYTDCTS	GGN*SNGAICHFPFIYN*NHN*YTDCTSEGR	201.29	20	1.004	GGNSNGAICHFPFIYN*N*HN*YTDCTSEGR	159.04	13	0.87609
IPI:IPI00855785.2	Isoform 15 of Fibronectin	FN1	P02751-15	N542	EEGHMINCTCFGQ	RHEEGHM#IN*CTCFGQGR	95.651	6	0.62992	GHM#IN*CTCFGQ*GR	184.31	16	0.91731
IPI:IPI00855785.2	Isoform 15 of Fibronectin	FN1	P02751-15	N1291	IRWTPINSSTIIG	WTPIN*SSTIIGYR	87.001	7	1.0737	WTPIN*SSTIIGYR	85.845	3	1.0241
IPI:IPI00855785.2	Isoform 15 of Fibronectin	FN1	P02751-15	N1007	TNIQFVNETDSTV	IDAPTNIQFVN*ETDSTVIVR	176.81	35	0.80249	IDAPTNIQFVN*ETDSTVIVR	104.03	1	1.0307
IPI:IPI00855785.2	Isoform 15 of Fibronectin	FN1	P02751-15	N528	DITYNVNDTFHKR	DQCIVDDITYNVN*DTFHK	218.12	13	0.89513
IPI:IPI00855794.1	gamma-glutamyltransferase 5 isoform a	GGT5	Q6GMP0	N551	IQDRGQNQTQRPF					GQN*QTQRPFFINVVQAVSQE	113.47	6	0.98195
IPI:IPI00855794.1	gamma-glutamyltransferase 5 isoform a	GGT5	Q6GMP0	N204	IRQIFFNGTEPIR					QIFFN*GTEPIRPQDPIPWPAIATTIE	99.441	11	1.1587
IPI:IPI00855794.1	gamma-glutamyltransferase 5 isoform a	GGT5	Q6GMP0	N303	NVIRGFNFSTESM	GFN*FSTESM#ARPEGR	99.5	6	0.45458
IPI:IPI00856012.1	Isoform 1 of Collagen alpha-6(VI) chain	COL6A6	A6NMZ7-1	N761	VGVFGSNVTQIEE									GSN*VTQIEEISGRPEM#VF	179.17	7	0.99261
IPI:IPI00856012.1	Isoform 1 of Collagen alpha-6(VI) chain	COL6A6	A6NMZ7-1	N275	GIVAYSNETKVIN	VGIVAYSN*ETK	130.94	10	0.99103	VGIVAYSN*ETK	121.9	7	0.98833
IPI:IPI00856012.1	Isoform 1 of Collagen alpha-6(VI) chain	COL6A6	A6NMZ7-1	N400	ADIAAHNQTFIKK	TFADIAAHN*QTFIK	136.7	5	1.0678	TFADIAAHN*QTFIK	150.49	5	1.1188
IPI:IPI00856012.1	Isoform 1 of Collagen alpha-6(VI) chain	COL6A6	A6NMZ7-1	N576	IGIKEANQTQIRE	EAN*QTQIR	71.379	4	1.08
IPI:IPI00856012.1	Isoform 1 of Collagen alpha-6(VI) chain	COL6A6	A6NMZ7-1	N288	SISMGINKSEVIQ	VINSISM#GIN*KSEVIQHIQNISPR	85.937	1	1.2583
IPI:IPI00856096.2	Transmembrane protein 181	TMEM181	Q9P2C4	N185	IQTSAANFSINNS	VIQTSAAN*FSINNSK	131.53	10	1.0338	VIQTSAAN*FSINNSK	110.77	12	0.89008
IPI:IPI00856098.1	p180/ribosome receptor	RRBP1	A7BI36	N91	DHDPAPNVTVIIR	IPDHDPAPN*VTVIIR	73.466	1	1.0763
IPI:IPI00872012.1	60 kDa protein	UGT1A7	-	N71	QIGRSINCTVKTY	SIN*CTVK	132.57	18	0.95316	SIN*CTVK	122.13	10	0.96538
IPI:IPI00872012.1	-	UGT1A7	P22309	N296	EFEAYINASGEHG					AYIN*ASGE	138.9	2	1.0053
IPI:IPI00872012.1	-	UGT1A7	P22309	N348	RPSNIANNTIIVK	YTGTRPSNIAN*NTIIVKWIPQNDIIGHPM#TR	213.51	312	1.2038	YTGTRPSNIAN*N*TIIVKWIPQNDIIGHPM#TR	226.65	308	1.062
IPI:IPI00872350.2	Isoform 1 of Galactocerebrosidase	GALC	P54803-1	N403	PFIPYFNVSQQFA									IPYFN*VSQQF	131.06	1	0.93999
IPI:IPI00872579.2	Isoform 2 of Protocadherin-1	PCDH1	Q08174-2	N720	YITAPSNTSHKII					N*DNAPYITAPSN*TSHK	103.88	14	0.88411
IPI:IPI00872579.2	Isoform 2 of Protocadherin-1	PCDH1	Q08174-2	N813	IVHIYVNETIANR					YGTAIVHIYVN*E	98.943	5	0.88837
IPI:IPI00872579.2	Isoform 2 of Protocadherin-1	PCDH1	Q08174-2	N618	FMISGYNFSVMEN					FM#ISGYN*FSVM#E	111.86	1	0.96865
IPI:IPI00872805.2	Isoform 1 of CD209 antigen	CD209	Q9NNX6-1	N80	QDAIYQNITQIKA	QDAIYQN*ITQIK	97.214	1	0.78194
IPI:IPI00873582.2	Calcitonin receptor-like, isoform CRA_a	CALCRL	Q16602	N77	AEGVYCNRTWDGW	IM#QDPIQQAEGVYCN*R	77.42	1	0.42483
IPI:IPI00873582.2	Calcitonin receptor-like, isoform CRA_a	CALCRL	Q16602	N134	SNRTWTNYTQCNV	TWTN*YTQCNVNTHEK	63.662	1	1.0478
IPI:IPI00877703.1	Uncharacterized protein	FGG	C9JC84	N78	IIHQVENKTSEVK	VDKDIQSIEDIIHQVEN*KTSEVK	269.51	56	0.80398	VDKDIQSIEDIIHQVEN*K	153.94	17	0.77866
IPI:IPI00878291.2	gamma-glutamyltransferase 2 isoform 1	GGT2	B5MCK8	N271	IIEHPINISIGDA									RAEIIEHPIN*ISIGDAVIY	135.09	6	1.0228
IPI:IPI00879931.1	cDNA FLJ58826, highly similar to Plasma protease C1 inhibitor	SERPING1	B4E1F0	N103	SSIPTTNSTTNSA					VSSIPTTN*STTN*SATK	151.99	11	0.97189
IPI:IPI00879931.1	cDNA FLJ58826, highly similar to Plasma protease C1 inhibitor	SERPING1	B4E1F0	N272	IRDTFVNASRTIY	DTFVN*ASR	168.23	201	1.1101	DTFVN*ASR	152.63	105	1.0321
IPI:IPI00879931.1	cDNA FLJ58826, highly similar to Plasma protease C1 inhibitor	SERPING1	B4E1F0	N395	QIQISHNISIVII					VGQIQISHN*ISIVIIVPQNIK	100.41	6	1.2127
IPI:IPI00879931.1	cDNA FLJ58826, highly similar to Plasma protease C1 inhibitor	SERPING1	B4E1F0	N287	SPRVISNNSDANI	VISN*NSDANIEIINTWVAK	188.6	14	0.5064
IPI:IPI00884105.2	Lysosome-associated membrane glycoprotein 1	LAMP1	P11279	N45	TACIMANFSAAFS									M#VKN*GNGTACIM#AN*F	133.32	7	0.71639
IPI:IPI00884105.2	Lysosome-associated membrane glycoprotein 1	LAMP1	P11279	N37	FMVKNGNGTACIM									M#VKNGN*GTACIM#AN*F	133.32	7	0.71639
IPI:IPI00884105.2	Lysosome-associated membrane glycoprotein 1	LAMP1	P11279	N165	TQVHMNNVTVTIH	CVSGTQVHM#N*N*VTVTIHDATIQAYISN*SSFSR	85.849	14	0.96679	CVSGTQVHM#NN*VTVTIHDATIQAYISN*SSFSR	58.349	1	0.92219	RCVSGTQVHM#NN*VTVTIHDATIQAY	109.87	9	0.88344
IPI:IPI00884105.2	Lysosome-associated membrane glycoprotein 1	LAMP1	P11279	N293	IFQFGMNASSSRF					IHSEGTTVIIFQFGM#N*ASSSR	250.19	122	0.87368	QFGM#N*ASSSRFF	179.37	11	0.93785
IPI:IPI00884105.2	Lysosome-associated membrane glycoprotein 1	LAMP1	P11279	N76	DATVVINRSSCGK	SGPKN*M#TFDIPSDATVVIN*R	119.46	9	1.0263	SGPKN*M#TFDIPSDATVVIN*R	113.88	4	0.57918
IPI:IPI00884105.2	Lysosome-associated membrane glycoprotein 1	LAMP1	P11279	N62	TKSGPKNMTFDIP	SGPKN*M#TFDIPSDATVVIN*R	119.46	9	1.0263	SGPKN*M#TFDIPSDATVVIN*R	113.88	4	0.57918
IPI:IPI00884105.2	Lysosome-associated membrane glycoprotein 1	LAMP1	P11279	N261	IININPNKTSASG					IININPN*K	87.616	2	0.65488
IPI:IPI00884105.2	Lysosome-associated membrane glycoprotein 1	LAMP1	P11279	N84	SSCGKENTSDPSI	EN*TSDPSIVIAFGR	180.84	5	0.84906	EN*TSDPSIVIAFGR	169.3	8	0.68652
IPI:IPI00884105.2	Lysosome-associated membrane glycoprotein 1	LAMP1	P11279	N249	TYERKDNTTVTRI	KDN*TTVTR	98.523	26	0.9896	KDN*TTVTR	114.89	17	0.92206
IPI:IPI00884105.2	Lysosome-associated membrane glycoprotein 1	LAMP1	P11279	N103	GHTITINFTRNAT	GHTITIN*FTR	166.34	24	1.3554	GHTITIN*FTR	172.59	18	0.92215
IPI:IPI00884105.2	Lysosome-associated membrane glycoprotein 1	LAMP1	P11279	N181	IQAYISNSSFSRG	CVSGTQVHM#N*N*VTVTIHDATIQAYISN*SSFSR	85.849	14	0.96633	CVSGTQVHM#N*NVTVTIHDATIQAYISN*SSFSR	58.349	1	0.92219
IPI:IPI00884105.2	Lysosome-associated membrane glycoprotein 1	LAMP1	P11279	N130	DTHIFPNASSKEI	YSVQIM#SFVYN*ISDTHIFPN*ASSK	215.75	39	0.8448	YSVQIM#SFVYN*ISDTHIFPN*ASSKE	190.51	29	0.96203
IPI:IPI00884105.2	Lysosome-associated membrane glycoprotein 1	LAMP1	P11279	N121	IMSFVYNISDTHI	YSVQIM#SFVYN*ISDTHIFPN*ASSK	215.75	39	0.8448	YSVQIM#SFVYN*ISDTHIFPN*ASSKE	190.51	29	0.96203
IPI:IPI00884926.1	alpha-1-acid glycoprotein 1 precursor	ORM1	B7ZKQ5	N93	QDQCIYNTTYINV	QDQCIYN*TTYIN*VQR	255.16	412	1.0481	QDQCIYN*TTYIN*VQR	284.68	311	0.9758	QTRQDQCIYN*TTY	143	5	0.84095
IPI:IPI00884926.1	alpha-1-acid glycoprotein 1 precursor	ORM1	B7ZKQ5	N103	INVQRENGTISRY									INVQREN*GTISRY	179.19	9	0.9733
IPI:IPI00887461.4	MHC class I antigen	HLA-B	A2ACI4	N110	TAIRYYNQSEAGS	YYN*QSEAGSHIIQR	316.42	17	0.82698	YYN*QSEAGSHIIQR	92.856	3	0.93935
IPI:IPI00889740.1	Fibulin 1	FBLN1	B1AHL2	N136	ATPHGDNASIEAT					CATPHGDN*ASIE	152.7	2	0.74246
IPI:IPI00892604.1	Complement component C4B (Childo blood group) 2	C4B	A2BHY4	N1328	TEERGINVTISST	GIN*VTISSTGR	182.28	94	1.0494	GIN*VTISSTGR	198.25	33	0.97424
IPI:IPI00892604.1	Complement component C4B (Childo blood group) 2	C4B	A2BHY4	N226	SDGIESNSSTQFE	FSDGIESN*SSTQFEVK	157.35	32	0.80598
IPI:IPI00893133.1	Major histocompatibility complex, class I, C	HLA-C	B0V0C1	N110	NIRGYYNQSEAGS	GYYN*QSEAGSHIIQR	222.79	8	0.82956	GYYN*QSEAGSHIIQR	94.728	1	0.90593
IPI:IPI00893149.1	Major histocompatibility complex, class II, DQ beta 1	HLA-DQB1	B0V1U9	N51	AMCYFTNGTERVR					AM#CYFTN*GTER	93.058	3	1.1023
IPI:IPI00893155.1	Protein	GPC1	-	N156	HFQHIINDSERTI	SFDDHFQHIIN*DSER	132.59	5	0.97983	SFDDHFQHIIN*DSER	167.37	8	0.88529
IPI:IPI00893901.1	Uncharacterized protein	LILRB5	C9JMK7	N279	AGISQANFTIGPV	EGEHDIVQGSGQQPQAGISQAN*FTIGPVSR	157.9	10	0.96337
IPI:IPI00893949.1	Major histocompatibility complex, class I, A	HLA-A	A0N0E2	N110	TIRGYYNQSEAGS	GYYN*QSEAGSHTVQR	232.53	8	0.82198
IPI:IPI00896380.1	Isoform 2 of Ig mu chain C region	IGHM	P01871-2	N209	GITFQQNASSMCV	GITFQQN*ASSM#CVPDQDTAIR	183.65	17	1.0608	GITFQQN*ASSM#CVPDQDTAIR	131.25	9	0.99547	QQN*ASSM#CVPDQDTAIRVF	102.65	2	0.82148
IPI:IPI00896380.1	Isoform 2 of Ig mu chain C region	IGHM	P01871-2	N279	ISESHPNATFSAV					THTN*ISESHPN*ATFSAVGE	217.14	10	0.92209
IPI:IPI00896380.1	Isoform 2 of Ig mu chain C region	IGHM	P01871-2	N46	ISWKYKNNSDISS					YKN*NSDISSTR	112.75	4	1.0159
IPI:IPI00896415.1	ADAMTSL4 protein	ADAMTSL4	B2RTT0	N1024	VQCISTNQTISTR	EVQCISTN*QTISTR	170.79	7	1.1323	VQCISTN*QTISTR	125.53	8	1.0484
IPI:IPI00902482.1	cDNA FLJ43233 fis, clone HCHON2002676, highly similar to ALPHA-L-IDURONIDASE	IDUA	B3KWK6	N394	TARFQVNNTRPPH	FQVN*NTRPPHVQIIR	107.09	2	0.95333
IPI:IPI00902630.1	Organic anion transporter LST-3c	SLCO1B3	Q5JAR4	N503	KHTVFYNCSCVEV					KHTVFYN*CSCVE	188.91	7	1.19
IPI:IPI00902630.1	Organic anion transporter LST-3c	SLCO1B3	Q5JAR4	N151	NQTISFNGTSPEI	ETHINPSEN*STSSISTCIIN*QTISFN*GTSPEIVEK	175.21	6	0.76568
IPI:IPI00902630.1	Organic anion transporter LST-3c	SLCO1B3	Q5JAR4	N134	HINPSENSTSSIS	ETHINPSEN*STSSISTCIIN*QTISFN*GTSPEIVEK	175.21	6	0.76568
IPI:IPI00902630.1	Organic anion transporter LST-3c	SLCO1B3	Q5JAR4	N145	ISTCIINQTISFN	ETHINPSEN*STSSISTCIIN*QTISFN*GTSPEIVEK	175.21	6	0.86036
IPI:IPI00908404.1	cDNA FLJ51188, highly similar to N-acetylglucosamine-6-sulfatase	GNS	B4E284	N437	IIRGASNITWRSD	GASN*ITWR	144.38	6	1.2756	GASN*ITWR	130.22	9	0.9655	DIN*KTQM#DGM#SIIPIIRGASN*ITW	65.47	2	1.1762
IPI:IPI00908404.1	cDNA FLJ51188, highly similar to N-acetylglucosamine-6-sulfatase	GNS	B4E284	N419	IAGYDINKTQMDG									DIN*KTQM#DGM#SIIPIIRGASN*ITW	65.47	2	1.1762
IPI:IPI00908404.1	cDNA FLJ51188, highly similar to N-acetylglucosamine-6-sulfatase	GNS	B4E284	N394	GPGIKPNQTSKMI	GPGIKPN*QTSK	101.97	1	0.83052	GPGIKPN*QTSK	83.862	1	0.64261
IPI:IPI00908404.1	cDNA FLJ51188, highly similar to N-acetylglucosamine-6-sulfatase	GNS	B4E284	N143	HNHHVVNNTIEGN	YPHNHHVVN*N*TIEGN*CSSK	66.387	7	0.81289	YPHN*HHVVN*NTIE	159.94	13	0.92416
IPI:IPI00908404.1	cDNA FLJ51188, highly similar to N-acetylglucosamine-6-sulfatase	GNS	B4E284	N311	AKTPMTNSSIQFI	TPM#TN*SSIQFIDNAFR	125.73	9	1.095	TPM#TN*SSIQFIDNAFR	105.19	9	0.92562
IPI:IPI00908404.1	cDNA FLJ51188, highly similar to N-acetylglucosamine-6-sulfatase	GNS	B4E284	N512	VFVEVYNITADPD					VYN*ITADPDQITNIAK	176.4	9	0.99803
IPI:IPI00908404.1	cDNA FLJ51188, highly similar to N-acetylglucosamine-6-sulfatase	GNS	B4E284	N481	VCEDAYNNTYACV					DAYN*NTYACVR	170.52	11	1.0208
IPI:IPI00908404.1	cDNA FLJ51188, highly similar to N-acetylglucosamine-6-sulfatase	GNS	B4E284	N215	KNSKYYNYTISIN	YYN*YTISIN*GK	89.171	1	1.1181	YYN*YTISIN*GK	106.4	4	1.1768
IPI:IPI00908404.1	cDNA FLJ51188, highly similar to N-acetylglucosamine-6-sulfatase	GNS	B4E284	N149	NNTIEGNCSSKSW	YPHNHHVVN*N*TIEGN*CSSK	66.387	7	0.86818
IPI:IPI00908953.1	cDNA FLJ54049, highly similar to Multimerin-2	MMRN2	B4DEW5	N505	AGAASINASIDGI					AGAGAASIN*ASIDGIHNAIFATQR	190.23	5	0.96567
IPI:IPI00909423.1	cDNA FLJ55800, highly similar to Suppression of tumorigenicity 5	ST5	B4DZA9	N38	TMTANKNSSITHG	AEM#TMTAN*KN*SSITHGAGGTKAPR	89.668	1	0.055251
IPI:IPI00909718.1	cDNA FLJ59809, highly similar to Bone marrow stromal antigen 2	BST2	B4E0Z6	N65	AVMECRNVTHIIQ					CRN*VTHIIQQE	131.82	4	0.90681
IPI:IPI00909718.1	cDNA FLJ59809, highly similar to Bone marrow stromal antigen 2	BST2	B4E0Z6	N92	AQAATCNHTVMAI	GFQDVEAQAATCN*HTVM#AIM#ASIDAEK	153.56	13	1.093	GFQDVEAQAATCN*HTVM#AIM#ASIDAEK	179.46	29	0.96918
IPI:IPI00911093.1	cDNA FLJ51034, highly similar to Vitamin K-dependent protein C	PROC	B4DPQ3	N346	EVFVHPNYSKSTT					VFVHPN*YSK	86.011	2	0.72904
IPI:IPI00917081.2	ANO6 protein	ANO6	B9EGG0	N798	TMEGYINNTISIF					GYIN*NTISIFK	148.32	6	0.82765
IPI:IPI00917081.2	ANO6 protein	ANO6	B9EGG0	N514	KIPKNINGTDPIQ	NIN*GTDPIQK	102.06	7	0.88353	NIN*GTDPIQK	120.09	7	0.83225
IPI:IPI00917081.2	ANO6 protein	ANO6	B9EGG0	N823	PYSDIGNHTTCRY	GNPYSDIGN*HTTCR	132.97	5	0.87844
IPI:IPI00917216.1	Uncharacterized protein	MARCO	C9JKT8	N5	__MYFINDTIAAE	M#YFIN*DTIAAEDSPSFSIIQSAHPGEHIAQGASR	106.62	9	2.6608
IPI:IPI00921923.1	cDNA FLJ54658, highly similar to Limbic system-associated membrane protein	LSAMP	B7Z661	N37	FNRGTDNITVRQG					GTDN*ITVR	96.948	2	0.92351
IPI:IPI00921928.1	cDNA FLJ50763, highly similar to Homo sapiens sarcoglycan, epsilon (SGCE), mRNA	SGCE	B7Z2R4	N236	ERINAINITSAID	INAIN*ITSAIDR	111.63	5	1.0089	INAIN*ITSAIDR	87.001	5	1.023
IPI:IPI00922428.1	cDNA FLJ51089, highly similar to FK506-binding protein 9	-	B7Z6H3	N339	FIRYHYNGTIIDG	YHYN*GTIIDGTIFDSSYSR	92.38	3	1.1984	YHYN*GTIIDGTIFDSSYSR	90.379	3	0.95553
IPI:IPI00922428.1	cDNA FLJ51089, highly similar to FK506-binding protein 9	-	B7Z6H3	N227	FVRYHYNGTFIDG	YHYN*GTFIDGTIFDSSHNR	162.79	10	1.3959	YHYN*GTFIDGTIFDSSHNR	226.67	8	0.98297
IPI:IPI00924574.1	Uncharacterized protein	APOD	C9JF17	N93	GRCIQANYSIMEN	CIQ*AN*YSIM#EN*GK	237.87	53	1.0961	CIQAN*YSIM#ENGK	155.86	23	0.91287
IPI:IPI00924574.1	Uncharacterized protein	APOD	C9JF17	N126	GEATPVNITEPAK	ADGTVNQIEGEATPVN*ITEPAKIEVK	271.91	61	0.78836	GEATPVN*ITEPAKIE	138.02	19	1.0195
IPI:IPI00924788.2	neutral cholesterol ester hydrolase 1 isoform a	NCEH1	Q6PIU2-2	N327	AVRARINWTSIIP	IN*WTSIIPASFTK	81.431	1	0.96626
IPI:IPI00925045.2	acyloxyacyl hydrolase isoform 2 preproprotein	AOAH	C9J8T1	N59	QIAQVHNSTVQAS					QIAQVHN*STVQASM#ER	85.909	2	1.0428
IPI:IPI00925540.1	macrophage stimulating 1 precursor	MST1	B7Z250	N310	GYRGTANTTTAGV	GTAN*TTTAGVPCQR	184.98	13	1.1238	GTAN*TTTAGVPCQR	94.688	6	1.0139
IPI:IPI00925540.1	macrophage stimulating 1 precursor	MST1	B7Z250	N629	ETKGTGNDTVINV	GTGN*DTVINVAIINVISNQECNIK	85.932	3	0.77632
IPI:IPI00925635.1	insulin-like growth factor-binding protein complex acid labile subunit isoform 1 precursor	IGFALS	B0AZL7	N406	TNVAVMNISGNCI	AGAFIGITNVAVM#N*ISGNCIR	148.15	6	1.1504	AGAFIGITNVAVM#N*ISGNCIR	155.92	9	1.1535
IPI:IPI00927657.2	hephaestin isoform a	HEPH	-	N768	GMRAIYNVSQCPG					AIYN*VSQCPGHQATPR	81.619	3	1.3157
IPI:IPI00929265.5	HLA class II histocompatibility antigen, DRB1-3 chain	HLA-DRB5	P01912	N48	SECHFFNGTERVR	FIEYSTSECHFFN*GTER	106.52	8	0.39502
IPI:IPI00930072.1	Putative uncharacterized protein DKFZp686E23209	IGHG2	Q68CN4	N320	PREEQFNSTFRVV									NWYVDGVEVHN*AKTKPREEQFN*STF	50.858	2	0.88208
IPI:IPI00930442.1	Putative uncharacterized protein DKFZp686M24218	IGHG4	P01861	N326	PREEQFNSTYRVV	EEQFN*STYR	195.79	88	0.98306	EEQFN*STYR	172.59	42	1.066
IPI:IPI00930484.1	Isoform 3 of Apoptosis-related protein 3	C2orf28	Q6UW56-3	N99	CPGSVQNISKVAF					ICTQCPGSVQN*ISK	111.79	12	1.0048
IPI:IPI00930563.1	Isoform 3 of Low affinity cationic amino acid transporter 2	SLC7A2	P52569-3	N267	SEEFIKNISASAR									KISEEFIKN*ISASAREPPSEN*GTSIY	60.561	1	0.81669
IPI:IPI00930563.1	Isoform 3 of Low affinity cationic amino acid transporter 2	SLC7A2	P52569-3	N279	REPPSENGTSIYG									KISEEFIKN*ISASAREPPSEN*GTSIY	60.561	1	0.81669
IPI:IPI00936772.1	Isoform 1 of Golgi membrane protein 1	GOLM1	Q8NBJ4-1	N109	KAVIVNNITTGER	AVIVNN*ITTGER	115.33	7	1.008	AVIVNN*ITTGER	160.36	7	0.97582
IPI:IPI00941131.1	Isoform 3 of Podocan	PODN	Q7Z5L7-3	N347	IDISSNNISRVPA					YIDISSNN*ISR	120.06	4	0.95233
IPI:IPI00941287.1	cDNA FLJ55716, highly similar to Desmocollin-2	DSC2	A8K2P8	N559	IKNGIYNITVIAS					N*GIYN*ITVIASDQGGR	102.28	1	0.96333
IPI:IPI00942265.1	Solute carrier family 43 member 3	SLC43A3	Q8NBI5	N56	DAGPIGNATGQAD	DICGPDAGPIGN*ATGQADCK	136.34	17	1.0279	DICGPDAGPIGN*ATGQADCK	128.59	15	1.1565	VFKNEDYFKDICGPDAGPIGN*ATGQADCKAQDERF	93.21	8	1.0221
IPI:IPI00942276.2	Uncharacterized protein	CDH13	C9JRI6	N287	WKISKINNTHAIV	IN*NTHAIVSIIQN*INK	109.83	7	0.82857	ISKIN*NTHAIVSIIQNINK	210.41	5	0.91034
IPI:IPI00942276.2	Uncharacterized protein	CDH13	C9JRI6	N320	GKPPMTNITDIRV	ANYNIPIM#VTDSGKPPM#TN*ITDIR	113.53	4	1.0989	ANYNIPIM#VTDSGKPPM#TN*ITDIR	85.146	2	0.91086
IPI:IPI00942276.2	Uncharacterized protein	CDH13	C9JRI6	N179	ININPINGTVDTT	YSVYKDPAGWININPIN*GTVDTTAVIDR	128.74	7	1.4706	DPAGWININPIN*GTVDTTAVIDR	173.21	7	1.0619
IPI:IPI00942276.2	Uncharacterized protein	CDH13	C9JRI6	N149	SVIITVNATDPDS	QEDISVGSVIITVN*ATDPDSIQHQTIR	271.54	15	1.0434	QEDISVGSVIITVN*ATDPDSIQHQTIR	293.72	9	1.1256
IPI:IPI00942758.1	PREDICTED: integrin, alpha D variant (Fragment)	ITGAD	Q59H14	N407	MSPTFINMSQENV									IYPPNM#SPTFIN*M#SQENVDM#RDSY	63.302	3	0.86526
IPI:IPI00942758.1	PREDICTED: integrin, alpha D variant (Fragment)	ITGAD	Q59H14	N75	IEVVAANQTGRIY	IVVGAPIEVVAAN*QTGR	145.29	7	0.99977	VVAAN*QTGR	94.302	2	1.1408
IPI:IPI00943142.1	Isoform 1 of Sodium/hydrogen exchanger 8	SLC9A8	Q9Y2E8-1	N186	DVISKINMTDSFA									IGQADVISKIN*M#TDSF	68.034	1	0.85546
IPI:IPI00943652.1	ectonucleoside triphosphate diphosphohydrolase 1 isoform 3	ENTPD1	B4DWB9	N304	GYKKVVNVSDIYK	VVN*VSDIYK	76.679	4	0.89676	VVN*VSDIYK	102.61	3	0.94205
IPI:IPI00943652.1	ectonucleoside triphosphate diphosphohydrolase 1 isoform 3	ENTPD1	B4DWB9	N383	FVMKFINITSEKV	FIN*ITSEK	89.296	6	1.0998	FIN*ITSEK	107.9	6	1.0342
IPI:IPI00944520.1	Isoform 4 of Natural resistance-associated macrophage protein 2	SLC11A2	P49281-4	N365	VVEVCTNTSSPHA					VCTN*TSSPHAGIFPK	112.02	6	1.0939
IPI:IPI00944960.1	ITIH4 protein	ITIH4	B2RMS9	N207	AITTWQNKTKAHI					STFM#TNQIVDAITTWQN*K	182.07	13	0.72296
IPI:IPI00944960.1	ITIH4 protein	ITIH4	B2RMS9	N81	KKAFITNFSMIID	KAFITN*FSM#IIDGM#TYPGIIK	162.77	27	0.9702	KAFITN*FSM#IIDGM#TYPGIIK	179.09	30	1.112
IPI:IPI00944960.1	ITIH4 protein	ITIH4	B2RMS9	N517	GKIPTQNITFQTE	IPTQN*ITFQTESSVAEQEAEFQSPK	151.21	26	0.27774
IPI:IPI00944960.1	ITIH4 protein	ITIH4	B2RMS9	N577	IRNQAINISIAYS	NQAIN*ISIAYSFVTPITSM#VVTKPDDQEQSQVAEKPM#EGESR	50.942	2	1.3027
IPI:IPI00944977.1	cDNA, FLJ79012, highly similar to CD166 antigen	ALCAM	B4DTU0	N499	RTVNSINVSANEN	TVNSIN*VSANENR	111.79	1	1.0616
IPI:IPI00945229.1	312 kDa protein	MGAM	-	N1323	DPAISGNETQPYP	VIIIIDPAISGN*ETQPYPAFTR	64.298	1	1.102
IPI:IPI00945270.1	Receptor (Calcitonin) activity modifying protein 3 variant	RAMP3	Q53HW1	N103	HRQFFSNCTVDRV					QFFSN*CTVDR	72.607	1	0.93718
IPI:IPI00945633.1	Uncharacterized protein	SSR1	C9IZQ1	N191	FQDAVFNQTVTVI					DIN*GNVFQDAVFN*QTVTVIER	175.8	87	1.0253
IPI:IPI00945633.1	Uncharacterized protein	SSR1	C9IZQ1	N136	YQFYIQNFTAIPI	YPQDYQFYIQN*FTAIPIN*TVVPPQR	134.66	62	0.97353	YPQDYQFYIQN*FTAIPIN*TVVPPQR	122.19	34	1.1153
IPI:IPI00946792.1	cDNA FLJ55335, highly similar to Tyrosine-protein kinase-like 7	PTK7	B7Z477	N654	RMHIFQNGSIVIH	M#HIFQN*GSIVIHDVAPEDSGR	63.691	1	1.2551
IPI:IPI00947341.1	Uncharacterized protein	GLT8D1	C9JA13	N103	FYIVTINNTADHI									IVTIN*NTADHIR	165.63	2	0.84362
IPI:IPI00947496.1	124 kDa protein	-	-	N392	AHFVAINGSKINI					QSVPAHFVAIN*GSK	157.86	6	1.0443
IPI:IPI00953391.2	Isoform 2 of SID1 transmembrane family member 2	SIDT2	Q8NBJ9-2	N54	VNIYTFNHTVTRN					IVNIYTFN*HTVTR	213.63	10	1.0397
IPI:IPI00955511.8	hypothetical protein XP_002346811	HLA-DRB5	A0AQX7	N48	FECHFFNGTERVR	FECHFFN*GTER	196.88	16	0.88328	FECHFFN*GTER	150.04	19	0.92089
IPI:IPI00956459.2	cDNA FLJ51503, highly similar to Reelin	RELN	B4DMH0	N305	KIRAPSNVSTIIH	APSN*VSTIIHIIYIPEDAK	76.82	4	1.1742
IPI:IPI00964165.1	Protein	LMF2	-	N623	PRTRSANSTIAQA	SAN*STIAQ*AIHWTR	318.49	20	1.0356	SAN*STIAQAIHWTR	267.93	18	0.92192
IPI:IPI00964165.1	Protein	LMF2	-	N496	FMYKPGNISRPPP					FM#YKPGN*ISRPPPVVVPHQPR	63.691	4	0.94822
IPI:IPI00964791.1	Uncharacterized protein	SIL1	D6REA1	N200	RIINKFNSSSSSI	IINKFN*SSSSSIEEK	86.467	2	1.5919
IPI:IPI00965068.1	Polydom	SVEP1	Q4LDE5-4	N3189	KCPIPENITHIIV	CPIPEN*ITHIIVHGDDFSVNR	65.231	1	0.57709
IPI:IPI00965727.1	48 kDa protein	-	-	N219	KYPVGNNQTAVQD	YPVGN*N*QTAVQDNVK	120.84	32	0.97778	YPVGN*N*QTAVQDNVK	178.67	24	1.0211
IPI:IPI00966319.1	Uncharacterized protein	EFNA5	D6RDV5	N162	VFVRPTNDTVHES					VFVRPTN*DTVHE	87.001	2	1.0306
IPI:IPI00966520.1	cDNA FLJ77744, highly similar to Homo sapiens kallikrein B, plasma (Fletcher factor) 1 (KLKB1), mRNA	KLKB1	A8K9A9	N453	IYSGIINISDITK	IYSGIIN*ISDITK	161.1	4	1.0445	IYSGIIN*ISDITK	145.29	5	1.0437	SGIIN*ISDITKDTPF	159.08	4	1.0447
IPI:IPI00966520.1	cDNA FLJ77744, highly similar to Homo sapiens kallikrein B, plasma (Fletcher factor) 1 (KLKB1), mRNA	KLKB1	A8K9A9	N127	MRGVNFNVSKVSS	GVNFN*VSK	133.6	4	1.2213	GVNFN*VSK	107.9	3	1.0672
IPI:IPI00966520.1	cDNA FLJ77744, highly similar to Homo sapiens kallikrein B, plasma (Fletcher factor) 1 (KLKB1), mRNA	KLKB1	A8K9A9	N308	FGGEEINVTFVKG	IYPGVDFGGEEIN*VTFVK	107.69	5	1.0346
IPI:IPI00967086.1	Uncharacterized protein	HGFAC	D6RAR4	N475	IGQHFFNRTTDVT	DSVSVVIGQHFFN*R	69.352	1	1.045	DSVSVVIGQHFFN*R	96.82	6	1.8617
IPI:IPI00973913.1	cDNA FLJ57644, highly similar to Serum paraoxonase/arylesterase 1	PON1	B4DX19	N324	TQVYAENGTVIQG					VTQVYAEN*GTVIQGSTVASVYK	215.98	52	1.0368
IPI:IPI00973913.1	cDNA FLJ57644, highly similar to Serum paraoxonase/arylesterase 1	PON1	B4DX19	N253	VYEKHANWTITPI					KHAN*WTITPIK	146.11	16	1.0528
