# Supplementary material for: Differential analysis of N-glycoproteome between hepatocellular carcinoma and normal human liver tissues by combination of multiple protease digestion and solid phase based labeling
Source: Clin Proteomics. 2014 Jul 1;11(1):26. doi: 10.1186/1559-0275-11-26 (PMC4112855; doi:10.1186/1559-0275-11-26)
Supplement: Additional file 3: Table S2 — The detailed information about the N-glycoproteins and N-glycosites quantified from HCC and normal human liver tissues. [file 1559-0275-11-26-S3.xls]

## Sheet: Sheet 1
IPI Accession	Protein Name	Gene Name	Swiss-Prot	Position	Sequence Window	Identified Sequence (Trypsin)	Score (Trypsin)	Number of Identification (Trypsin 1)	Number of Identification (Trypsin 2)	Number of Identification (Trypsin 3)	Normalized Ratio (Trypsin 1)	Normalized Ratio (Trypsin 2)	Normalized Ratio (Trypsin 3)	Identified Sequence (Trypsin & Glu-C)	Score (Trypsin & Glu-C)	Number of Identification (Trypsin & Glu-C 1)	Number of Identification (Trypsin & Glu-C 2)	Number of Identification (Trypsin & Glu-C 3)	Normalized Ratio (Trypsin & Glu-C 1)	Normalized Ratio (Trypsin & Glu-C 2)	Normalized Ratio (Trypsin & Glu-C 3)	Identified Sequence (Chymotrypsin)	Score (Chymotrypsin)	Number of Identification (Chymotrypsin 1)	Number of Identification (Chymotrypsin 2)	Number of Identification (Chymotrypsin 3)	Normalized Ratio (Chymotrypsin 1)	Normalized Ratio (Chymotrypsin 2)	Normalized Ratio (Chymotrypsin 3)
IPI:IPI00157513.3	Isoform 3 of ADAMTS-like protein 1	ADAMTSL1	Q8N6G6-3	N1084	IDDIIGNISQQPE									RIDDIIGN*ISQQPEEIR	149.99			2			0.0012829
IPI:IPI00784154.1	60 kDa heat shock protein, mitochondrial	HSPD1	P10809	N426	RVTDAINATRAAV	VTDAIN*ATR	79.474			1			0.01255
IPI:IPI00289346.2	Angiopoietin-related protein 6	ANGPTL6	Q8NI99	N145	IGERVINASAEAQ									VIN*ASAEAQR	193.52	1			0.017745
IPI:IPI00793751.2	cDNA FLJ50064, highly similar to Microfibril-associated glycoprotein 4	MFAP4	A8MVM2	N111	VFQKRFNGSVSFF	RFN*GSVSFFR	94.309	2			0.07167			FN*GSVSFFR	137.95			1			0.0067355	QKRFN*GSVSFF	77.192			1			0.040162
IPI:IPI00022048.8	Prostaglandin F2 receptor negative regulator	PTGFRN	Q9P2B2	N600	GDISSPNETKYII									YSVIIM#AEKPVGDISSPN*ETK	96.487	5		4	0.019161		0.065475	SVIIM#AEKPVGDISSPN*ETKY	66.826			1
IPI:IPI00002970.1	Beta-sarcoglycan	SGCB	Q16585	N211	TERITSNATSDIN	ITSN*ATSDINIK	123.84	3			0.029265			ITSN*ATSDINIK	68.676		4			0.061486
IPI:IPI00290856.4	Lymphatic vessel endothelial hyaluronic acid receptor 1	LYVE1	Q9Y5Y7	N53	KANQQINFTEAKE	ANQQIN*FTEAK	150.04	1	1		0.035218	0.045478		KANQQIN*FTEAK	99.283	1			0.079
IPI:IPI00025465.2	cDNA FLJ59205, highly similar to Mimecan	OGN	P20774	N316	DTFCKANDTSYIR	AN*DTSYIR	95.358	1			0.060033
IPI:IPI00304840.4	Isoform 2C2 of Collagen alpha-2(VI) chain	COL6A2	P12110-1	N785	KPQQVRNMTIFSD	N*M#TIFSDIVAEK	92.19	1	1	1	0.047281	0.11465	0.13045	N*M#TIFSDIVAEK	87.001	2	1		0.044531			SIACDKPQQVRN*M#TIF	107.99	2	3	5	0.051195	0.049314	0.048376
IPI:IPI00855794.1	gamma-glutamyltransferase 5 isoform a	GGT5	Q6GMP0	N303	NVIRGFNFSTESM	GFN*FSTESM#ARPEGR	91.855	4	2	5	0.052458	0.062519	0.057443	GFN*FSTESM#ARPEGR	86.803			1			0.11278
IPI:IPI00745161.3	Isoform 1 of Metalloreductase STEAP4	STEAP4	Q687X5-1	N323	VRWRIGNITVTQA	IGN*ITVTQAIIK	176.05	5	5	4	0.064088	0.070646	0.081001	IGN*ITVTQAIIK	238.98	4			0.075496
IPI:IPI00005707.7	C-type mannose receptor 2	MRC2	Q9UBG0	N69	RVTPACNTSIPAQ	VTPACN*TSIPAQR	124.21	2	6	5	0.05177	0.096	0.087587	VTPACN*TSIPAQR	110.8		5			0.080806
IPI:IPI00163641.2	neurotrophic tyrosine kinase, receptor, type 2 isoform a precursor	NTRK2	Q8WXJ7	N254	GSIRITNISSDDS	ITN*ISSDDSGK	74.944	1			0.079825
IPI:IPI00011961.1	Isoform 1 of Sialoadhesin	SIGLEC1	Q9BZZ2-1	N1251	SPIGQANTSIEIR	SPIGQAN*TSIEIR	95.651		2	1		0.048865	0.1124
IPI:IPI00473066.1	Isoform 1 of Macrophage mannose receptor 1-like protein 1	MRC1L1	Q5VSK2-1	N104	QKWECKNDTIIGI	WECKN*DTIIGIK	94.767	1	1	1	0.10039	0.083485	0.095511	WECKN*DTIIGIK	99.5	1	1		0.093097	0.05197
IPI:IPI00643623.1	Isoform 2 of Neutrophil gelatinase-associated lipocalin	LCN2	P80188-2	N85	KEDKSYNVTSVIF	SYN*VTSVIFR	106.62	2	4	3	0.1145	0.071952	0.089866	SYN*VTSVIFR	115.78	3	2	2	0.11284	0.16728	0.048419	EIKEDKSYN*VTSVIF	72.496	1		1	0.058447		0.043568
IPI:IPI00292579.4	Stabilin-2	STAB2	Q8WWQ8	N337	PCHRNANCTTVAP	NAN*CTTVAPGR	92.866			2			0.088528
IPI:IPI00020986.2	Lumican	LUM	P51884	N127	IHINHNNITESVG	KIHIN*HNN*ITESVGPIPK	231.58		17	80		0.099672	0.050511	KIHINHNN*ITESVGPIPK	166.19		17	14		0.19567	0.029994
IPI:IPI00027769.1	Neutrophil elastase	ELANE	P08246	N88	VVIGAHNISRREP	VVIGAHN*ISR	166.09	2	2	14	0.063909	0.11335	0.10887	VVIGAHN*ISR	78.934		3	2		0.14894	0.06672
IPI:IPI00008403.2	Carbohydrate sulfotransferase 7	CHST7	Q9NS84	N186	RAPDTANITTAAI	APDTAN*ITTAAIFR	73.91	1			0.10061
IPI:IPI00025276.2	Isoform XB of Tenascin-X	TNXB	P22105-1	N901	PRRPWGNITAEIS	RPWGN*ITAEISR	160.18	1		1	0.20238		0.061182	RPWGN*ITAE	106.6	2	1	1	0.073511	0.13375	0.054119
IPI:IPI00470535.1	Dihydropyridine receptor alpha 2 subunit	CACNA2D1	P54289-1	N324	IKDAVNNITAKGI	DAVN*N*ITAK	135.71	5	4	3	0.027173	0.2671	0.061652	DAVN*N*ITAK	86.67	2	2		0.057771	0.11197
IPI:IPI00893098.2	cDNA FLJ59004, highly similar to HLA class II histocompatibility antigen, DQ(1)beta chain	HLA-DQB1	B0S7Y6	N51	GMCYFTNGTERVR	GM#CYFTN*GTER	99.568			2			0.14865	GM#CYFTN*GTER	130.98	1	1		0.059585	0.11608
IPI:IPI00856012.1	Isoform 1 of Collagen alpha-6(VI) chain	COL6A6	A6NMZ7-1	N198	ISMFSQNMTHIIK	DISM#FSQN*M#THIIK	147.26	2	2	4	0.089527	0.12256	0.20436	DISM#FSQN*M#THIIK	97.86	1		1	0.056293		0.077773	SQN*M#THIIKDVIKY	73.881		1
IPI:IPI00479296.2	Isoform 1 of ATP-binding cassette sub-family A member 8	ABCA8	O94911-1	N84	VYTPVTNTTQQIM	FSVVYTPVTN*TTQQIM#NK	73.208	1						FSVVYTPVTN*TTQQIM#NK	215.48		11			0.11035
IPI:IPI00015181.2	Integrin alpha-9	ITGA9	Q13797	N225	GTIKVINITDNTY	VIN*ITDN*TYIK	81.865		2			0.036029		VIN*ITDNTYIK	90.108		1			0.039875		AGTIKVIN*ITDNTY	78.964		1			0.25653
IPI:IPI00759642.2	Isoform 2 of Scavenger receptor cysteine-rich type 1 protein M130	CD163	Q86VB7-2	N105	KAPGWANSSAGSG	APGWAN*SSAGSGR	64.121		1			0.13568		APGWAN*SSAGSGR	57.175			2			0.094794
IPI:IPI00021267.2	Ephrin type-A receptor 2	EPHA2	P29317	N435	TASVSINQTEPPK									TASVSIN*QTEPPK	91.858		1			0.11782
IPI:IPI00856012.1	Isoform 1 of Collagen alpha-6(VI) chain	COL6A6	A6NMZ7-1	N400	ADIAAHNQTFIKK	TFADIAAHN*QTFIK	143.98	2	2	5	0.099131	0.091684	0.17711	TFADIAAHN*QTFIK	181.67	3	1	3	0.086741	0.072264	0.18005
IPI:IPI00027410.1	Platelet glycoprotein V	GP5	P40197	N181	IDISGNNITHIPK									IIDISGNN*ITHIPK	78.324		1	1			0.11862
IPI:IPI00759642.2	Isoform 2 of Scavenger receptor cysteine-rich type 1 protein M130	CD163	Q86VB7-2	N1027	KEDAAVNCTDISV	EDAAVN*CTDISVQ*K	141.58			13			0.12231
IPI:IPI00013079.2	EMILIN-1	EMILIN1	Q9Y6C2	N794	RRIGAINSSIQII	RIGAIN*SSIQIIEDR	205.3	14	6	32	0.1143	0.12214	0.12407	RIGAIN*SSIQIIEDR	157.68	3	13	15	0.1134	0.14116	0.1229
IPI:IPI00292579.4	Stabilin-2	STAB2	Q8WWQ8	N1743	SGRIIQNITTIAT	IIQN*ITTIATN*NGYIK	116.19	8	3	5	0.086881		0.32811	IIQN*ITTIATNNGYIK	103.88	6	6		0.044694	0.037306
IPI:IPI00470535.1	Dihydropyridine receptor alpha 2 subunit	CACNA2D1	P54289-1	N348	EQIINYNVSRANC									QIINYN*VSR	106.6			5			0.1249
IPI:IPI00871467.2	Isoform 1 of Neural cell adhesion molecule L1	L1CAM	P32004-1	N479	RFFPYANGTIGIR	FFPYAN*GTIGIR	104.79		1			0.10116		FFPYAN*GTIGIR	81.525		1	1		0.13016	0.14437
IPI:IPI00296992.7	Isoform Long of Tyrosine-protein kinase receptor UFO	AXL	P30530-1	N339	PIGPPENISATRN									GVPIGPPEN*ISATR	74.611		2			0.12565
IPI:IPI00029168.1	Apolipoprotein(a)	LPA	P08519	N3521	VRWEYCNITRCSD	WEYCN*ITR	61.962	1			0.127
IPI:IPI00031008.2	Isoform 1 of Tenascin	TNC	P24821-1	N1034	GVQIPRNTTSYVI																	VGVQIPRN*TTSY	142.83	6	3	5	0.12644	0.1261	0.13214
IPI:IPI00291136.4	Collagen alpha-1(VI) chain	COL6A1	P12109	N804	EDAFIKNVTAQIC									DAFIKN*VTAQICIDK	102.52	2	1	2	0.12895	0.19633	0.059452
IPI:IPI00856012.1	Isoform 1 of Collagen alpha-6(VI) chain	COL6A6	A6NMZ7-1	N2034	PVRAEFNITTYRS	AEFN*ITTYR	74.464	2	1		0.15927	0.12212		AEFN*ITTYR	104.2	1			0.11338
IPI:IPI00893133.1	Major histocompatibility complex, class I, C	HLA-C	B0V0C1	N110	NIRGYYNQSEAGS	GYYN*QSEAGSHIIQR	123.02	2	4	12	0.12448	0.1067	0.13084	GYYN*QSEAGSHIIQR	139.78	1	1	2	0.13087	0.19787	0.10771
IPI:IPI00289831.5	Isoform 1 of Receptor-type tyrosine-protein phosphatase S	PTPRS	Q13332-1	N733	VEAEAINATAIRV	KVEAEAIN*ATAIR	69.864	1			0.22146			AIN*ATAIR	168.23			1			0.048537
IPI:IPI00176193.6	Isoform 1 of Collagen alpha-1(XIV) chain	COL14A1	Q05707-1	N94	GIMPDQNYTVQII	AIIQGIM#PDQN*YTVQIIAYN*KDK	132.59	7	8	13	0.085959		0.064764	AIIQGIM#PDQN*YTVQIIAYN*KDKE	97.32	8	13	3	0.039719	0.47468	0.016267
IPI:IPI00945229.1	312 kDa protein	MGAM	-	N912	GTEEPSNVTVKHN									IIGTEEPSN*VTVK	72.958		1			0.13645
IPI:IPI00220613.4	-	COL6A2	P12110-2	N630	ESIGYTNFTIEKN									SIGYTN*FTIEK	152.7			3			0.13844
IPI:IPI00747849.2	Isoform 1 of Sodium/potassium-transporting ATPase subunit beta-1	ATP1B1	P05026-1	N193	KPKPPKNESIETY									VIGFKPKPPKN*ESIE	89.959	1		3	0.11975		0.14102	KPKPPKN*ESIETYPVM#KY	95.428	1	1		0.12465	0.16916
IPI:IPI00004457.3	Membrane primary amine oxidase	AOC3	Q16853	N592	YIYIASNHSNKWG	YIYIASN*HSNK	171.85	9	3	14	0.11641	0.11031	0.13171	YIYIASN*HSN*K	121.83	4	6	6	0.22293	0.14335	0.13532
IPI:IPI00470535.1	Dihydropyridine receptor alpha 2 subunit	CACNA2D1	P54289-1	N992	TQYFFDNDSKSFS									QTQYFFDN*DSK	113.61		1	1		0.16668	0.12185
IPI:IPI00419565.4	Isoform 1 of Stabilin-1	STAB1	Q9NY15-1	N1727	APIPRRNVTAAAQ	RN*VTAAAQGFGYK	85.554			2			0.12328	RN*VTAAAQGFGYK	80.96	1	1		0.15865	0.15505
IPI:IPI00009276.2	Endothelial protein C receptor precursor	PROCR	Q9UNN8	N173	FFEVAVNGSSFVS																	FEVAVN*GSSF	93.649			1			0.14806
IPI:IPI00023673.1	Galectin-3-binding protein	LGALS3BP	Q08380	N125	AGVVCTNETRSTH	DAGVVCTN*ETR	115.57	86	4	18	0.092016	0.12404	0.2465	DAGVVCTN*ETR	172.27	17			0.14816
IPI:IPI00642017.1	Putative uncharacterized protein DKFZp686C02218 (Fragment)	LOC100126583	Q7Z374	N283	IIGSEANITCTIT	ISIHRPAIEDIIIGSEAN*ITCTITGIR	116.35		2			0.0072281		DIIIGSEAN*ITCTITGIR	297.45		6			0.30691
IPI:IPI00023673.1	Galectin-3-binding protein	LGALS3BP	Q08380	N398	ARYKGINITEDTY	GIN*ITEDTYKPR	167.18	4	1	13	0.19054	0.16034	0.18628	GIN*ITEDTYKPR	121.08	2	2	6	0.19717	0.13473	0.1455	KGIN*ITEDTY	98.033	17		1	0.12343		0.12602
IPI:IPI00329573.9	Isoform 1 of Collagen alpha-1(XII) chain	COL12A1	Q99715-1	N1763	RNIQVYNATSNSI	NIQVYN*ATSNSITVK	68.83	1	1	2	0.17897	8.9629E-4		NIQVYN*ATSN*SITVK	141.46	7	1		0.16507	0.13472
IPI:IPI00176193.6	Isoform 1 of Collagen alpha-1(XIV) chain	COL14A1	Q05707-1	N372	ARSFMVNWTHAPG	SFM#VN*WTHAPGN*VEK	148.72	4	7	9	0.016591	0.060394	0.019538	SFM#VN*WTHAPGN*VEK	136.33	9	7	6	0.17969	0.018596	0.054696	M#VN*WTHAPGNVEKY	81.017		1			0.78129
IPI:IPI00004457.3	Membrane primary amine oxidase	AOC3	Q16853	N666	FSDFINNETIAGK	KEEEPSSSSVFNQNDPWAPTVDFSDFIN*N*ETIAGK	104.83	5	1	18	0.06903		0.072935									INN*ETIAGKDIVAW	98.105	2	1		0.30546	0.20457
IPI:IPI00012119.1	Isoform A of Decorin	DCN	P07585-1	N211	IRIADTNITSIPQ	IADTN*ITSIPQGIPPSITEIHIDGNK	220.28	12	18	33	0.30152	0.24432	0.081369	IADTN*ITSIPQGIPPSITEIHIDGNK	195.18	5			0.025619
IPI:IPI00418153.1	Putative uncharacterized protein DKFZp686I15212	IGHM	Q6N030	N368	PREEQYNSTFRVV	EEQYN*STFR	92.838	3	1		0.12264	0.11898		EEQYN*STFR	153.05	2	6	4	0.2335	0.24339	0.1074
IPI:IPI00023648.6	Immunoglobulin superfamily containing leucine-rich repeat protein	ISLR	O14498	N309	RFQAFANGSIIIP	FQAFAN*GSIIIPDFGK	108.89	4	2		0.23041			FQAFAN*GSIIIPDFGK	73.022		1	2		0.27173	0.0017808
IPI:IPI00044556.5	Erythroid membrane-associated protein	ERMAP	Q96PL5	N132	CIIQVGNISKEDT	CIIQVGN*ISK	131.44	1	1		0.12647	0.21063
IPI:IPI00009521.1	Macrophage receptor MARCO	MARCO	Q9UEW3	N136	IIQRVDNFTQNPG	VDN*FTQNPGM#FR	82.362	7			0.22185			VDN*FTQNPGM#FR	105.03	1	6	6	0.20687	0.13243	0.11679
IPI:IPI00873889.1	Uncharacterized protein	LAMA2	A6NF00	N2869	YVDGASNRTISPK									GIIYVDGASN*R	141.95			1			0.16955
IPI:IPI00299724.3	Isoform 1 of Signal-regulatory protein beta-1	SIRPB1	O00241-1	N244	PIRGTANISEAIR	GTAN*ISEAIR	108.43			2			0.17327
IPI:IPI00011454.1	Isoform 2 of Neutral alpha-glucosidase AB	GANAB	Q14697-2	N193	SFSDKVNITIGSI	VN*ITIGSIWDK	124.42		1			0.31182		VN*ITIGSIWDK	93.058	1	2	2	0.13531	0.12725	0.12607
IPI:IPI00010527.2	Isoform 1 of Solute carrier family 22 member 7	SLC22A7	Q9Y694-1	N91	YPQAIPNTTIGEE	FAYPQAIPN*TTIGEER	185.95	4	4	9	0.11373	0.082522	0.44134	FAYPQAIPN*TTIGEER	132.05	2	1	2	0.11993		0.1203
IPI:IPI00018672.1	Apelin receptor	APLNR	P35414	N175	TTGDIENTTKVQC	TTGDIEN*TTK	82.749	2		1	0.136		0.21731
IPI:IPI00008578.2	CD226 antigen	CD226	Q15762	N198	PRQIVSNCSHGRW	QIVSN*CSHGR	78.342			1			0.17712
IPI:IPI00020986.2	Lumican	LUM	P51884	N88	DEKAFENVTDIQW	AFEN*VTDIQWIIIDHNIIEN*SK	205.88	9	12	34	0.062201	0.17915	0.13785	AFEN*VTDIQWIIIDHNIIEN*SK	150.68	12	15	8	0.13971	0.25972	0.28965
IPI:IPI00000860.2	Fibromodulin	FMOD	Q06828	N166	IYIDHNNITRMPG	IYIDHNN*ITR	63.216	1	2		0.072677	0.1283		IYIDHN*N*ITR	120.15	1		3	0.12893		0.38998
IPI:IPI00893149.1	Major histocompatibility complex, class II, DQ beta 1	HLA-DQB1	B0V1U9	N51	AMCYFTNGTERVR	AM#CYFTN*GTER	80.706			1			0.20902	AM#CYFTN*GTER	75.509	1	2		0.14405	0.18751
IPI:IPI00031008.2	Isoform 1 of Tenascin	TNC	P24821-1	N1445	PEIGNINVSDITP																	RTPVISAEASTAKEPEIGNIN*VSDITPESF	62.442	2	1		0.18208	0.185
IPI:IPI00045512.3	Hemicentin 1	HMCN1	Q96RW7-2	N3728	SIVIIINKSTVIE	GGPQSIVIIIN*K	61.48	1	1		0.21473	0.15314
IPI:IPI00877703.1	Uncharacterized protein	FGG	C9JC84	N78	IIHQVENKTSEVK	VDKDIQSIEDIIHQVEN*K	254.18	27	26	71	0.18705	0.21873	0.19051	VDKDIQSIEDIIHQVEN*K	216.26	23	26	25	0.18408	0.17569	0.15207
IPI:IPI00025276.2	Isoform XB of Tenascin-X	TNXB	P22105-1	N4140	YAHGFGNISGEFW									DWEDYAHGFGN*ISGE	180.84	2	1	1	0.37122	0.25964	0.19632	AHGFGN*ISGEF	89.08		2	1		0.062115	0.037562
IPI:IPI00031008.2	Isoform 1 of Tenascin	TNC	P24821-1	N1210	TVEAAQNITVPGG									AAQN*ITVPGGIR	70.488		7	1		0.12313	0.25361
IPI:IPI00026646.1	IgG receptor FcRn large subunit p51 (Fragment)	FCGRT	P55899	N125	CEIGPDNTSVPTA	GPYTIQGIIGCEIGPDN*TSVPTAK	121.82	2	3	5	0.10905		0.18829	IGPDN*TSVPTAK	115.85		7			0.26994
IPI:IPI00011961.1	Isoform 1 of Sialoadhesin	SIGLEC1	Q9BZZ2-1	N1138	HSIPIPNVTVRDA	IDAHSIPIPN*VTVR	109.84	1	1	1	0.12997	0.12373	0.18591	IDAHSIPIPN*VTVR	83.204	1	1	2	0.19549	0.17518	0.34296
IPI:IPI00293074.5	Isoform 2 of Choline transporter-like protein 2	SLC44A2	Q8IWA5-2	N198	GHGSRKNITDIVE	KN*ITDIVEGAK	65.842	1	1	2	0.20518	0.16855	0.2028	KN*ITDIVEGAK	110.08			1			0.20503
IPI:IPI00759642.2	Isoform 2 of Scavenger receptor cysteine-rich type 1 protein M130	CD163	Q86VB7-2	N123	HVSCRGNESAIWD	GN*ESAIWDCK	104.79	13	1	2	0.20855	0.18934	0.27253	GN*ESAIWDCK	128.17		1	1		0.11184	0.13409	M#DHVSCRGN*ESAIW	119.69		1	1		0.2087	0.24955
IPI:IPI00025465.2	cDNA FLJ59205, highly similar to Mimecan	OGN	P20774	N272	AFKKINNITFIYI									INN*ITFIYIDHNAIE	71.879			2			0.19744
IPI:IPI00879200.2	T-cell receptor beta chain C region	TRBC1	P01850	N202	KEQPAINDSRYCI	EQPAIN*DSR	79.148			2			0.19961
IPI:IPI00921928.1	cDNA FLJ50763, highly similar to Homo sapiens sarcoglycan, epsilon (SGCE), mRNA	SGCE	B7Z2R4	N236	ERINAINITSAID	INAIN*ITSAIDR	77.597	1		1	0.18837		0.15567	INAIN*ITSAIDR	66.262	1	3	1	0.16797	0.27211	0.2301
IPI:IPI00304721.6	Probable carboxypeptidase X1	CPXM1	Q96SM3	N318	VQEQCPNITRIYS	QVQEQCPN*ITR	86.898	1			0.20387
IPI:IPI00019943.1	Afamin	AFM	P43652	N402	YAEDKFNETTEKS	YAEDKFN*ETTEK	119.39	3	7	10	0.18306	0.16778	0.12286	YAEDKFN*ETTEK	132.32	3		2	0.29642		0.25522
IPI:IPI00012269.3	Isoform 1 of Multimerin-1	MMRN1	Q13201-1	N816	PRDEKINQSNFQK	DEKIN*QSNFQK	57.347	1			0.20565
IPI:IPI00796489.1	Uncharacterized protein	HLA-C	A2BF26	N110	KIRGYYNQSEAGS	GYYN*QSEAGSHTIQR	234.85	6	7	19	0.074738	0.12053	0.11135	GYYN*QSEAGSHTIQR	240.59	5	5	4	0.12506	0.72106	0.1113
IPI:IPI00956459.2	cDNA FLJ51503, highly similar to Reelin	RELN	B4DMH0	N2268	QEFIFSNSSNVGR									FIFSN*SSNVGR	66.19		2			0.21112
IPI:IPI00444272.2	Leukemia inhibitory factor receptor	LIFR	P42702	N191	VKIVTHNTTINGK	IVTHN*TTIN*GK	112.13			2			0.20104	IVTHN*TTIN*GK	97.734	1			0.22292
IPI:IPI00012269.3	Isoform 1 of Multimerin-1	MMRN1	Q13201-1	N576	QESKINNITVSIE	INN*ITVSIEM#EK	80.245	1			0.21362
IPI:IPI00924788.2	neutral cholesterol ester hydrolase 1 isoform a	NCEH1	Q6PIU2-2	N327	AVRARINWTSIIP	IN*WTSIIPASFTK	104.59	1			0.27467			IN*WTSIIPASFTK	129.34			1			0.15346
IPI:IPI00020446.5	CD82 antigen	CD82	P27701	N198	FCEAPGNRTQSGN	GFCEAPGN*R	96.711			1			0.21469
IPI:IPI00795918.1	Isoform 1 of Neural cell adhesion molecule 1	NCAM1	P13591-2	N459	QIIPSSNYSNIKI	DGQIIPSSN*YSNIK	76.357	5		2	0.14842		0.23611	DGQIIPSSN*YSNIK	72.891	3			0.26265
IPI:IPI00296165.6	cDNA FLJ54471, highly similar to Complement C1r subcomponent	C1R	P00736	N139	DFSNEENGTIMFY																	SNEEN*GTIM#FY	61.353			2			0.21588
IPI:IPI00386199.2	Isoform 1 of Membralin	C19orf6	Q4ZIN3-1	N189	SSTEAINDSQEFP	VFKPPSSTEAIN*DSQEFPFPETPTK	81.89	2	2		0.35761	0.2828		VFKPPSSTEAIN*DSQEFPFPETPTK	96.848	1	1	1	0.14558	0.15567	0.14123
IPI:IPI00023807.3	Isoform 1 of Semaphorin-4D	SEMA4D	Q92854-1	N419	IIKKDVNYTQIVV	DVN*YTQIVVDR	120.96	1			0.21716
IPI:IPI00896380.1	Isoform 2 of Ig mu chain C region	IGHM	P01871-2	N46	ISWKYKNNSDISS	YKN*NSDISSTR	130.98	2		5	0.19972		0.2082	YKN*NSDISSTR	128.03			4			0.24645
IPI:IPI00020557.2	Prolow-density lipoprotein receptor-related protein 1	LRP1	Q07954	N1825	GSVVIRNSTTIVM									N*STTIVM#HM#K	87.258			1			0.21883
IPI:IPI00015101.2	Torsin family protein C9orf167	C9orf167	Q9NXH8	N314	TRFVIQNASRAIP	FVIQN*ASR	61.999	1			0.21883
IPI:IPI00657860.1	Uncharacterized protein	BST1	A6NC48	N110	DYDIFINISRHSI	VAIDKDPCSVIPSDYDIFIN*ISR	133.95		1	2		0.23891	0.24611	VAIDKDPCSVIPSDYDIFIN*ISR	66.644			1			0.17217
IPI:IPI00029419.1	Isoform 1 of Hereditary hemochromatosis protein	HFE	Q30201-1	N234	INYYPQNITMKWI	AINYYPQN*ITM#K	63.408	2			0.22076
IPI:IPI00066317.3	Sialic acid-binding Ig-like lectin 11 precursor	SIGLEC11	-	N114	APVATNNQSREVE	TGAPVATNN*QSR	108.7			2			0.22116
IPI:IPI00011961.1	Isoform 1 of Sialoadhesin	SIGLEC1	Q9BZZ2-1	N741	AAGSPANFSWFRN	EAAGSPAN*FSWFR	102.66	1	1	2	0.11433	0.15872	0.45768	EAAGSPAN*FSWFR	162.49			1			0.15479
IPI:IPI00015525.2	-	MMRN2	Q9H8L6	N472	RQIIEINITIQHI									IN*ITIQHIQGGHADIIK	91.616	1		1	0.22393
IPI:IPI00397229.4	Isoform 1 of CD97 antigen	CD97	P48960-1	N371	QERGDKNVTMGQS	GDKN*VTM#GQSSAR	93.839			1			0.22595
IPI:IPI00513705.1	Isoform 1 of Neurofascin	NFASC	O94856-1	N446	IRVIIYNRTRIDC	VIIYN*R	67.377	1			0.22726
IPI:IPI00218645.1	Isoform 4 of T-cell surface glycoprotein CD8 beta chain	CD8B	P10966-4	N102	ASRFIINITSVKP																	IIN*ITSVKPEDSGIYF	180.24		2			0.22746
IPI:IPI00289346.2	Angiopoietin-related protein 6	ANGPTL6	Q8NI99	N58	ATPEAANASEIAA	ATPEAAN*ASEIAAIR	136.24	5	6	3	0.044226	0.049783	0.078269	ATPEAAN*ASEIAAIR	79.614	3	1		0.21841	0.75371
IPI:IPI00031008.2	Isoform 1 of Tenascin	TNC	P24821-1	N1301	QVEEAHNITVPGS									ADQVEEAHN*ITVPGSIR	105.28	2	3	3	0.18545	0.27552	0.22632
IPI:IPI00914871.1	glia-derived nexin isoform c precursor	SERPINE2	B4DIF2	N130	NAVFVKNASEIEV																	VKN*ASEIEVPF	98.249		1			0.23174
IPI:IPI00639888.1	MHC class II antigen	HLA-DRB5	A6MWD7	N48	SECHFFNGTERVR	SECHFFN*GTER	152.7	2	1	7	0.25123	0.074855	0.17075	SECHFFN*GTER	199.08		2	1		0.57806	0.094014
IPI:IPI00306325.3	Protein tyrosine phosphatase, receptor type, C, isoform CRA_d	PTPRC	B1ALS2	N490	PPSQVWNMTVSMT	SAPPSQVWN*M#TVSM#TSDNSM#HVK	97.384	1			0.16249			SAPPSQVWN*M#TVSM#TSDNSM#HVK	94.45		1	3		0.18174	0.36478
IPI:IPI00745313.1	Isoform 1 of Adipocyte enhancer-binding protein 1	AEBP1	Q8IUX7-1	N528	IYPITWNGSICMR	IYPITWN*GSICM#R	69.451	2	1		0.14832			IYPITWN*GSICM#R	95.094		1	2		0.18353	0.37792
IPI:IPI00395914.4	Isoform 1 of Scavenger receptor class A member 5	SCARA5	Q6ZMJ2-1	N254	IRVIVSNASEDTR	VIVSN*ASEDTR	94.465	1	1		0.032961	0.44401
IPI:IPI00030280.1	Leucine-rich repeat-containing protein 32	LRRC32	Q14392	N271	PRIIYINISNNII	IIYIN*ISN*NIIR	69.01	2	2		0.27069	0.24895		IIYIN*ISN*NIIR	89.548	2			0.19719
IPI:IPI00966319.1	Uncharacterized protein	EFNA5	D6RDV5	N37	RYAVYWNSSNPRF									YAVYWN*SSNPR	104.22			1			0.24008
IPI:IPI00292150.5	Latent-transforming growth factor beta-binding protein 2	LTBP2	Q14767	N343	SSPWGINITEKIK	DGTQQAVPIEHPSSPWGIN*ITEK	75.533		2			0.26406		DGTQQAVPIEHPSSPWGIN*ITEK	73.783		1	1		0.26818	0.18826
IPI:IPI00645887.1	integrin alpha-M isoform 1 precursor	ITGAM	Q4VAK1	N901	KIIIKANVTSENN									AN*VTSENNM#PR	84.17	2			0.24139
IPI:IPI00409626.2	Isoform 1 of Protocadherin-9	PCDH9	Q9HC56-1	N754	IHRIVVNISDIGY									IVVN*ISDIGYPK	108.56	1		1	0.20358		0.28263
IPI:IPI00236556.1	Isoform H7 of Myeloperoxidase	MPO	P05164-3	N515	PTYRSYNDSVDPR									SYN*DSVDPR	109.29	3	2	10	0.080984	0.53584	0.11383
IPI:IPI00218646.3	Cytochrome b-245 heavy chain	CYBB	P04839	N240	ESIAVHNITVCEQ	GQTAESIAVHN*ITVCEQK	331.34	12	5	13	0.27829	0.24075	0.1716	SIAVHN*ITVCEQ*K	227.57	11	10	11	0.15653	0.4042	0.2103
IPI:IPI00024657.2	Isoform alpha of Granzyme A (Fragment)	GZMA	P12544-1	N170	DTIREVNITIIDR	EVN*ITIIDR	75.378	1			0.2448
IPI:IPI00292579.4	Stabilin-2	STAB2	Q8WWQ8	N2368	NSGIGENETISGR	GTIFVPQN*SGIGEN*ETISGR	148.26	11	2	14	0.12102	0.4416	0.33285	GTIFVPQNSGIGEN*ETISGR	122.57	6	5		0.20742	0.12459
IPI:IPI00013972.1	Carcinoembryonic antigen-related cell adhesion molecule 8	CEACAM8	P31997	N104	RETIYPNASIIMR	ETIYPN*ASIIM#R	62.408	2	1		0.29228	0.20233		ETIYPN*ASIIM#R	77.062	1	1		0.20528	0.28552
IPI:IPI00945270.1	Receptor (Calcitonin) activity modifying protein 3 variant	RAMP3	Q53HW1	N58	DVWKWCNISEFIV																	KWCN*ISEF	108.24		1			0.24672
IPI:IPI00178854.1	Isoform 1 of Contactin-4	CNTN4	Q8IWV2-1	N65	HIRWKINGTDVDT																	KIN*GTDVDTGM#DF	130.1		2			0.24673
IPI:IPI00419565.4	Isoform 1 of Stabilin-1	STAB1	Q9NY15-1	N2400	ATIISANASQGKI									IHASN*ATIISAN*ASQGK	118.21	3			0.24857
IPI:IPI00011961.1	Isoform 1 of Sialoadhesin	SIGLEC1	Q9BZZ2-1	N265	TITCQVNSSYPAV	NIIPGEIVTITCQVN*SSYPAVSSIK	49.106	1			0.24963
IPI:IPI00795918.1	Isoform 1 of Neural cell adhesion molecule 1	NCAM1	P13591-2	N315	KITYVENQTAMEI									ITYVEN*QTAM#E	185.96			1			0.24982
IPI:IPI00328829.4	Inter-alpha trypsin inhibitor heavy chain precursor 5 isoform 1	ITIH5	-	N97	AAAFITNFTMIIG									FQM#QIPAAAFITN*FTM#IIGDK	111.33	1	1		0.33811	0.16202
IPI:IPI00300865.4	Isoform 1 of Protein FAM151A	FAM151A	Q8WW52-1	N189	IISTEVNATQFIA	GPNM#IISTEVN*ATQFIAIVQEK	66.152			1			0.34333	GPNM#IISTEVN*ATQFIAIVQEK	73.057		2			0.15935
IPI:IPI00296869.5	Proteinase-activated receptor 1	F2R	P25116	N75	YRIVSINKSSPIQ	IVSIN*K	80.377		1			0.25152
IPI:IPI00005171.1	HLA class II histocompatibility antigen, DR alpha chain	HLA-DRA	P01903	N143	FTPPVVNVTWIRN	FTPPVVN*VTWIR	123.67	16		50	0.22458		0.34017	FTPPVVN*VTWIR	159.09		6	22		0.27581	0.16717
IPI:IPI00470535.1	Dihydropyridine receptor alpha 2 subunit	CACNA2D1	P54289-1	N184	IVINEINWTSAID									IN*WTSAIDEVFK	86.313	1			0.25202
IPI:IPI00013971.1	Isoform IIC1 of Low affinity immunoglobulin gamma Fc region receptor II-c	FCGR2C	P31995-1	N187	FSIPQANHSHSGD																	SRSDPNFSIPQAN*HSHSGDYHCTGNIGY	101.9			4			0.25209
IPI:IPI00011732.2	Isoform 1 of GDNF family receptor alpha-2	GFRA2	O00451-1	N357	AIQAFGNGTDVNV									NAIQAFGN*GTDVNVSPK	113.4		5			0.25493
IPI:IPI00642099.2	receptor-type tyrosine-protein phosphatase mu isoform 1 precursor	PTPRM	A7MBN1	N249	ASFNVVNTTKRDA	FIASFNVVN*TTK	67.252	3	2		0.37642	0.15531		FIASFNVVN*TTK	72.531	1	1	2	0.23625	0.22268	0.28468
IPI:IPI00827714.1	Isoform 1 of Sushi, nidogen and EGF-like domain-containing protein 1	SNED1	Q8TER0-1	N1139	IEAYVINVTTSQS									AYVIN*VTTSQSTK	79.82	1			0.25574
IPI:IPI00295640.3	Isoform 1 of ATP-binding cassette sub-family A member 6	ABCA6	Q8N139-1	N130	AMGIIFNETFSYK																	AM#GIIFN*ETF	89.698			1			0.25684
IPI:IPI00419565.4	Isoform 1 of Stabilin-1	STAB1	Q9NY15-1	N712	GCASYCNQTIMEQ									KGCASYCN*QTIM#E	167.71	2	1	1	0.25925	0.28779	0.22557
IPI:IPI00165949.2	Isoform 2 of Endoplasmic reticulum aminopeptidase 1	ERAP1	Q9NZ08-2	N154	VIHYAGNISETFH																	AGN*ISETFHGFY	117.02	1	1	1	0.37889	0.21396	0.18181
IPI:IPI00477389.4	Isoform 1 of Inactive N-acetylated-alpha-linked acidic dipeptidase-like protein 2	NAALADL2	Q58DX5-1	N295	RIRKIKNVTNQIA	IKN*VTNQIAIIK	105.03	1			0.28106			IKN*VTNQIAIIK	74.962			1			0.2397
IPI:IPI00023019.1	Isoform 1 of Sex hormone-binding globulin	SHBG	P04278-1	N380	DVDQAINRSHEIW	IDVDQAIN*R	126.31	1			0.26187
IPI:IPI00848229.2	EGF, latrophilin and seven transmembrane domain-containing protein 1	ELTD1	Q9HBW9	N177	SIIGYKNNTISAK									SSSIIGYKN*NTISAK	86.756	1			0.2624
IPI:IPI00220194.6	Solute carrier family 2, facilitated glucose transporter member 1	SLC2A1	P11166	N45	VIEEFYNQTWVHR	VIEEFYN*QTWVHR	138.94	2	3	16	0.16255	0.22603	0.1835	VIEEFYN*QTWVHR	156.36	4	1	2	0.37072	0.4031	0.25423
IPI:IPI00444272.2	Leukemia inhibitory factor receptor	LIFR	P42702	N426	QSTIIVNITEKVY	SQSTIIVN*ITEK	74.611	1			0.26678
IPI:IPI00759642.2	Isoform 2 of Scavenger receptor cysteine-rich type 1 protein M130	CD163	Q86VB7-2	N1001	EVKCKGNESSIWD	GN*ESSIWDCPAR	145.09	8	2	3	0.14066	0.20876	0.31382	GN*ESSIWDCPAR	84.169	1	1		0.12051	0.47935		INEVKCKGN*ESSIW	68.676	1			0.34059
IPI:IPI00031008.2	Isoform 1 of Tenascin	TNC	P24821-1	N788	SIHIVKNNTRGPG									ISIHIVKN*NTR	88.596			1			0.2673
IPI:IPI00856012.1	Isoform 1 of Collagen alpha-6(VI) chain	COL6A6	A6NMZ7-1	N275	GIVAYSNETKVIN	VGIVAYSN*ETK	130.94	10	1	2	0.69573	0.0055625	0.36628	VGIVAYSN*ETK	185.71	4			0.0042688
IPI:IPI00024466.2	Isoform 1 of UDP-glucose:glycoprotein glucosyltransferase 1	UGGT1	Q9NYU2-1	N269	VKGTEVNTTVIGE	GTEVN*TTVIGENDPIDEVQGFIFGK	163.78		4	6		0.39498	0.49545									KAKDDTQVKGTEVN*TTVIGENDPIDEVQGF	55.051		2	1		0.095117	0.086539
IPI:IPI00060990.5	UDP-glucuronosyltransferase 3A1	UGT3A1	Q6NUS8	N52	IQEHGHNVTMIHQ	VSQIIQEHGHN*VTM#IHQSGK	64.275	1			0.26823
IPI:IPI00028931.2	Desmoglein-2	DSG2	Q14126	N182	TIVMKINATDADE	IN*ATDADEPN*TINSK	162.37			9			0.37266	IN*ATDADEPNTINSK	95.651		1			0.16434
IPI:IPI00856012.1	Isoform 1 of Collagen alpha-6(VI) chain	COL6A6	A6NMZ7-1	N988	VTASVCNSSKVDC									GIFSDVTASVCN*SSK	164.81	3	1		0.25053	0.28732
IPI:IPI00852735.1	Isoform 1 of Protocadherin Fat 4	FAT4	Q6V0I7-1	N1828	SSDMRINITVSDV									IN*ITVSDVNDHTPK	122.46	2		1			0.26942
IPI:IPI00335051.1	Toll-like receptor 8, isoform CRA_a	TLR8	D1CS70	N303	DRFAFQNITQIRY	FAFQN*ITQIR	102.06	1	1		0.29185	0.25819		FAFQN*ITQIR	163.16	1	1	1	0.27872	0.34888	0.18701
IPI:IPI00473066.1	Isoform 1 of Macrophage mannose receptor 1-like protein 1	MRC1L1	Q5VSK2-1	N1205	WKTAHCNESFYFI	TAHCN*ESFYFICK	84.169	2			0.50454											KTAHCN*ESFY	95.358	1	2	1	0.17949	0.18002	0.22845
IPI:IPI00944960.1	ITIH4 protein	ITIH4	B2RMS9	N577	IRNQAINISIAYS									NQAIN*ISIAYSFVTPITSM#VVTKPDDQEQSQVAEKPM#EGESR	49.814			1			0.27362
IPI:IPI00419565.4	Isoform 1 of Stabilin-1	STAB1	Q9NY15-1	N673	VDCQAINTSTCPP	IVAGSCVDCQAIN*TSTCPPNSVK	83.776			1			0.27394
IPI:IPI00023673.1	Galectin-3-binding protein	LGALS3BP	Q08380	N551	PSAIDTNSSKSTS	AAIPSAIDTN*SSK	153.34		9	12		0.22907	0.26519	AAIPSAIDTN*SSK	117.86		38			0.15567		KAAIPSAIDTN*SSKSTSSFPCPAGHF	66.644		1			0.44899
IPI:IPI00002252.2	Isoform Long of Macrosialin	CD68	P34810-1	N199	ISVINPNKTKVQG									AWGISVINPN*K	87.258	1			0.27571
IPI:IPI00973359.1	Integrin alpha-11 precursor	ITGA11	A8K8T0	N462	IFTMHNNRSITIH									VIIFTM#HNN*R	83.948			1			0.27629
IPI:IPI00022391.1	Serum amyloid P-component	APCS	P02743	N129	IAEFWINGTPIVK									FWIN*GTPIVK	111.65		1	1		0.23674	0.31659
IPI:IPI00412492.4	Isoform 1 of Plexin-D1	PLXND1	Q9Y4D7-1	N802	FEAVWVNESVVRC									AVWVN*ESVVR	71.451	1			0.277
IPI:IPI00024031.2	Isoform 1 of Solute carrier family 2, facilitated glucose transporter member 9	SLC2A9	Q9NRM0-1	N90	YIKAFYNESWERR	AFYN*ESWER	80.239			1			0.27703
IPI:IPI00797565.2	Angiotensin II receptor, type 1, isoform CRA_a	AGTR1	D3DNG8	N39	VIKMIINSSTEDG	M#IIN*SSTEDGIK	87.363	1			0.29949			M#IIN*SSTEDGIK	123.8	2			0.25557
IPI:IPI00306604.5	Integrin alpha-5	ITGA5	P08648	N530	NISFCINASGKHV																	CIN*ASGKHVADSIGF	118.87		1			0.27896
IPI:IPI00514285.2	Prostaglandin D2 synthase 21kDa	PTGDS	Q5SQ11	N78	ATDGGINITSTFI	SVVAPATDGGIN*ITSTFIR	114.29	5	2	2	0.2106	0.56441	0.30224	SVVAPATDGGIN*ITSTFIR	90.754	4	8		0.18597	0.13212
IPI:IPI00013079.2	EMILIN-1	EMILIN1	Q9Y6C2	N455	IGGIIANVSGEIG	IEQIGGIIAN*VSGEIGGR	166.92	8	8	20	0.13242	0.093758	0.18754	IEQIGGIIAN*VSGEIGGR	231.71	19	25	33	0.35701	0.34376	0.57206
IPI:IPI00171678.4	Dopamine beta-hydroxylase	DBH	P09172	N184	RSIEAINGSGIQM	SIEAIN*GSGIQM#GIQR	163.64	2	2	7	0.18132	0.23596	0.32669	SIEAIN*GSGIQM#GIQR	74.789	4	5		0.30991	0.35603
IPI:IPI00794127.1	67 kDa protein	LILRB2	-	N297	AGISQANFTIGPV	QPQAGISQAN*FTIGPVSR	85.469	2			0.28294
IPI:IPI00856012.1	Isoform 1 of Collagen alpha-6(VI) chain	COL6A6	A6NMZ7-1	N288	SISMGINKSEVIQ									VINSISM#GIN*KSEVIQHIQNISPR	73.448		2	1		0.21634	0.35019
IPI:IPI00966319.1	Uncharacterized protein	EFNA5	D6RDV5	N162	VFVRPTNDTVHES									VFVRPTN*DTVHE	77.593			1			0.28712
IPI:IPI00945270.1	Receptor (Calcitonin) activity modifying protein 3 variant	RAMP3	Q53HW1	N103	HRQFFSNCTVDRV	QFFSN*CTVDR	67.334		1	1		0.28453	0.26281	QFFSN*CTVDR	121.6	1		1	0.31925		0.28374
IPI:IPI00478003.3	Alpha-2-macroglobulin	A2M	P01023	N991	YVIDYINETQQIT																	VIDYIN*ETQQITPEIKSKAIGY	90.714	1		2	0.30449		0.2736
IPI:IPI00419565.4	Isoform 1 of Stabilin-1	STAB1	Q9NY15-1	N413	FSSRTMNASIAQQ	TM#N*ASIAQQICR	98.105			2			0.29159
IPI:IPI00013972.1	Carcinoembryonic antigen-related cell adhesion molecule 8	CEACAM8	P31997	N152	KPSISSNNSNPVE																	SVHPETPKPSISSN*NSNPVEDKDAVAF	52.483			1			0.29215
IPI:IPI00892604.1	Complement component C4B (Childo blood group) 2	C4B	A2BHY4	N1391	NVIDMKNTTCQDI									TYNVIDM#KN*TTCQDIQIE	91.355		3			0.29375
IPI:IPI00329573.9	Isoform 1 of Collagen alpha-1(XII) chain	COL12A1	Q99715-1	N2528	KMIEAYNITEKNF	M#IEAYN*ITEK	101.65			1			0.29409
IPI:IPI00410588.4	Isoform 1 of ADAMTS-like protein 3	ADAMTSL3	P82987-1	N927	RAYIIPNTSVIIK	AYIIPN*TSVIIK	61.353		1			0.29442
IPI:IPI00293460.5	ATP-binding cassette sub-family A member 1	ABCA1	O95477	N244	PIIRTINSTSPFP	TIN*STSPFPSK	83	1	1	3	0.31609	0.31453	0.36113	TIN*STSPFPSK	107.06	2			0.1879
IPI:IPI00022048.8	Prostaglandin F2 receptor negative regulator	PTGFRN	Q9P2B2	N618	SVVKIENWTDASR	IEN*WTDASR	63.816	1			0.24325			IEN*WTDASR	90.15		1			0.34821
IPI:IPI00011961.1	Isoform 1 of Sialoadhesin	SIGLEC1	Q9BZZ2-1	N1462	PEGAAINISCRII	VVAEPGIDVPEGAAIN*ISCR	126.63	4	31	13	0.28277	0.4331	0.31166	GAAIN*ISCR	101.64			1			0.15609
IPI:IPI00006071.4	Isoform 1 of ADP-ribosyl cyclase 1	CD38	P28907-1	N219	SKIFDKNSTFGSV	IFDKN*STFGSVEVHNIQPEK	56.746	3	5	7	0.36019	0.36956	0.12041	IFDKN*STFGSVEVHNIQPEK	146.16	4		4	0.30051		0.33314
IPI:IPI00328431.3	Isoform 1 of Netrin receptor UNC5B	UNC5B	Q8IZJ1-1	N222	RISDTANYTCVAK	ISDTAN*YTCVAK	64.55	1			0.29838
IPI:IPI00027412.5	Carcinoembryonic antigen-related cell adhesion molecule 6	CEACAM6	P40199	N197	IQISNGNMTITII	IQISN*GN*M#TITIISVK	128.22		4	10		0.30455	0.27955	IQISNGN*M#TITIISVK	127.88		10			0.31308
IPI:IPI00657860.1	Uncharacterized protein	BST1	A6NC48	N207	VIHVMINGSEPTG	DSSGVIHVM#IN*GSEPTGAYPIK	49.592		2			0.54066		DSSGVIHVM#IN*GSEPTGAYPIK	102.39	2	3	6	0.30046	0.29195	0.47301	SKDSSGVIHVM#IN*GSEPTGAYPIKGF	90.718	1	2		0.0010267	0.1981
IPI:IPI00029260.2	Monocyte differentiation antigen CD14	CD14	P08571	N151	SSIRIRNVSWATG	IRN*VSWATGR	75.509			1			0.30183
IPI:IPI00022649.3	Isoform 1 of Solute carrier family 12 member 2	SLC12A2	P55011-1	N562	IVTEITNCTSAAC	DATGN*VNDTIVTEITN*CTSAACK	86.748		1			0.30309
IPI:IPI00022649.3	Isoform 1 of Solute carrier family 12 member 2	SLC12A2	P55011-1	N553	DATGNVNDTIVTE	DATGNVN*DTIVTEITN*CTSAACK	86.748		1			0.30309
IPI:IPI00027769.1	Neutrophil elastase	ELANE	P08246	N173	SVIQEINVTVVTS	GIASVIQEIN*VTVVTSICR	283.83	7	6	11	0.23478	0.33881	0.19972	IN*VTVVTSICR	223.29	28	12	8	0.35029	0.20958	0.48815
IPI:IPI00641737.1	Haptoglobin	HP	P00738	N225	FINHSENATAKDI	N*IFIN*HSEN*ATAK	182.07	24	16	97	0.18501	0.22592	0.34058	N*IFIN*HSEN*ATAK	165.58	16	15	17	0.27458	0.29889	0.50444
IPI:IPI00719648.1	MHC class II antigen	HLA-DQA1	Q7YPT8	N144	FTPPVVNVTWIRN	FTPPVVN*VTWIR	162.38		8			0.41595		FTPPVVN*VTWIR	160.18	29			0.10649			IDKFTPPVVN*VTW	105.03	4	6	12	0.30326	0.28888	0.41526
IPI:IPI00965068.1	Polydom	SVEP1	Q4LDE5-4	N1981	AVITGNNFTFRNT									DAVITGNN*FTFR	78.903	1	1		0.23245	0.37984
IPI:IPI00022810.2	Isoform 1 of Dipeptidyl peptidase 1	CTSC	P53634-1	N276	RIRIITNNSQTPI	IITN*NSQTPIISPQEVVSCSQYAQGCEGGFPYIIAGK	106.6	4		6	0.1968		0.43934	IITN*NSQTPIISPQEVVSCSQYAQGCEGGFPYIIAGK	60.675		3			0.28721
IPI:IPI00027410.1	Platelet glycoprotein V	GP5	P40197	N51	AIGIPTNITHIII	ISAIGIPTN*ITHIIIFGM#GR	163.91	1	1	1	0.24691		0.4412	ISAIGIPTN*ITHIIIFGM#GR	99.663	1			0.24414
IPI:IPI00914899.1	Laminin subunit gamma-3 precursor	LAMC3	Q9Y6N6	N1518	APAQAINETQWAI									IGSIDTHQAPAQAIN*E	63.29		1			0.31087
IPI:IPI00178926.2	Immunoglobulin J chain	IGJ	P01591	N71	PINNRENISDPTS	EN*ISDPTSPIR	79.82		5	3		0.14537	0.21832	IIVPINNREN*ISDPTSPIR	135.23		2	1		0.43664	0.44488
IPI:IPI00030075.1	Fibroleukin	FGL2	Q14314	N235	VTPDPKNSSFEVY																	RVTPDPKN*SSFEVY	63.091	1	1	1	0.29704	0.29696	0.34349
IPI:IPI00009198.3	Tissue factor pathway inhibitor 2	TFPI2	P48307	N170	EGICSANVTRYYF	DEGICSAN*VTR	141.1	1			0.31345
IPI:IPI00470535.1	Dihydropyridine receptor alpha 2 subunit	CACNA2D1	P54289-1	N831	VNSWIENFTKTSI	IDVNSWIEN*FTK	158.4		3			0.31439
IPI:IPI00306325.3	Protein tyrosine phosphatase, receptor type, C, isoform CRA_d	PTPRC	B1ALS2	N337	FTCDTQNITYRFQ	NIETFTCDTQN*ITYR	114.69	5	8	3	0.71925	0.16453	0.41942	TFTCDTQN*ITYR	171.76	4	6	3	0.16304	0.23093	0.20009
IPI:IPI00168728.1	FLJ00385 protein (Fragment)	IGHM	Q8NF17	N290	PREEQFNSTFRVV	EEQ*FN*STFR	185.81	5	7	63	0.45865	0.34557	0.30346	EEQFN*STFR	136.63	9	5	2	0.25457	0.30105	0.23414
IPI:IPI00007800.1	Angiopoietin-related protein 2	ANGPTL2	Q9UKU9	N164	IENRIINQTADMI	IIN*QTADM#IQIASK	98.942			4			0.31643
IPI:IPI00941287.1	cDNA FLJ55716, highly similar to Desmocollin-2	DSC2	A8K2P8	N405	TANWRANYTIIKG	AN*YTIIK	66.993	1			0.31772
IPI:IPI00009457.4	Isoform 1 of C-type lectin domain family 1 member B	CLEC1B	Q9P126-1	N134	QYCTDMNATIIKI	QYCTDM#N*ATIIK	63.408		1			0.31782
IPI:IPI00293971.3	Sodium/potassium-transporting ATPase subunit beta-2	ATP1B2	P14415	N238	GKKFHVNYTQPIV									FHVN*YTQPIVAVK	66.498	1	1		0.31808
IPI:IPI00022246.1	Azurocidin	AZU1	P20160	N140	IPIPIQNATVEAG	EAN*ITSSVTIIPIPIQN*ATVEAGTR	191.22		16	8		0.30297	0.33381
IPI:IPI00022246.1	Azurocidin	AZU1	P20160	N126	QIDREANITSSVT	EAN*ITSSVTIIPIPIQN*ATVEAGTR	191.22		16	8		0.30297	0.33381
IPI:IPI00003648.2	Isoform Delta of Poliovirus receptor-related protein 1	PVRL1	Q15223-1	N202	QEIRNPNGTVTVI	NPN*GTVTVISR	73.781			2			0.31968
IPI:IPI00445668.4	Isoform 1 of Transmembrane protein 26	TMEM26	Q6ZUK4-1	N110	SRKEDFNQTITSN	KEDFN*QTITSNEQTSR	119.87	4		2	0.46065		0.42397	KEDFN*QTITSNEQTSR	82.663	2	2		0.21773	0.1773
IPI:IPI00020986.2	Lumican	LUM	P51884	N252	IPGNSFNVSSIVE	ISHNEIADSGIPGNSFN*VSSIVEIDISYNK	48.118			3				IADSGIPGNSFN*VSSIVE	108.34			3			0.32011
IPI:IPI00291136.4	Collagen alpha-1(VI) chain	COL6A1	P12109	N212	DHTYRRNFTAADW	N*FTAADWGQSR	124.67	2	8		0.19515	0.65986		RN*FTAADWGQSR	117.98			1			0.10551
IPI:IPI00025767.1	Isoform 1 of Hepatocyte growth factor	HGF	P14210-1	N653	RGKVTINESEICA	VTIN*ESEICAGAEK	85.45			2			0.32037
IPI:IPI00020557.2	Prolow-density lipoprotein receptor-related protein 1	LRP1	Q07954	N3662	IDEFQCNNTICKP									FQCN*NTICKPIAWK	131.35			2			0.32048
IPI:IPI00012347.7	Matrix-remodeling-associated protein 5	MXRA5	Q9NR99	N2693	RVSIIDNGTITVR	VSIIDN*GTITVR	59.57		1			0.32176
IPI:IPI00018282.3	Isoform I of Tumor necrosis factor receptor superfamily member 5	CD40	P25942-1	N153	PVGFFSNVSSAFE	QIATGVSDTICEPCPVGFFSN*VSSAFEK	78.758	1	1	3	0.26023	0.004196	0.70416
IPI:IPI00023722.2	CD180 antigen	CD180	Q99467	N78	TFSRIMNITFIDI	IM#N*ITFIDITR	67.08	2			0.39746			IM#N*ITFIDITR	90.827		1	1		0.26722	0.30503
IPI:IPI00006071.4	Isoform 1 of ADP-ribosyl cyclase 1	CD38	P28907-1	N164	TWCGEFNTSKINY																	CGEFN*TSKINY	111.61		1	1		0.35758	0.29122
IPI:IPI00009410.2	ER degradation-enhancing alpha-mannosidase-like 3	EDEM3	Q9BZQ6	N504	IWISTTNQSISKK									AHIIPIWISTTN*QSISK	93.478			2			0.32629
IPI:IPI00293460.5	ATP-binding cassette sub-family A member 1	ABCA1	O95477	N400	QVMAEVNKTFQEI	QVM#AEVN*K	60.436		1			0.3267
IPI:IPI00973359.1	Integrin alpha-11 precursor	ITGA11	A8K8T0	N331	DDKHFFNVTDEAA	YIASDPDDKHFFN*VTDEAAIK	73.983		1			0.32719
IPI:IPI00019006.2	Toll-like receptor 2	TLR2	O60603	N199	SIKSIQNVSHIII	SIQN*VSHIIIHM#K	72.496		2			0.39917		SIQN*VSHIIIHM#K	71.555		2			0.25575
IPI:IPI00924574.1	Uncharacterized protein	APOD	C9JF17	N126	GEATPVNITEPAK	ADGTVNQIEGEATPVN*ITEPAKIEVK	218.25	6	130	63	0.11459	0.3724	0.35878	ATPVN*ITEPAK	150.69		87	33		0.59437	0.19793
IPI:IPI00930442.1	Putative uncharacterized protein DKFZp686M24218	IGHG4	P01861	N326	PREEQFNSTYRVV	EEQ*FN*STYR	179.1	3	1	25	0.1984	0.2863	0.33994	EEQFN*STYR	172.59	2	2	2	0.51926	0.32744	0.2973
IPI:IPI00030075.1	Fibroleukin	FGL2	Q14314	N179	VDSKVANITFVVN	VAN*ITFVVNSIDGK	194.98	6	9	4	0.24528	0.30324	0.2714	VAN*ITFVVNSIDGK	71.558	7	5	2	0.15131	0.30083	0.72075	VDSKVAN*ITF	96.331	2	1		0.28299	0.36313
IPI:IPI00027505.2	Isoform 1 of Integrin alpha-V	ITGAV	P06756-1	N945	MNKENQNHSYSIK	ENQN*HSYSIK	102.52			1			0.27838	ENQN*HSYSIK	68.657	1			0.38169
IPI:IPI00300865.4	Isoform 1 of Protein FAM151A	FAM151A	Q8WW52-1	N315	FKQIAINATRKPM									QIAIN*ATR	111.82			1			0.33028
IPI:IPI00009797.3	Transmembrane 7 superfamily member 3	TM7SF3	Q9NS93	N75	IHSQYQNTTVSFS																	QIHSQYQN*TTVSF	98.898	1	1		0.4291	0.23162
IPI:IPI00023807.3	Isoform 1 of Semaphorin-4D	SEMA4D	Q92854-1	N379	SEARAANYTSSIN	AAN*YTSSINIPDK	99.011		3			0.37995		AAN*YTSSINIPDK	72.958	1			0.28128
IPI:IPI00000877.1	Hypoxia up-regulated protein 1	HYOU1	Q9Y4L1	N869	ETWAWKNATIAEQ	N*ATIAEQAK	115.71			1			0.48286	N*ATIAEQAK	136.57		1			0.17854
IPI:IPI00027507.1	Complement factor H-related protein 3	CFHR3	Q02985	N309	KIGYNANTSIISF	IGYN*AN*TSIISFQAVCR	174.39	4	6		0.39101	0.25261		IGYNAN*TSIISFQAVCR	99.566	4		6	0.31132		0.37257
IPI:IPI00019381.4	Isoform 1 of Cell cycle control protein 50A	TMEM30A	Q9NV96-1	N107	PCFCTINFTIEKS	CISPDVTPCFCTIN*FTIEK	84.874	1		4	0.33298
IPI:IPI00966520.1	cDNA FLJ77744, highly similar to Homo sapiens kallikrein B, plasma (Fletcher factor) 1 (KLKB1), mRNA	KLKB1	A8K9A9	N494	KIQAPINYTEFQK	IQAPIN*YTEFQKPICIPSK	75.97	2	4		0.4962	0.54872		IQAPIN*YTEFQKPICIPSK	99.344	1		1	0.14898		0.13993
IPI:IPI00025276.2	Isoform XB of Tenascin-X	TNXB	P22105-1	N930	GYPIRANQTYTSV	AN*QTYTSVAR	102.07	2	27		0.26815	0.54906		AN*QTYTSVAR	152.97	4	8	3	0.038845	0.33395	0.47934
IPI:IPI00914899.1	Laminin subunit gamma-3 precursor	LAMC3	Q9Y6N6	N631	FQRIIANITSIRI	IIAN*ITSIR	69.598	1	2	1	0.38716	0.40239	0.23372	IIAN*ITSIR	98.033	1	1	1	0.30111	0.31552	0.36899
IPI:IPI00942758.1	PREDICTED: integrin, alpha D variant (Fragment)	ITGAD	Q59H14	N75	IEVVAANQTGRIY	IVVGAPIEVVAAN*QTGR	95.981			2			0.23293	IVVGAPIEVVAAN*QTGR	138.19		4			0.43731
IPI:IPI00217056.2	Isoform 1 of Prolyl 3-hydroxylase 3	LEPREL2	Q8IVL6-1	N331	AHAQVGNISQAIE									AHAQVGN*ISQAIE	105.03			1			0.33535
IPI:IPI00328829.4	Inter-alpha trypsin inhibitor heavy chain precursor 5 isoform 1	ITIH5	-	N508	IFPNYFNGSEIII	TIFPNYFN*GSEIIIAGK	78.285		1			0.30148		TIFPNYFN*GSEIIIAGK	79.022	1	2		0.37007
IPI:IPI00291792.2	Integrin beta-2	ITGB2	P05107	N501	GSCRKDNNSIICS	KDN*NSIICSGIGDCVCGQCICHTSDVPGK	63.701	2			0.33614
IPI:IPI00031620.2	Intercellular adhesion molecule 3	ICAM3	P32942	N134	WQPVGQNFTIRCQ	VEIAPIPPWQPVGQN*FTIR	82.877	6			0.437			IAPIPPWQPVGQN*FTIR	75.589	3			0.23598
IPI:IPI00009793.4	Complement C1r subcomponent-like protein	C1RL	Q9NZP8	N296	SVSIRKNQSVNVF									KN*QSVNVFIGHTAIDE	82.529	2			0.33683
IPI:IPI00012269.3	Isoform 1 of Multimerin-1	MMRN1	Q13201-1	N344	IQKKIDNISITVN	IDN*ISITVNDVR	80.69		3			0.33714
IPI:IPI00789911.3	Isoform 2 of Lymphocyte antigen 75	LY75	O60449-2	N1750	KWFDNSNMTFDKW									WFDNSN*M#TFDK	89.171			3			0.35649	KWFDNSN*M#TF	91.584	1			0.31811
IPI:IPI00005660.1	G-protein coupled receptor 182	GPR182	O15218	N37	EIIDIFNHTISEC									IIDIFN*HTISE	99.283			1			0.33836
IPI:IPI00306325.3	Protein tyrosine phosphatase, receptor type, C, isoform CRA_d	PTPRC	B1ALS2	N234	CDEKYANITVDYI	YAN*ITVDYIYNK	119.74	1			0.33864
IPI:IPI00006071.4	Isoform 1 of ADP-ribosyl cyclase 1	CD38	P28907-1	N100	ISKHPCNITEEDY	HPCN*ITEEDYQPIM#K	82.925	1			0.33954
IPI:IPI00107831.4	Isoform 1 of Receptor-type tyrosine-protein phosphatase F	PTPRF	P10586-1	N117	NSIGEINTSAKIS									CTATNSIGEIN*TSAK	71.879		1			0.34055
IPI:IPI00029784.3	UDP-glucuronosyltransferase 2B7	UGT2B7	P16662	N67	SIIFDPNNSSAIK	GHEVTVIASSASIIFDPN*NSSAIK	137.69	18	23	63	0.2985	0.57195	0.22472	VTVIASSASIIFDPN*NSSAIK	100.77	10	17	16	0.41601	0.30902	0.22581
IPI:IPI00020986.2	Lumican	LUM	P51884	N160	SFEGIVNITFIHI	IGSFEGIVN*ITFIHIQHNR	285.94	8	9	22	0.51948	0.30367	0.14243	IGSFEGIVN*ITFIHIQHNR	305.6	29	79	74	0.29226	0.47757	0.31303
IPI:IPI00009812.1	Toll-like receptor 7	TLR7	Q9NYK1	N361	VYRASMNISQAFS									ASM#N*ISQAFSSIK	77.185	1			0.34154
IPI:IPI00011961.1	Isoform 1 of Sialoadhesin	SIGLEC1	Q9BZZ2-1	N730	EANITCNVSREAA									GTEAN*ITCN*VSR	76.655	4			0.34166
IPI:IPI00011961.1	Isoform 1 of Sialoadhesin	SIGLEC1	Q9BZZ2-1	N726	QEGTEANITCNVS									GTEAN*ITCN*VSR	76.655	4			0.34166
IPI:IPI00943652.1	ectonucleoside triphosphate diphosphohydrolase 1 isoform 3	ENTPD1	B4DWB9	N239	VTFVPQNQTIESP																	VPQN*QTIESPDN*AIQF	124.51			4			0.34208
IPI:IPI00019943.1	Afamin	AFM	P43652	N33	RDIENFNSTQKFI	DIEN*FN*STQK	85.355	4		8	0.28213		0.41017	DIENFN*STQK	166.19	11			0.33416
IPI:IPI00295376.3	Solute carrier organic anion transporter family member 1B1	SLCO1B1	Q9Y6L6	N503	KPIVFYNCSCIEV									KPIVFYN*CSCIE	178.81	10	12	33	0.33587	0.35137	0.34067
IPI:IPI00793751.2	cDNA FLJ50064, highly similar to Microfibril-associated glycoprotein 4	MFAP4	A8MVM2	N161	DIEDFENNTAYAK	VDIEDFEN*N*TAYAK	279.77	46	130	124	0.63937	0.5545	0.52774	VDIEDFEN*NTAYAK	267.21	17	45	25	0.19586	0.41284	0.051531	EIRVDIEDFEN*N*TAY	237.32	19	12	18	0.14403	0.28887	0.26978
IPI:IPI00387077.2	Isoform 1 of Solute carrier family 12 member 9	SLC12A9	Q9BXP2-1	N243	GHFTGFNSSTIKD	FGHFTGFN*SSTIK	64.121	1			0.49963			FGHFTGFN*SSTIK	74.76			1			0.18615
IPI:IPI00090764.2	Toll-like receptor 1	TLR1	Q15399	N163	IPIAHINISKVII	SSVIPIAHIN*ISK	93.839	1	1	2	0.38836	0.29334	0.3908	SSVIPIAHIN*ISK	110.31	2		1	0.31736		0.33667
IPI:IPI00929265.5	HLA class II histocompatibility antigen, DRB1-3 chain	HLA-DRB5	P01912	N48	SECHFFNGTERVR	FIEYSTSECHFFN*GTER	172.82	2	3	17	0.17845	0.23766	0.375	FIEYSTSECHFFN*GTER	127.18	4		1	0.36427		0.58596
IPI:IPI00306604.5	Integrin alpha-5	ITGA5	P08648	N773	IISKNINNSQSDV	NIN*N*SQSDVVSFR	114.82		2			0.65437		NIN*NSQSDVVSFR	111.79	1	2	3	0.17616	0.21452
IPI:IPI00873889.1	Uncharacterized protein	LAMA2	A6NF00	N303	PIDPATNKSRCEC	ACPIDPATN*K	95.502	4			0.34904
IPI:IPI00009802.1	Isoform V0 of Versican core protein	VCAN	P13611-1	N1442	SVAPSQNFSDSSE	GQFESVAPSQN*FSDSSESDTHPFVIAK	65.425		1			0.0030925		SVAPSQN*FSDSSESDTHPFVIAK	63.302		2	1		0.53675	0.35945	ESVAPSQN*FSDSSESDTHPF	79.013		2	2		0.49802
IPI:IPI00296527.4	C-type lectin domain family 4 member K	CD207	Q9UJ71	N87	IKGRVDNISTIDS	VDN*ISTIDSEIKK	71.555	1			0.38354			VDN*ISTIDSEIKK	124.21		1	1		0.31763
IPI:IPI00000860.2	Fibromodulin	FMOD	Q06828	N291	IASNTFNSSSIIE									ISHNSITNNGIASNTFN*SSSIIE	92.098		5			0.35127
IPI:IPI00034088.1	Interleukin-27 subunit beta	EBI3	Q14213	N105	MAPYVINVTAVHP																	VIN*VTAVHPW	143.86	2		1	0.35255		0.35042
IPI:IPI00382843.1	Prion protein	PRNP	O75942	N229	TTTKGENFTETDV	GEN*FTETDVK	125.74	1	2	5	0.37959	0.34647	0.34703	GEN*FTETDVK	160.18	1		2	0.36538		0.31966
IPI:IPI00455473.2	Isoform 1 of Melanoma inhibitory activity protein 3	MIA3	Q5JRA6-1	N250	ENNKTSNSSQVSN	TSN*SSQVSNEQDKIDAYK	110.04		3			0.29301		TSN*SSQVSNEQDKIDAYK	99.747		1	2		0.4105
IPI:IPI00012269.3	Isoform 1 of Multimerin-1	MMRN1	Q13201-1	N828	KMYQMFNETTSQV	M#YQM#FN*ETTSQVR	89.301		1			0.20817		M#YQM#FN*ETTSQVR	84.169	1	3		0.31995	0.5277
IPI:IPI00872350.2	Isoform 1 of Galactocerebrosidase	GALC	P54803-1	N403	PFIPYFNVSQQFA																	IPYFN*VSQQF	98.033	1		1	0.37542		0.33093
IPI:IPI00872805.2	Isoform 1 of CD209 antigen	CD209	Q9NNX6-1	N80	QDAIYQNITQIKA	QDAIYQN*ITQIK	100.93	1	2	2	0.32575	0.41231	0.32387
IPI:IPI00005171.1	HLA class II histocompatibility antigen, DR alpha chain	HLA-DRA	P01903	N103	IMTKRSNYTPITN	RSN*YTPITNVPPEVTVITNSPVEIR	130.73	2		1	0.38547		0.32371
IPI:IPI00020987.1	Prolargin	PRELP	P51888	N124	PVESFQNATGIRW	IHYIYIQN*NFITEIPVESFQN*ATGIR	155.16	4	10	26	0.38996	0.41424	0.43978	SFQN*ATGIR	124.69	8	17	9	0.14018	0.49958	0.24596
IPI:IPI00291792.2	Integrin beta-2	ITGB2	P05107	N50	TWCQKINFTGPGD	IN*FTGPGDPDSIR	71.176	5			0.46392			IN*FTGPGDPDSIR	112.51	2		3	0.25745		0.35005
IPI:IPI00031008.2	Isoform 1 of Tenascin	TNC	P24821-1	N1018	FDRYRINYSIPTG	IN*YSIPTGQWVGVQIPR	121.32	4	3	6	0.72826	0.21977	0.67698	IN*YSIPTGQWVGVQIPR	151.59	3	5	2	0.19606	0.15334	0.16957
IPI:IPI00015181.2	Integrin alpha-9	ITGA9	Q13797	N676	DANVSFNVSREIF																	DANVSFN*VSREIF	86.313			1			0.35797
IPI:IPI00306604.5	Integrin alpha-5	ITGA5	P08648	N868	TRVTGINCTTNHP	VTGIN*CTTNHPINPK	125.53	3	5		0.32201	0.38481		VTGIN*CTTN*HPINPK	145	3		7	0.35441		0.3777
IPI:IPI00012887.1	Cathepsin L1	CTSL1	P07711	N221	PKYSVANDTGFVD	YSVAN*DTGFVDIPK	169.04	14	21	23	0.32357	0.59657	0.53182	YSVAN*DTGFVDIPK	148.72	27	28	9	0.39298	0.43408	0.37747	NPKYSVAN*DTGF	100.69	1	1	1	0.20398	0.20787	0.17303
IPI:IPI00893155.1	Protein	GPC1	-	N156	HFQHIINDSERTI	SFDDHFQHIIN*DSER	119.62	1		3	0.42937		0.25499	SFDDHFQHIIN*DSER	198.85	1	1	1	0.53663	0.36634	0.2173
IPI:IPI00328113.4	Fibrillin-1	FBN1	P35555	N1067	IDSEERNCTDIDE	N*CTDIDECR	86.624	1		1	0.094345		0.62761
IPI:IPI00015199.1	T-cell antigen CD7	CD7	P09564	N96	FSGSQDNITITMH	IDFSGSQDN*ITITM#HR	82.529	1	2		0.22141	0.18961		IDFSGSQDN*ITITM#HR	174.59	1	2	2	0.72408	0.35843	0.31653
IPI:IPI00328113.4	Fibrillin-1	FBN1	P35555	N1703	RNYYADNQTCDGE	NYYADN*QTCDGEIIFN*M#TK	180.88	2			0.36214
IPI:IPI00328113.4	Fibrillin-1	FBN1	P35555	N1713	DGEIIFNMTKKMC	N*YYADNQTCDGEIIFN*M#TK	75.463	2	1		0.36214
IPI:IPI00045928.1	Sodium/hydrogen exchanger 7	SLC9A7	Q96T83	N145	FSTIIVNVSGKFF	AFSTIIVN*VSGK	164.04	3	4		0.26482	0.36933		AFSTIIVN*VSGK	158.05	1	1	1	0.29814	0.61669	0.26473
IPI:IPI00013079.2	EMILIN-1	EMILIN1	Q9Y6C2	N766	AGIRETNTTSQMQ	ETN*TTSQM#QAAIIEK	137.21		26	56		0.52306	0.018442	ETN*TTSQM#QAAIIEK	201.3		1	30			0.54839
IPI:IPI00103082.13	HLA class II histocompatibility antigen, DP beta 1 chain	HLA-DPB1	P04440	N48	QECYAFNGTQRFI	QECYAFN*GTQR	111.52	39	18	6	0.5497	0.81202	0.22327	QECYAFN*GTQR	157.68	6	7	9	0.15395	0.33531	0.25179	AFN*GTQRF	108.24	1			0.21828
IPI:IPI00022391.1	Serum amyloid P-component	APCS	P02743	N51	IEKPIQNFTICFR	ESVTDHVN*IITPIEKPIQN*FTICFR	133.24	4	1	11	0.19536	0.57982	0.24745	ESVTDHVNIITPIEKPIQN*FTICFR	66.644	4	4	1	0.52326	0.24539	0.3929
IPI:IPI00299778.2	Serum paraoxonase/lactonase 3	PON3	Q15166	N323	STVYANNGSVIQG	VSTVYAN*N*GSVIQGTSVASVYHGK	214.66	25	23	59	0.41733	0.26877	0.35963	VSTVYAN*N*GSVIQGTSVASVYHGK	227.06	19	30	51	0.51084	0.21822	0.41418
IPI:IPI00010866.2	SLC5A1 protein (Fragment)	SLC5A1	P13866	N248	TIVSDGNTTFQEK									AIPTIVSDGN*TTFQEK	81.311		4			0.36527
IPI:IPI00010527.2	Isoform 1 of Solute carrier family 22 member 7	SLC22A7	Q9Y694-1	N57	IPGAPANFSHQDV	CAIPGAPAN*FSHQDVWIEAHIPR	105.06	1		4	0.72528		0.51083	CAIPGAPAN*FSHQDVWIE	80.632	4	1	1	0.1386	0.23139	0.23033
IPI:IPI00745251.2	Mannosyl-oligosaccharide 1,2-alpha-mannosidase IC	MAN1C1	Q9NR34	N618	AHPIPVNHSDSSG									AHPIPVN*HSDSSGR	67.456	2			0.36757
IPI:IPI00013281.1	Fukutin-related protein	FKRP	Q9H9S5	N209	RARDIFNISAPIA	DIFN*ISAPIAR	116.77	1	1		0.41747	0.31807
IPI:IPI00022200.4	Isoform 1 of Collagen alpha-3(VI) chain	COL6A3	P12111-1	N2677	PSESVDNASMPPV	VAVVQ*HAPSESVDN*ASM#PPVK	120.9	5	5	7	0.20711	0.25673	0.2242	VAVVQHAPSESVDN*ASM#PPVKVE	118.52	3	4	9	0.39594	0.47017	0.26944	ARVAVVQHAPSESVDN*ASM#PPVKVEF	71.148			1			0.75211
IPI:IPI00879931.1	cDNA FLJ58826, highly similar to Plasma protease C1 inhibitor	SERPING1	B4E1F0	N395	QIQISHNISIVII									VGQIQISHN*ISIVIIVPQNIK	61.167			5			0.36852
IPI:IPI00029741.1	Integrin beta-5	ITGB5	P18084	N705	IPSGKSNITVIRE									SN*ITVIR	85.265		1			0.36987
IPI:IPI00289819.5	Cation-independent mannose-6-phosphate receptor	IGF2R	P11717	N2136	QEVQMVNGTITNP	AACAVKPQEVQM#VN*GTITNPIN*GK	101.17		8			0.49993		AACAVKPQEVQM#VN*GTITNPIN*GK	75.358		1			0.24198
IPI:IPI00296099.6	Thrombospondin-1	THBS1	P07996	N1067	ISVKVVNSTTGPG	VVN*STTGPGEHIR	148.28		5	6		0.35716	0.36525	VVN*STTGPGEHIR	98.156		1	1		0.42943	0.33329
IPI:IPI00027505.2	Isoform 1 of Integrin alpha-V	ITGAV	P06756-1	N488	SIINQDNKTCSIP									VYPSIINQDN*K	89.171			2			0.37227
IPI:IPI00015525.2	Multimerin-2	MMRN2	Q9H8L6	N439	VEEIQVNHTAIRE	QVEEIQVN*HTAIR	124.12			5			0.37319
IPI:IPI00008901.1	Epithelial membrane protein 3	EMP3	P54852	N47	YDCTWNNDTKTWA																	YDCTWNN*DTKTW	94.692	2	2	1	0.38478	0.3813	0.35404
IPI:IPI00012540.1	Isoform 1 of Prominin-1	PROM1	O43490-1	N395	IGSDIDNVTQRIP	VINSIGSDIDN*VTQR	72.321	2			0.36662			VINSIGSDIDN*VTQR	170.11	1			0.38029
IPI:IPI00797565.2	Angiotensin II receptor, type 1, isoform CRA_a	AGTR1	D3DNG8	N211	FFIENTNITVCAF									NTN*ITVCAFHYE	91.961			1			0.37356
IPI:IPI00295640.3	Isoform 1 of ATP-binding cassette sub-family A member 6	ABCA6	Q8N139-1	N911	TSIIIINNTESNI	TSIIIIN*NTESNIEDFIK	278.3	4	9	8	0.58734	0.017855	0.31893	TSIIIIN*NTESNIEDFIK	168.1		7	19		0.29021	0.65535
IPI:IPI00006173.3	Isoform 1 of Cholesteryl ester transfer protein	CETP	P11597-1	N358	NKGVVVNSSVMVK	GVVVN*SSVM#VK	79.974			2			0.35664	GVVVN*SSVM#VK	90.108		6			0.39142
IPI:IPI00021396.1	Vascular endothelial growth factor receptor 2	KDR	P35968	N46	IITIKANTTIQIT	AN*TTIQITCR	110.38	1			0.37442
IPI:IPI00328113.4	Fibrillin-1	FBN1	P35555	N448	PRVIPVNVTDYCQ	VIPVN*VTDYCQIVR	150.26	2	3	19	0.11611	0.10046	0.32603	VIPVN*VTDYCQ*IVR	173.06	6	40	5	0.30706	1.2382	0.1603
IPI:IPI00011155.7	Isoform 1 of Asialoglycoprotein receptor 2	ASGR2	P07307-1	N170	MEIIHSNGSQRTC	FVACQM#EIIHSN*GSQR	154.6	6	7	14	0.42347	0.46542	0.417	IIHSN*GSQ*R	151.56	5	2	16	0.33651	0.36523	0.24294
IPI:IPI00031131.4	Isoform 1 of Adipocyte plasma membrane-associated protein	C20orf3	Q9HDC9-1	N196	TPIEGKNMSFVND	N*M#SFVNDITVTQDGR	103.6	2	1	4	0.30988	0.35509	0.60012	IIISSETPIEGKN*M#SFVNDITVTQDGR	140.63		7	1		0.2037	0.41157
IPI:IPI00293971.3	Sodium/potassium-transporting ATPase subunit beta-2	ATP1B2	P14415	N118	KFIEPYNDSIQAQ	FIEPYN*DSIQAQK	70.089		1			0.37526		FIEPYN*DSIQAQK	90.614	1			0.37734
IPI:IPI00218646.3	Cytochrome b-245 heavy chain	CYBB	P04839	N132	CVNARVNNSDPYS	VN*NSDPYSVAISEIGDR	75.376	1	1	1	0.32641	0.38799	0.41739
IPI:IPI00333828.4	Serpin A11	SERPINA11	Q86U17	N106	IEGIGFNITETPE									GIGFN*ITETPEADIHQGFR	189.59	2	2	3	0.5232	0.32329	0.28723
IPI:IPI00419565.4	Isoform 1 of Stabilin-1	STAB1	Q9NY15-1	N2393	IEIHASNATIISA									IHASN*ATIISANASQGK	130.06	3	7	9	0.24857	0.51294	0.37579
IPI:IPI00396485.3	Elongation factor 1-alpha 1	EEF1A1	P68104	N284	VTFAPVNVTTEVK	VETGVIKPGM#VVTFAPVN*VTTEVK	85.231	1	3	2	0.49747	0.48769	0.57953	VETGVIKPGM#VVTFAPVN*VTTEVK	78.987	1	1		0.15398	0.18482
IPI:IPI00171678.4	Dopamine beta-hydroxylase	DBH	P09172	N566	PISMHCNKSSAVR	AIYSFAPISM#HCN*K	103.91	1	1	3	0.4832	0.19745	0.43186	AIYSFAPISM#HCN*K	90.793	1	1	1	0.42055	0.42775	0.33278
IPI:IPI00020557.2	Prolow-density lipoprotein receptor-related protein 1	LRP1	Q07954	N4075	IGSIRINGTDPIV	IN*GTDPIVAADSK	56.205			6			0.59314	IN*GTDPIVAADSK	136.24		4			0.17172
IPI:IPI00027773.3	Transmembrane and ubiquitin-like domain-containing protein 1	TMUB1	Q9BVT8	N111	IRIKFINDSEQVA	FIN*DSEQVAR	82.261			1			0.39589	FIN*DSEQVAR	90.827		1			0.36919
IPI:IPI00440822.3	Isoform 1 of Target of Nesh-SH3	ABI3BP	Q7Z7G0-1	N44	NIKVHINTTSDSI									VHIN*TTSDSIIIK	73.435			1			0.38355
IPI:IPI00015525.2	-	MMRN2	Q9H8L6	N217	VEEIQVNHTAIRE									QVEEIQVN*HTAIR	115.57		1			0.38426
IPI:IPI00007960.4	Isoform 1 of Periostin	POSTN	Q15063-1	N599	IFIKEVNDTIIVN	EVN*DTIIVNEIK	167.44	3	1	4	0.40266	0.4336	0.31793
IPI:IPI00419967.3	Isoform 1 of Neutral ceramidase	ASAH2	Q9NR71-1	N624	ATDTVANISRGPE	AIATDTVAN*ISR	127.42	1	1	2	0.38446	0.3901	0.26376	AIATDTVAN*ISR	113.63	1			0.50158
IPI:IPI00852735.1	Isoform 1 of Protocadherin Fat 4	FAT4	Q6V0I7-1	N1225	ISESAANITQVIR									SAAN*ITQVIR	177.78	1	1	1	0.34788	0.42387	0.38363
IPI:IPI00896380.1	Isoform 2 of Ig mu chain C region	IGHM	P01871-2	N272	AVKTHTNISESHP									THTN*ISESHPN*ATFSAVGE	176.21			3			0.38529
IPI:IPI00423466.1	Putative uncharacterized protein DKFZp686H20196	IGHG1	Q6N097	N331	PREEQYNSTYRVV	EEQYN*STYR	147.4			74			0.38702
IPI:IPI00025276.2	Isoform XB of Tenascin-X	TNXB	P22105-1	N3965	RGIRGPNITSPAS	GPN*ITSPASITFTTGIEAPR	151.95		18	13		0.42348	0.43652	GPN*ITSPASITFTTGIEAPR	215.81		10			0.30135
IPI:IPI00019381.4	Isoform 1 of Cell cycle control protein 50A	TMEM30A	Q9NV96-1	N190	EIFIIGNDSYPIP									IFIIGN*DSYPIPIAIKK	234.85	28	11	24	0.44485	0.35199	0.36459
IPI:IPI00384938.1	Putative uncharacterized protein DKFZp686N02209	IGHG1	Q7Z351	N332	PREEQYNSTYRVV	EEQ*YN*STYR	166.34	16			0.26937			EEQYN*STYR	123.86	5	7	2	0.54092	0.46581	0.30737	VDGVEVHN*AKTKPREEQYN*STY	71.601		1	1			0.3569
IPI:IPI00010351.2	cDNA FLJ55770, highly similar to Macrophage scavenger receptor types I and II	MSR1	B4DDJ5	N267	EVKVINNITNDIR	VINN*ITNDIR	77.662	1	3	2		0.39279	0.33132	VINN*ITNDIR	130.98	3		2	0.3792		0.45025
IPI:IPI00478003.3	Alpha-2-macroglobulin	A2M	P01023	N1424	YIDKVSNQTISIF	VSN*QTISIFFTVIQDVPVR	305.43	3	2	4	0.16493	0.24999	0.2049	VSN*QTISIFFTVIQDVPVR	356.31	3	1	5	0.23418	1.2901	0.30457	IDKVSN*QTISIF	72.2	1			0.27165
IPI:IPI00022933.2	Isoform 1 of HLA class II histocompatibility antigen gamma chain	CD74	P04233-1	N136	NATKYGNMTEDHV	YGN*M#TEDHVM#HIIQNADPIK	68.845	3	4	10	0.3647	0.35456	0.39233	YGN*M#TEDHVM#HIIQNADPIK	82.007	1	2	3	0.44157	0.47821	0.30382
IPI:IPI00025864.5	Butyrylcholinesterase, isoform CRA_b	BCHE	P06276	N325	TGCSRENETEIIK	EN*ETEIIK	99.802			2			0.33505	EN*ETEIIK	106.36		1			0.44838
IPI:IPI00019943.1	Afamin	AFM	P43652	N488	ICGVNENRTINPA									ICGVNEN*R	119.29	2			0.39209
IPI:IPI00385428.3	-	CEACAM1	P40199	N112	KPSISSNNSNPVE	SDIVNEEATGQFHVYPEIPKPSISSN*NSNPVEDK	71.67		2					SDIVNEEATGQFHVYPEIPKPSISSN*NSNPVEDK	83.905			5			0.39244
IPI:IPI00218424.3	Fibroblast growth factor receptor 2 (Bacteria-expressed kinase, keratinocyte growth factor receptor, craniofacial dysostosis 1, Crouzon syndrome, Pfeiffer syndrome, Jackson-Weiss syndrome), isoform CRA_e	FGFR2	D3DRE0	N284	QAGIPANASTVVG									SPHRPIIQAGIPAN*ASTVVGGDVE	82.586		2			0.39354
IPI:IPI00295640.3	Isoform 1 of ATP-binding cassette sub-family A member 6	ABCA6	Q8N139-1	N940	DDFENRNGTDGIS									N*GTDGISYN*GAIIVSGK	67.416		1					ENRN*GTDGISY	112.13			1			0.39634
IPI:IPI00328488.7	Isoform 1 of Epididymis-specific alpha-mannosidase	MAN2B2	Q9Y2E5-1	N336	RAIHAINVTWRVR	AIHAIN*VTWR	83.948	3		5	0.4105		0.3554	AIHAIN*VTWR	126.07	1	2	4	0.30603	0.59651	0.31757
IPI:IPI00004457.3	Membrane primary amine oxidase	AOC3	Q16853	N294	VVIIPDNGTGGSW									AGIVNVVIIPDN*GTGGSWSIK	84.829	12	20	20	0.12941	0.095548	0.96677
IPI:IPI00015525.2	-	MMRN2	Q9H8L6	N439	VEEIQVNHTAIRE	QVEEIQVN*HTAIR	187.11	2	3		0.40678	0.50555		QVEEIQVN*HTAIR	139.78			2			0.27964
IPI:IPI00018305.4	Insulin-like growth factor-binding protein 3	IGFBP3	P17936	N116	GRGICVNASAVSR	GICVN*ASAVSR	99.973		6			0.34166		GICVN*ASAVSR	86.624		3			0.45304
IPI:IPI00478749.2	Isoform 1 of Thioredoxin domain-containing protein 11	TXNDC11	Q6PKC3-1	N666	IESFIQNFSVIYS									SFIQN*FSVIYSPIK	105	1	3	4	0.30055	0.48925	0.40426
IPI:IPI00064667.5	Beta-Ala-His dipeptidase	CNDP1	Q96KN2	N382	RIVPHMNVSAVEK	IVPHM#N*VSAVEK	94.767	1		2	0.52836		0.2871	IVPHM#N*VSAVEK	94.465	2	2		0.3852	0.39161
IPI:IPI00291792.2	Integrin beta-2	ITGB2	P05107	N212	HVIKITNNSNQFQ	ITN*NSN*QFQTEVGK	104.55	3	4	8	0.70028	0.42818	0.37355	ITN*NSNQFQTEVGK	175.29		1			0.091378
IPI:IPI00944960.1	ITIH4 protein	ITIH4	B2RMS9	N81	KKAFITNFSMIID	KAFITN*FSM#IIDGM#TYPGIIK	145.69	6	2	12	0.32538	0.34857	0.35883	AFITN*FSM#IIDGM#TYPGIIK	89.468	4	15	11	0.28142	0.37813	0.69908
IPI:IPI00013972.1	Carcinoembryonic antigen-related cell adhesion molecule 8	CEACAM8	P31997	N288	QKIFIPNITTKNS	IFIPN*ITTK	59.245	1	1		0.45853	0.33864
IPI:IPI00018282.3	Isoform I of Tumor necrosis factor receptor superfamily member 5	CD40	P25942-1	N180	VQQAGTNKTDVVC	DIVVQQAGTN*KTDVVCGPQDR	69.148	1	2		0.53349	0.3124		DIVVQQAGTN*KTDVVCGPQDR	70.96	2	4	1	0.59656	0.16616	0.38722
IPI:IPI00335051.1	Toll-like receptor 8, isoform CRA_a	TLR8	D1CS70	N178	IQNNIYNITKEGI									ISIIQN*NIYN*ITK	78.324	1	2	2	0.45235	0.37243	0.37358
IPI:IPI00022200.4	Isoform 1 of Collagen alpha-3(VI) chain	COL6A3	P12111-1	N2079	RGPPGVNGTQGFQ	GPPGVN*GTQGFQGCPGQR	131.56	4	4	6	0.16855	0.74044	0.33921									RGYPGDEGGPGERGPPGVN*GTQGF	67.579	2	1	1	0.48095	0.25645	0.42612
IPI:IPI00015842.1	Reticulocalbin-1	RCN1	Q15293	N53	ERPPEDNQSFQYD	VVRPDSEIGERPPEDN*QSFQYDHEAFIGK	107.56	11	10	21	0.31515	0.42245	0.33891	VVRPDSEIGERPPEDN*QSFQYDHEAFIGK	167.69	6	10	9	0.37422	0.61558	0.35379
IPI:IPI00002816.1	Cathepsin F	CTSF	Q9UBX1	N440	IIVGYGNRSDVPF																	GN*RSDVPF	107.32	1			0.40369
IPI:IPI00030075.1	Fibroleukin	FGL2	Q14314	N336	IHVGNYNGTAGDA	IHVGNYN*GTAGDAIR	116.19	6	1	7	0.30552	0.42309	0.33248	IHVGNYN*GTAGDAIR	129.37	4	2	3	0.54004	0.52165	0.3037
IPI:IPI00236556.1	Isoform H7 of Myeloperoxidase	MPO	P05164-3	N355	PACPGSNITIRNQ	SCPACPGSN*ITIR	128.67	6	5	26	0.41127	0.11502	0.65655	SCPACPGSN*ITIR	118.48	7	15	22	0.60351	0.33411	0.3063
IPI:IPI00007840.1	Isoform 1 of ATP-binding cassette sub-family G member 8	ABCG8	Q9H221-1	N619	YKMPIGNITIAVS	M#PIGN*ITIAVSGDK	68.809		1			0.568		M#PIGN*ITIAVSGDK	65.043		2			0.24765
IPI:IPI00025049.1	Cation-dependent mannose-6-phosphate receptor	M6PR	P20645	N57	RIKPIFNKSFEST	IKPIFN*K	104.11	1			0.61282			IKPIFN*K	88.029		1			0.20424
IPI:IPI00437751.1	Isoform Somatic-1 of Angiotensin-converting enzyme	ACE	P12821-1	N714	DVNQIQNTTIKRI	KFDVNQIQN*TTIK	99.941	4	1	2	0.44763	0.38149	0.37014	KFDVNQIQN*TTIK	162.93	2			0.43615
IPI:IPI00299594.2	Isoform 1 of Neuropilin-1	NRP1	O14786-1	N150	GPECSQNYTTPSG	RGPECSQN*YTTPSGVIK	112.96	3	4	8	0.26304	0.59494	0.30683	RGPECSQN*YTTPSGVIK	149.97	1	7	3	0.4295	0.42494	0.43491
IPI:IPI00013435.1	Antigen-presenting glycoprotein CD1d	CD1D	P15813	N60	QTHSWSNDSDTVR									IQTHSWSN*DSDTVR	131.06	1	2	2	0.31485	0.58797	0.32514
IPI:IPI00739725.2	B-cell antigen receptor complex-associated protein beta chain isoform 3 precursor	CD79B	-	N102	RMEESQNESIATI	M#EESQN*ESIATITIQGIR	67.605	1			0.40934
IPI:IPI00924574.1	Uncharacterized protein	APOD	C9JF17	N93	GRCIQANYSIMEN	CIQAN*YSIM#ENGK	148.18	28	30	91	0.25896	0.5154	0.22988	CIQAN*YSIM#EN*GK	165.58	38	57	17	0.34161	0.94017	0.1702
IPI:IPI00941131.1	Isoform 3 of Podocan	PODN	Q7Z5L7-3	N347	IDISSNNISRVPA	ISSIEYIDISSNN*ISR	77.42	4	1	2	0.18506	0.37404	1.0133	YIDISSNN*ISR	136.96			1			0.065324
IPI:IPI00889740.1	Fibulin 1	FBLN1	B1AHL2	N136	ATPHGDNASIEAT	CATPHGDN*ASIEATFVK	99.927			4			0.42034	CATPHGDN*ASIE	177.44			4			0.39854
IPI:IPI00020557.2	Prolow-density lipoprotein receptor-related protein 1	LRP1	Q07954	N2905	SQEHKCNASSQFI	CN*ASSQFICSSGR	91.62	3	3	1	0.88832	0.52238	0.43743	CN*ASSQFICSSGR	133.71	2	3	2	0.111	0.33948	0.17178
IPI:IPI00306325.3	Protein tyrosine phosphatase, receptor type, C, isoform CRA_d	PTPRC	B1ALS2	N421	PQRSFHNFTICYI	SFHN*FTICYIK	70.977	1	2		0.3431	0.56025		SFHN*FTICYIK	114.83			1			0.33214
IPI:IPI00293460.5	ATP-binding cassette sub-family A member 1	ABCA1	O95477	N521	TEVWIINKSMEII	IEPIATEVWIIN*K	85.288		4			0.41269
IPI:IPI00300384.3	Isoform 1 of Receptor tyrosine-protein kinase erbB-2	ERBB2	P04626-1	N187	ITIIDTNRSRACH									NNQIAITIIDTN*R	107.97	1	1	1	0.4491	0.44531	0.34416
IPI:IPI00010790.1	Biglycan	BGN	P21810	N311	VYIHSNNITKVGV	IIQVVYIHSN*N*ITK	173.72	33	25	73	0.3684	0.73351	0.032195	IIQ*VVYIHSN*N*ITK	208.95	60	74	50	0.050033	0.48039	0.38538	IHSNN*ITKVGVNDFCPM#GF	108.34		2	4		0.92351	0.32982
IPI:IPI00433028.2	Isoform 1 of Leukocyte-associated immunoglobulin-like receptor 1	LAIR1	Q6GTX8-1	N69	ESRSTYNDTEDVS	STYN*DTEDVSQASPSESEAR	116.29			7			0.41311
IPI:IPI00027846.1	Neutrophil collagenase	MMP8	P22894	N112	PKWERTNITYRIR																	M#ITPGNPKWERTN*ITY	66.989			1			0.4138
IPI:IPI00455329.1	Isoform 1 of Plexin-B1	PLXNB1	O43157-1	N543	AAMSPANISREET									IGCIQVAAM#SPAN*ISR	114.74		9			0.41428
IPI:IPI00218646.3	Cytochrome b-245 heavy chain	CYBB	P04839	N149	EIGDRQNESYINF	QN*ESYINFAR	159.83	1			0.11786			IGDRQN*ESYINFAR	187.11			1			0.083121	SVAISEIGDRQN*ESYINF	87.566	2	1	1	0.85546	0.59288	0.42478
IPI:IPI00783156.1	Bone morphogenetic protein receptor type-2	BMPR2	Q13873	N110	TPPSIQNGTYRFC									CVVTTTPPSIQN*GTYR	85.536	1			0.41535
IPI:IPI00014375.3	Glutamyl aminopeptidase	ENPEP	Q07075	N324	TAEYAANITKSVF									HTAEYAAN*ITK	73.499	1			0.41569
IPI:IPI00022200.4	Isoform 1 of Collagen alpha-3(VI) chain	COL6A3	P12111-1	N2558	INAIQINNTAVGH	QIIN*AIQIN*N*TAVGHAIVIPAGR	242.16	28	88	53	0.33414	0.52748	0.25513	QIIN*AIQIN*NTAVGHAIVIPAGR	284.48	49	56	84	0.26814	0.60383	0.50573
IPI:IPI00306604.5	Integrin alpha-5	ITGA5	P08648	N182	CYISTDNFTRIIE	TEKEPISDPVGTCYISTDN*FTR	156.73	7		5	0.3677		0.32606	TEKEPISDPVGTCYISTDN*FTR	89.049	1	1	2	0.45984	0.4547	0.4705
IPI:IPI00413912.2	Transmembrane protein 132E	TMEM132E	Q6IEE7	N228	IIYIAPNSSSPSS																	IAPN*SSSPSSPSVEHF	91.62		1			0.41674
IPI:IPI00216172.2	lysosome-associated membrane glycoprotein 2 isoform C precursor	LAMP2	Q6Q3G8	N242	TMGIQINITQDKV									AGTYSVN*N*GNDTCIIATM#GIQIN*ITQDK	56.947			12			0.41684
IPI:IPI00216172.2	lysosome-associated membrane glycoprotein 2 isoform C precursor	LAMP2	Q6Q3G8	N229	YSVNNGNDTCIIA									AGTYSVNN*GN*DTCIIATM#GIQIN*ITQDK	56.947			12			0.41684
IPI:IPI00013831.1	CD48 antigen	CD48	P09326	N189	TTIMPHNYSRCYT	EIQNSVIETTIM#PHN*YSR	145.69	4	3	5	0.33913	0.35568	0.46481	TTIM#PHN*YSR	127.3		2			0.50877
IPI:IPI00329445.3	Solute carrier family 13 member 5	SLC13A5	Q86YT5	N562	HFPDWANVTHIET	AIFDIDHFPDWAN*VTHIET	203.2	5	3	10	0.3648	0.29071	0.37566	AIFDIDHFPDWAN*VTHIET	118.2	3	3		0.46489	0.59206
IPI:IPI00642099.2	receptor-type tyrosine-protein phosphatase mu isoform 1 precursor	PTPRM	A7MBN1	N131	IGNPIWNISGDPT	VNN*GPIGNPIWN*ISGDPTR	77.191	3			0.41763
IPI:IPI00215842.1	Isoform 1 of Protocadherin gamma-B2	PCDHGB2	Q9Y5G2-1	N545	SPAISANVSIRVI									DQGSPAISAN*VSIR	92.65		2			0.41773
IPI:IPI00642099.2	receptor-type tyrosine-protein phosphatase mu isoform 1 precursor	PTPRM	A7MBN1	N406	WEPFGYNVTRCHS	WEPFGYN*VTR	72.928		1			0.41787
IPI:IPI00027230.3	Endoplasmin	HSP90B1	P14625	N445	SDDIPINVSRETI	GVVDSDDIPIN*VSR	170.95	1	2		0.3623	0.35315		GVVDSDDIPIN*VSR	143.31	2			0.53983
IPI:IPI00295339.4	P-selectin	SELP	P16109	N411	AFQYDTNCSFRCA	AFQYDTN*CSFR	70.977	1	2		0.23584	0.43122		AFQYDTN*CSFR	103.22	1	1		0.44234	0.56741
IPI:IPI00880170.1	Uncharacterized protein	TSPAN9	B5MD23	N180	SQGCGRNATTPIW	N*ATTPIWR	91.853	1			0.42015
IPI:IPI00293460.5	ATP-binding cassette sub-family A member 1	ABCA1	O95477	N196	HITSICNGSKSEE									VFIQGYQIHITSICN*GSK	61.641			1			0.42019
IPI:IPI00012269.3	Isoform 1 of Multimerin-1	MMRN1	Q13201-1	N431	QIIQKVNESVVSI	VN*ESVVSIAAQQK	86.288		2	2		0.6124	0.22833
IPI:IPI00022933.2	Isoform 1 of HLA class II histocompatibility antigen gamma chain	CD74	P04233-1	N130	PQGPMQNATKYGN	M#ATPIIM#QAIPM#GAIPQGPM#QN*ATK	139.7			9			0.43417	M#ATPIIM#QAIPM#GAIPQGPM#QN*ATK	56.29	2			0.40672
IPI:IPI00423461.3	Putative uncharacterized protein DKFZp686C02220 (Fragment)	LOC100126583	Q6N091	N487	GKPTHINVSVVMA									M#AGKPTHIN*VSVVM#AE	71.279	1		4	0.40438		0.43712
IPI:IPI00645887.1	integrin alpha-M isoform 1 precursor	ITGAM	Q4VAK1	N391	EKSTFINMTRVDS	STFIN*M#TR	105.57	3	2	1	0.46352	0.47884	0.30208	STFIN*M#TR	128.1		1			0.34043		IN*M#TRVDSDM#NDAYIGY	78.932		2			0.51996
IPI:IPI00026932.1	UDP-glucuronosyltransferase 2B17	UGT2B17	O75795	N65	SASIIVNASKSSA									VIVITSSASIIVN*ASK	145.43			11			0.42149
IPI:IPI00032292.1	Metalloproteinase inhibitor 1	TIMP1	P01033	N53	VGTPEVNQTTIYQ	FVGTPEVN*QTTIYQR	105.19	4	2	5	0.49294	0.39578	0.43406	FVGTPEVN*QTTIYQR	117.7		1	2		0.35592	0.43078
IPI:IPI00556155.2	insulin-like growth factor binding protein 3 isoform a precursor	IGFBP3	-	N116	GRGICVNASAVSR	GICVN*ASAVSR	162.36	8			0.52612			GICVN*ASAVSR	85.377	5		1	0.33936		0.4029
IPI:IPI00641737.1	Haptoglobin	HP	P00738	N198	KMVSHHNITTGAT	M#VSHHN*ITTGATIIN*EQWIITTAK	211.13	23	24	89	0.17235	0.23376	0.26445	M#VSHHN*ITTGATIINEQWIITTAK	113.53	73	57	37	0.42758	1.0088	0.43092
IPI:IPI00024825.2	Isoform A of Proteoglycan 4	PRG4	Q92954-1	N1159	GITTIRNGTIVAF									N*GTIVAFR	64.265		1			0.42369
IPI:IPI00395488.2	Vasorin	VASN	Q6EMK4	N117	RIHEITNETFRGI	IHEITN*ETFR	75.509	1	1	2	0.41648	0.53263	0.421	IHEITN*ETFR	85.355		1	1		0.44749	0.30232
IPI:IPI00290043.2	Isoform Alpha-3B of Integrin alpha-3	ITGA3	P26006-1	N86	VPDGYTNRTGAVY	EIAVPDGYTN*R	83.499	3	2		0.39854	0.45144
IPI:IPI00385264.1	Ig mu heavy chain disease protein	-	P04220	N378	GKPTIYNVSIVMS	STGKPTIYN*VSIVM#SDTAGTCY	71.073	2			0.49257			STGKPTIYN*VSIVM#SDTAGTCY	118.24		2			0.3578
IPI:IPI00290043.2	Isoform Alpha-3B of Integrin alpha-3	ITGA3	P26006-1	N935	VKARVWNSTFIED	VWN*STFIEDYR	91.937	1			0.39217			VWN*STFIEDYR	94.465			1			0.45916
IPI:IPI00018136.1	Isoform 1 of Vascular cell adhesion protein 1	VCAM1	P19320-1	N531	EEGSSVNMTCISQ	DTTVIVSPSSIIEEGSSVN*M#TCISQGFPAPK	38.843		1			0.56985		GSSVN*M#TCISQGFPAPK	96.773		2			0.28227
IPI:IPI00028931.2	Desmoglein-2	DSG2	Q14126	N112	KDTGEINVTSIID	DTGEIN*VTSIIDR	198.55	4	2	7	0.34004	0.30086	0.5088	IN*VTSIIDR	76.465		1	1		0.57424	0.306	NKDTGEIN*VTSIIDREETPF	73.498			1			0.53381
IPI:IPI00235003.10	Tumor necrosis factor receptor superfamily, member 6 isoform 1 variant (Fragment)	FAS	Q59FU8	N163	KPNFFCNSTVCEH	CKPNFFCN*STVCEHCDPCTK	87.287	1			0.42764
IPI:IPI00221393.1	Isoform 1 of Choline transporter-like protein 1	SLC44A1	Q8WWI5-1	N180	HRCAPVNISCYAK	CAPVN*ISCYAK	75.294	2	1	2	0.48162	0.40562	0.28829	CAPVN*ISCYAK	63.283		1			0.54203
IPI:IPI00018136.1	Isoform 1 of Vascular cell adhesion protein 1	VCAM1	P19320-1	N561	IQPISENATITII	QIPN*GEIQPISEN*ATITIISTK	83.423		1	1		0.51923	0.4648	N*ATITIISTK	107.69		8			0.30476
IPI:IPI00645887.1	integrin alpha-M isoform 1 precursor	ITGAM	Q4VAK1	N240	VVREIFNITNGAR	EIFN*ITNGAR	79.659	3	4	2	0.37017	0.54395	0.77829	EIFN*ITNGAR	129.89	3	5	3	0.20302	0.28757	0.40161
IPI:IPI00008473.1	Isoform 1 of B-cell antigen receptor complex-associated protein alpha chain	CD79A	P11912-1	N112	CRVQEGNESYQQS	VQEGN*ESYQQSCGTYIR	61.641	2			0.43135
IPI:IPI00008578.2	CD226 antigen	CD226	Q15762	N97	MTIFFRNASEDDV																	FRN*ASEDDVGYY	97.813	1			0.43144
IPI:IPI00018769.4	Thrombospondin-2	THBS2	P35442	N151	ADSQWKNVTVQVA																	KN*VTVQVAGETY	90.685			1			0.43167
IPI:IPI00020557.2	Prolow-density lipoprotein receptor-related protein 1	LRP1	Q07954	N2620	DGTCIGNSSRCNQ	DGTCIGN*SSR	114.4	2	2	8	0.43417	0.34661	0.4751	DGTCIGN*SSR	140.16		9			0.47254
IPI:IPI00219896.2	Isoform 2 of Integrin alpha-L	ITGAL	P20701-2	N862	SRAISCNVSSPIF	AISCN*VSSPIFK	99.5	1	2	2	0.32448	0.37177	0.43629	AISCN*VSSPIFK	81.625	1			0.59703
IPI:IPI00295640.3	Isoform 1 of ATP-binding cassette sub-family A member 6	ABCA6	Q8N139-1	N109	SVIGAPNKTHMDE									GTSVIGAPN*KTHM#DEIIIE	87.388	4	2	1	0.50467	0.37035	0.42267
IPI:IPI00024284.6	Basement membrane-specific heparan sulfate proteoglycan core protein	HSPG2	P98160	N1755	RNIHQSNTSRAEI	NIHQSN*TSR	87.639			1			0.4328
IPI:IPI00236556.1	Isoform H7 of Myeloperoxidase	MPO	P05164-3	N423	DPCIITNRSARIP	AIIPFDN*IHDDPCIITN*R	154.82	14	14	46	0.29822	0.36869	0.45483	AIIPFDN*IHDDPCIITN*R	148.72	20	19	15	0.44306	0.49025	0.54314
IPI:IPI00009793.4	Complement C1r subcomponent-like protein	C1RL	Q9NZP8	N335	RQNESHNFSGDIA									SHN*FSGDIAIIE	52.693	1	1		0.51269	0.35379
IPI:IPI00009803.1	Integrin alpha-4 precursor	ITGA4	P13612	N144	SRQPGENGSIVTC	QPGEN*GSIVTCGHR	86.803			1			0.43386
IPI:IPI00025864.5	Butyrylcholinesterase, isoform CRA_b	BCHE	P06276	N126	KWSDIWNATKYAN	WSDIWN*ATK	77.732	2	2		0.44062	0.42727
IPI:IPI00304840.4	Isoform 2C2 of Collagen alpha-2(VI) chain	COL6A2	P12110-1	N897	AFPISHNITAIHE									VAIIQFGGPGEQQVAFPISHN*ITAIHEAIE	185.27	35	17	35	0.36588	0.46168	0.47666
IPI:IPI00027505.2	Isoform 1 of Integrin alpha-V	ITGAV	P06756-1	N874	IQTTEKNDTVAGQ	ISSIQTTEKN*DTVAGQGER	124.29	3	2	2	0.47907	0.47161	0.41949	ISSIQTTEKN*DTVAGQGER	118.21			4			0.36992
IPI:IPI00027507.1	Complement factor H-related protein 3	CFHR3	Q02985	N108	RKFVQGNSTEVAC	KFVQGN*STEVACHPGYGIPK	193.8	10	8	12	0.54783	0.48114	0.26429	KFVQGN*STEVACHPGYGIPK	189.7	6	2	10	0.50618	0.42846	0.35838	VQGN*STEVACHPGY	108.56		2			0.46565
IPI:IPI00012440.8	Plasma alpha-L-fucosidase	FUCA2	Q9BTY2	N377	HTWRSQNDTVTPD	SQN*DTVTPDVWYTSKPK	158.93	2	5	9	0.32722	0.34381	0.30547	SQN*DTVTPDVWYTSKPK	154.88	3	5	7	0.36842	0.31204	0.37235	RSQN*DTVTPDVWY	62.408	1	1	1	0.64126	0.53001	0.72802
IPI:IPI00215612.2	Isoform Alpha of Transferrin receptor protein 2	TFR2	Q9UP52-1	N240	PYSAIGNVTGEIV																	SAIGN*VTGEIVY	71.555		1			0.43724
IPI:IPI00470535.1	Dihydropyridine receptor alpha 2 subunit	CACNA2D1	P54289-1	N788	FTAPYFNKSGPGA	SIDNDNYVFTAPYFN*K	110.35	2	2		0.13973	0.36565		SIDNDNYVFTAPYFN*K	205.28	7	6	5	0.58701	0.89863	0.52393	TAPYFN*KSGPGAY	91.549		1			0.11026
IPI:IPI00029784.3	UDP-glucuronosyltransferase 2B7	UGT2B7	P16662	N68	IIFDPNNSSAIKI	GHEVTVIASSASIIFDPNN*SSAIK	137.69	18	23	63	0.3296	0.57195	0.4887	VTVIASSASIIFDPNN*SSAIK	100.77	10	17	16	0.41601	0.19914	0.62037
IPI:IPI00242956.5	IgGFc-binding protein	FCGBP	Q9Y6R7	N1317	ITVQVANFTIRIE	VITVQVAN*FTIR	63.408		2			0.3611		VITVQVAN*FTIR	85.813			1			0.51473
IPI:IPI00018769.4	Thrombospondin-2	THBS2	P35442	N1069	VSIKVVNSTTGTG	VVN*STTGTGEHIR	99.5	3		2	0.626		0.37747	VVN*STTGTGEHIR	81.625	1		2	0.37563		0.37544
IPI:IPI00440822.3	Isoform 1 of Target of Nesh-SH3	ABI3BP	Q7Z7G0-1	N259	IKQVIQNVTHKDS	QVIQN*VTHK	67.563	2	1	3	0.45892	0.49834	0.28806	QVIQN*VTHK	172.23	1		2	0.44813		0.50049
IPI:IPI00419916.4	Alkaline phosphatase, tissue-nonspecific isozyme	ALPL	P05186	N140	TERSRCNTTQGNE	SRCN*TTQGNEVTSIIR	161.76		6	5		0.41519	0.43159	CN*TTQGNEVTSIIR	131.06	1			0.47038
IPI:IPI00641737.1	Haptoglobin	HP	P00738	N221	AKNIFINHSENAT	N*IFIN*HSEN*ATAK	182.07	24	16	97	0.35066	0.40364	0.4282	N*IFIN*HSEN*ATAK	165.58	16	16	18	0.50928	0.60179	0.34761
IPI:IPI00718924.3	HLA class I histocompatibility antigen, B-51 alpha chain	HLA-B	P18464	N110	IAIRYYNQSEAGS	YYN*QSEAGSHTWQTM#YGCDVGPDGR	165.17	3	1	4	0.52214	0.39697	0.32098	YYN*QSEAGSHTWQTM#YGCDVGPDGR	100.28	2	2	2	0.48297	0.53795	0.38168
IPI:IPI00967086.1	Uncharacterized protein	HGFAC	D6RAR4	N475	IGQHFFNRTTDVT	DSVSVVIGQHFFN*R	125.97	2		2	0.63662		0.39633	DSVSVVIGQHFFN*R	179.93	2	2	2	0.54367	0.35808	0.26792
IPI:IPI00941287.1	cDNA FLJ55716, highly similar to Desmocollin-2	DSC2	A8K2P8	N559	IKNGIYNITVIAS	N*GIYN*ITVIASDQGGR	124.62		8			0.44062
IPI:IPI00010274.7	TPSAB1 protein	TPSAB1	Q86TM8	N132	EIEEPVNISSRVH									IEEPVN*ISSR	76.943			1			0.44074
IPI:IPI00973177.1	Isoform 4 of Latent-transforming growth factor beta-binding protein 1	LTBP1	Q14766-4	N347	APFQISNHTGRIK	YVQDQVAAPFQISN*HTGR	79.97	3	2	2	0.32521	0.45858	0.34726	YVQDQVAAPFQISN*HTGR	161.24	1	3	2	0.61132	0.50177	0.40155
IPI:IPI00003807.7	Lysosomal acid phosphatase	ACP2	P11117	N267	IAQIRKNITIMAT	KN*ITIM#ATTSQIPK	117.7	1		4	0.59479		0.68364	KN*ITIM#ATTSQIPK	109	3	5	2	0.30307	0.31065	0.31687
IPI:IPI00023014.3	von Willebrand factor	VWF	P04275	N2585	MEACMINGTVIGP	M#EACM#IN*GTVIGPGK	76.759			5			0.38431	ACM#IN*GTVIGPGK	58.04		2			0.49933
IPI:IPI00014375.3	Glutamyl aminopeptidase	ENPEP	Q07075	N589	VKWTEDNITSSVI	WTEDN*ITSSVIFN*R	84.566		1			0.51449		WTEDN*ITSSVIFN*R	86.467			1			0.37047
IPI:IPI00014375.3	Glutamyl aminopeptidase	ENPEP	Q07075	N597	TSSVIFNRSEKEG	WTEDN*ITSSVIFN*R	84.566		1			0.51449		WTEDN*ITSSVIFN*R	86.467			1			0.37047
IPI:IPI00030075.1	Fibroleukin	FGL2	Q14314	N263	RIDGSTNFTRTWQ	IDGSTN*FTR	148.52		9	1		0.45393	0.43222
IPI:IPI00296897.6	Isoform 1 of Paired immunoglobulin-like type 2 receptor alpha	PILRA	Q9UKJ1-1	N100	VNRIFINWTEGQK	IFIN*WTEGQK	104.17	1	2		0.30761	0.50917		IFIN*WTEGQK	83.948	1	1		0.50693	0.44991
IPI:IPI00023814.2	Isoform 1 of Neogenin	NEO1	Q92859-1	N210	GMIVISNATEGDG	IPSGM#IVISN*ATEGDGGIYR	50.831	2			0.44359
IPI:IPI00893901.1	Uncharacterized protein	LILRB5	C9JMK7	N279	AGISQANFTIGPV	EGEHDIVQGSGQQPQAGISQAN*FTIGPVSR	137.24	6	3	7	0.34515	0.28924	0.45257	GEHDIVQGSGQQPQAGISQAN*FTIGPVSR	186.82	8	5	6	0.38475	0.69015	0.50196
IPI:IPI00410588.4	Isoform 1 of ADAMTS-like protein 3	ADAMTSL3	P82987-1	N1316	EAAIGANVTIRCP									AAIGAN*VTIR	87.308	2		1	0.45011		0.4379
IPI:IPI00020557.2	Prolow-density lipoprotein receptor-related protein 1	LRP1	Q07954	N446	IRVNRFNSTEYQV	VNRFN*STEYQVVTR	129.34	1		5			0.44483
IPI:IPI00020557.2	Prolow-density lipoprotein receptor-related protein 1	LRP1	Q07954	N3089	IRRMHINGSNVQV	RM#HIN*GSNVQVIHR	146.07	1	4	15	0.3305	0.54313	0.29257	M#HIN*GSN*VQVIHR	154.36	7	9	9	0.52652	0.62683	0.34975
IPI:IPI00176427.1	Cell adhesion molecule 4	CADM4	Q8NFZ8	N67	RQTIFFNGTRAIK	QTIFFN*GTR	84.213			1			0.4449
IPI:IPI00296351.2	Leucine-rich repeat-containing protein 25	LRRC25	Q8N386	N44	FSATCINFSGISI									FSATCIN*FSGISISIPHN*QSIR	85.203			2			0.44491
IPI:IPI00296351.2	Leucine-rich repeat-containing protein 25	LRRC25	Q8N386	N55	SISIPHNQSIRAS									FSATCIN*FSGISISIPHN*QSIR	85.203			2			0.44491
IPI:IPI00853369.1	Plexin-B2	PLXNB2	O15031	N733	KISHDANETIPIH	ISHDAN*ETIPIHIYVK	92.935	2	3	8	0.49522	0.59173	0.56236	ISHDAN*ETIPIHIYVK	97.797	1	1	1	0.41834		0.15855
IPI:IPI00022331.1	Phosphatidylcholine-sterol acyltransferase	LCAT	P04180	N44	PKAEISNHTRPVI	AEISN*HTRPVIIVPGCIGNQIEAK	79.461	1	1	2	0.45925	0.46463	0.41479
IPI:IPI00419565.4	Isoform 1 of Stabilin-1	STAB1	Q9NY15-1	N1170	TIFVPTNRSIEAQ									AATAYTIFVPTN*R	85.522			1			0.44669
IPI:IPI00031008.2	Isoform 1 of Tenascin	TNC	P24821-1	N1184	WDAIKINWTAPEG																	DAIKIN*WTAPEGAY	73.881		1			0.44735
IPI:IPI00940136.1	complement receptor 1 isoform S precursor	CR1	-	N509	KIKTQTNASDFPI									TQTN*ASDFPIGTSIK	72.417		1			0.44788
IPI:IPI00021997.1	Protein CREG1	CREG1	O75629	N160	GTVTKVNETEMDI	VN*ETEM#DIAK	94.465	3		1	0.45512		0.85168	VN*ETEM#DIAK	112.83	2	3		0.22734	0.25915
IPI:IPI00007249.3	Ectonucleotide pyrophosphatase/phosphodiesterase family member 4	ENPP4	Q9Y6X5	N128	TNQIQENRSSAAA									AVPIWVTNQIQEN*R	119.74	1	1	2	0.4021	0.45142	0.49326
IPI:IPI00008504.1	Carbonic anhydrase 14	CA14	Q9ULX7	N213	GQYFRYNGSITTP																	RYN*GSITTPPCY	84.687	1			0.44895
IPI:IPI00295461.4	Isoform 1 of Seprase	FAP	Q12884-1	N49	TIKDIINGTFSYK	DIIN*GTFSYK	85.533	1	1		0.28769	0.7716		DIIN*GTFSYK	87.913			1			0.2892
IPI:IPI00423461.3	-	LOC100126583	Q6N091	N357	KTPITANITKSGN	TPITAN*ITK	93.111	1		4	0.53221		0.53333	TPITAN*ITK	87.308	2		4	0.43077		0.31319
IPI:IPI00335051.1	Toll-like receptor 8, isoform CRA_a	TLR8	D1CS70	N600	HIEFIQNFTNIKV	IAGVTHHIEFIQN*FTNIK	70.26		2			0.50115		FIQN*FTNIK	107.57	1	3	2	0.54557	0.38885	0.37513
IPI:IPI00060310.5	cDNA FLJ56630, highly similar to Homo sapiens phospholipase D family, member 4 (PLD4), mRNA	PLD4	Q96BZ4	N256	IGAVIYNCSHIAQ	EIGAVIYN*CSHIAQDIEK	70.281		3	1		0.60389	0.38609	EIGAVIYN*CSHIAQDIEK	82.529			1			0.36836
IPI:IPI00902630.1	Organic anion transporter LST-3c	SLCO1B3	Q5JAR4	N145	ISTCIINQTISFN	ETHINPSEN*STSSISTCIIN*QTISFN*GTSPEIVEK	146.28		3	18		0.39884	0.5477	THINPSEN*STSSISTCIIN*QTISFN*GTSPEIVEK	98.033		1	4		0.38681	0.4783
IPI:IPI00012119.1	Isoform A of Decorin	DCN	P07585-1	N262	SISAVDNGSIANT	IGISFN*SISAVDN*GSIANTPHIR	297.67	17	21	32	0.4977	0.23157	0.63723	IGISFN*SISAVDN*GSIANTPHIR	263.55	28	29	26	0.41876	0.38438	0.55045
IPI:IPI00007778.1	Di-N-acetylchitobiase	CTBS	Q01459	N299	TIMKQINSSISGN									QIN*SSISGNIWDK	60.157			1			0.45335
IPI:IPI00020557.2	Prolow-density lipoprotein receptor-related protein 1	LRP1	Q07954	N2127	KRGSKDNATDSVP	GSKDN*ATDSVPIR	147.24	4	16	11	0.5891	0.35594	0.35895	GSKDN*ATDSVPIR	145.25	28	20	26	0.42982	0.43619	0.56063
IPI:IPI00409626.2	Isoform 1 of Protocadherin-9	PCDH9	Q9HC56-1	N306	KRIFAINNTTGII	IFAIN*NTTGIITVQR	108.97		1			0.4552		IFAIN*NTTGIITVQR	88.075	1		2
IPI:IPI00409626.2	Isoform 1 of Protocadherin-9	PCDH9	Q9HC56-1	N307	RIFAINNTTGIIT	IFAINN*TTGIITVQR	108.97		1			0.4552		IFAINN*TTGIITVQR	88.075	1		2
IPI:IPI00023673.1	Galectin-3-binding protein	LGALS3BP	Q08380	N580	RPFYITNSSGVD_	TVIRPFYITN*SSGVD	89.992		1	1		0.42794	0.67515	TVIRPFYITN*SSGVD	142.45		2	1		0.34837	0.36983
IPI:IPI00028635.5	Dolichyl-diphosphooligosaccharide--protein glycosyltransferase subunit 2	RPN2	P04844	N106	CEISISNETKDII	SNIDPSNVDSIFYAAQASQAISGCEISISN*ETK	58.087	1	1	2	0.44442	0.43732	0.48429
IPI:IPI00009243.2	Isoform B of Leptin receptor	LEPR	P48357-1	N73	AVEPKFNSSGTHF									FN*SSGTHFSN*ISK	119.25		1	2		0.61581	0.29528
IPI:IPI00299594.2	Isoform 1 of Neuropilin-1	NRP1	O14786-1	N261	KEGFSANYSVIQS	EGFSAN*YSVIQSSVSEDFK	155.2	6	1	4	0.2946	0.30264	0.76987
IPI:IPI00009456.1	5'-nucleotidase	NT5E	P21589	N333	WRIKIDNYSTQEI	IKIDN*YSTQEIGK	102.62	4	5	9	0.45135	0.37495	0.33098	IKIDN*YSTQE	98.048	3	5	4	0.47764	0.56244	0.53889
IPI:IPI00221224.6	Aminopeptidase N	ANPEP	P15144	N818	AWEQFRNATIVNE	N*ATIVNEADKIR	143.97	2	1	2	0.28189	0.64221	0.44542
IPI:IPI00297124.2	Isoform 1 of Interleukin-6 receptor subunit beta	IL6ST	P40189-1	N227	KPNPPHNISVINS	VKPNPPHN*ISVINSEEISSIIK	88.565	1	2		0.26962	0.2698		VKPNPPHN*ISVIN*SEE	100.11	1	3		0.58381	0.70657
IPI:IPI00020557.2	Prolow-density lipoprotein receptor-related protein 1	LRP1	Q07954	N114	CREIQGNCSRIGC	EIQGN*CSR	86.833			5			0.45764
IPI:IPI00029739.5	Isoform 1 of Complement factor H	CFH	P08603-1	N217	KSPDVINGSPISQ	SPDVIN*GSPISQK	95.417			1			0.63536	SPDVIN*GSPISQK	76.073		3			0.28088
IPI:IPI00743104.2	Integrin alpha-1	ITGA1	P56199	N939	ISDNVVNISIPVK																	ISATSDSEEPPETISDNVVN*ISIPVKY	106.86	5	1	5	0.2699	0.6467	0.45788
IPI:IPI00152835.6	BMP-binding endothelial regulator protein	BMPER	Q8N8U9	N116	YEGNTYNSSFKWQ	GCTYEGNTYN*SSFK	79.466	2			0.45837
IPI:IPI00030099.2	Adenylate cyclase type 9	ADCY9	O60503	N206	GRGDSSNITATAR	GDSSN*ITATAR	107.06	1		5	0.53538		0.38363
IPI:IPI00243995.5	Serine/threonine-protein kinase Nek5	NEK5	Q6P3R8	N155	GIARVINNSMEIA	VIN*NSMEIAR	60.102		1			0.45979
IPI:IPI00064193.3	Isoform 1 of Protein disulfide-isomerase TMX3	TMX3	Q96JJ7-1	N258	AVIDEKNTSVEHT	IVAIAVIDEKN*TSVEHTR	64.675		1	2		0.48515	0.36916	IVAIAVIDEKN*TSVEHTR	160.47	2		4	0.4207		0.57142
IPI:IPI00023151.1	N-acetylated-alpha-linked acidic dipeptidase 2	NAALAD2	Q9Y3Q0	N628	IFSAVKNFSEAAS																	SAVKN*FSEAASDF	88.441		1			0.46161
IPI:IPI00031008.2	Isoform 1 of Tenascin	TNC	P24821-1	N1485	IETVEYNISGAER	IIETVEYN*ISGAER	134.21	10	11		1.0329	0.12468		TVEYN*ISGAER	114.7	5			0.22748
IPI:IPI00550991.3	cDNA FLJ35730 fis, clone TESTI2003131, highly similar to ALPHA-1-ANTICHYMOTRYPSIN	SERPINA3	P01011-2	N296	EIKYTGNASAIFI	YTGN*ASAIFIIPDQDKM#EEVEAM#IIPETIKR	160.81	16	23	35	0.24913	0.35353	0.41736	YTGN*ASAIFIIPDQDKM#EEVE	139.9	31	45	37	0.59005	0.56632	0.6047
IPI:IPI00337612.2	Isoform 1 of Discoidin, CUB and LCCL domain-containing protein 1	DCBLD1	Q8N8Z6-1	N124	PKEIIINTSEVTV	EIIIN*TSEVTVR	101.71	1	1	1	0.56775	0.45615	0.36908
IPI:IPI00797565.2	Angiotensin II receptor, type 1, isoform CRA_a	AGTR1	D3DNG8	N223	FHYESQNSTIPIG									SQN*STIPIGIGITK	67.275		4			0.46577
IPI:IPI00009619.1	Isoform 2 of Cell adhesion molecule 3	CADM3	Q8N126-2	N324	IIFPFINKSDSGT	M#TQESAIIFPFIN*K	93.494	1	2		0.36883	0.56287
IPI:IPI00470529.4	cDNA FLJ56293, highly similar to Transmembrane glycoprotein NMB	GPNMB	B4E3D4	N284	FQKNDRNSSDETF	NDRN*SSDETFIK	85.813	1		3	0.44258		0.61808	NDRN*SSDETFIK	66.267			1			0.33724
IPI:IPI00022463.2	Serotransferrin	TF	P02787	N630	QHIFGSNVTDCSG	QQQHIFGSN*VTDCSGN*FCIFR	251.02	12	4	20	0.29206	0.39396	0.61403	QQQHIFGSN*VTDCSGN*FCIFR	240.63	9	4	4	0.61882	0.59632	0.4495	GSN*VTDCSGN*F	97.813			2			0.30189
IPI:IPI00925540.1	macrophage stimulating 1 precursor	MST1	B7Z250	N629	ETKGTGNDTVINV	GTGN*DTVINVAIINVISNQECNIK	96.55	2	6	2	0.20997	0.50099	0.53159	GTGN*DTVINVAIINVISNQE	79.393			2			0.63346
IPI:IPI00854651.1	Isoform 1 of Formin-1	FMN1	Q68DA7-1	N834	IVPKKINISSISQ									IN*ISSISQ*ISPPN*DHK	70.26		2			0.46989
IPI:IPI00298267.4	Cyclooxygenase 1b3	PTGS1	P23219-1	N134	WFWEFVNATFIRE									FVN*ATFIR	66.073		1			0.47145
IPI:IPI00382432.1	Isoform 1 of N-acetylglucosamine-1-phosphotransferase subunits alpha/beta	GNPTAB	Q3T906-1	N148	DPAIPANITIKDI	VPM#IVIDPAIPAN*ITIK	78.814		1	2		0.51466	0.61217	VPM#IVIDPAIPAN*ITIK	63.894		2			0.28801
IPI:IPI00022608.2	Sortilin-related receptor	SORL1	Q92673	N1894	ITTSIHNKTVIVS	SITTSIHN*K	77.732	1	1	3	0.51998	0.41305	0.48426
IPI:IPI00059476.5	Dipeptidase 1	DPEP1	P16444	N279	SCTNKANISQVAD									AN*ISQVADHIDHIK	75.462	1			0.47249
IPI:IPI00556155.2	insulin-like growth factor binding protein 3 isoform a precursor	IGFBP3	-	N205	QSTDTQNFSSESK																	KVDYESQSTDTQN*F	112.44	2		1	0.54612		0.40042
IPI:IPI00000075.3	Transforming growth factor beta-1	TGFB1	P01137	N82	AVIAIYNSTRDRV	IASPPSQGEVPPGPIPEAVIAIYN*STR	58.516		1	1		0.4524	0.49458
IPI:IPI00023502.4	Isoform 1 of High affinity immunoglobulin gamma Fc receptor I	FCGR1A	P12314-1	N78	ITSASVNDSGEYR	ITSASVN*DSGEYR	106.49		5			0.85104		ITSASVN*DSGEYR	114.82	1		1	0.28591		0.36401	RITSASVN*DSGEY	80.312	1			0.39354
IPI:IPI00023673.1	Galectin-3-binding protein	LGALS3BP	Q08380	N69	RAIGFENATQAIG	AIGFEN*ATQ*AIGR	161.48	2	7	28	0.84524	0.27454	0.81401	AIGFEN*ATQAIGR	117.03	6	4	1	0.30906	0.28799	0.31869
IPI:IPI00235003.10	Tumor necrosis factor receptor superfamily, member 6 isoform 1 variant (Fragment)	FAS	Q59FU8	N145	GIEVEINCTRTQN	ICDEGHGIEVEIN*CTR	91.812		2			0.47513
IPI:IPI00477389.4	Isoform 1 of Inactive N-acetylated-alpha-linked acidic dipeptidase-like protein 2	NAALADL2	Q58DX5-1	N534	HSPIRGNSSIYPV	GN*SSIYPVASPSIQQIVVEK	100.35			6			0.47519	GN*SSIYPVASPSIQQIVVEK	148.15		1
IPI:IPI00020557.2	Prolow-density lipoprotein receptor-related protein 1	LRP1	Q07954	N3048	INIDGSNYTIIKQ	KINIDGSN*YTIIK	109.15	2	2	8	0.33704	0.19512	0.17414	KINIDGSN*YTIIK	124.21	4	1	4	0.45719	1.3392	0.35631
IPI:IPI00943652.1	ectonucleoside triphosphate diphosphohydrolase 1 isoform 3	ENTPD1	B4DWB9	N383	FVMKFINITSEKV	FIN*ITSEK	96.492		5	4		0.5204	0.38794	FIN*ITSEK	106.36	1	2	1	0.53359	0.45858	0.48323
IPI:IPI00027230.3	Endoplasmin	HSP90B1	P14625	N502	VIEDHSNRTRIAK	IGVIEDHSN*R	72.643	1	2	2	0.53188	0.53049	0.4469	IGVIEDHSN*R	105.4	1	1	1	0.51853	0.50779	0.3257
IPI:IPI00153049.3	Isoform 2 of Matrix-remodeling-associated protein 8	MXRA8	Q9BRK3-2	N306	PRGSPGNGSSHSG	GSPGN*GSSHSGAPGPDPTIAR	68.567	2			0.47699			GSPGN*GSSHSGAPGPDPTIAR	54.974		1
IPI:IPI00024035.1	Isoform 1 of Cadherin-6	CDH6	P55285-1	N536	EAASGSNFTIQDN									AASGSN*FTIQDNK	103.44	1			0.47743
IPI:IPI00011289.2	Isoform 1 of Sodium/nucleoside cotransporter 1	SLC28A1	O00337-1	N643	NCCRFYNHTICAQ									FYN*HTICAQ	95.502			1			0.47772
IPI:IPI00215998.5	CD63 antigen	CD63	P08962	N130	ENYPKNNHTASII	NN*HTASIIDR	77.379	3	5	1	0.33686	0.43402	1.0304	N*N*HTASIIDR	83.869	2			0.11049
IPI:IPI00382432.1	Isoform 1 of N-acetylglucosamine-1-phosphotransferase subunits alpha/beta	GNPTAB	Q3T906-1	N551	KVIIIPNQTHYII	VIIIPN*QTHYIIPK	98.105	2	2		0.44855	2.2822E-4		VIIIPN*QTHYIIPK	140.78	1			0.5085
IPI:IPI00297444.4	Isoform 1 of CD177 antigen	CD177	Q8N6Q3-1	N382	PSSFIINHTRQIG	M#SIQGCVAQPSSFIIN*HTR	54.974	2			0.47943
IPI:IPI00027078.3	Carboxypeptidase D	CPD	O75976	N978	EISNKPNVSEPEE									ISNKPN*VSEPEEPK	94.09	3	1	3	0.47476	0.41538	0.54889
IPI:IPI00879931.1	cDNA FLJ58826, highly similar to Plasma protease C1 inhibitor	SERPING1	B4E1F0	N103	SSIPTTNSTTNSA	M#IFVEPIIEVSSIPTTN*STTN*SATK	140.32		6	7		0.33855	0.4002	VSSIPTTN*STTNSATK	129.54			7			0.70626
IPI:IPI00020557.2	Prolow-density lipoprotein receptor-related protein 1	LRP1	Q07954	N3333	GRTCVSNCTASQF	TCVSN*CTASQFVCK	93.348	5	2	7	0.23699	0.4043	0.38436	TCVSN*CTASQFVCK	64.65	5	9		0.41579	0.37872		IGSDGRTCVSN*CTASQF	111.74		2			1.0712
IPI:IPI00893949.1	Major histocompatibility complex, class I, A	HLA-A	A0N0E2	N110	TIRGYYNQSEAGS	GYYN*QSEAGSHTVQR	180.28	2	12	10	0.44758	0.62542	0.58943	GYYN*QSEAGSHTVQR	256.57	3	3	3	0.37783	0.50351	0.34967
IPI:IPI00645887.1	integrin alpha-M isoform 1 precursor	ITGAM	Q4VAK1	N693	HSRAVFNETKNST	AVFN*ETK	58.981		2			0.48264
IPI:IPI00783698.4	Isoform 1 of Transmembrane protein 87A	TMEM87A	Q8NBN3-1	N157	KQEAKENGTNITF									QEAKEN*GTN*ITFIGDK	103.88			2			0.48303
IPI:IPI00783698.4	Isoform 1 of Transmembrane protein 87A	TMEM87A	Q8NBN3-1	N160	AKENGTNITFIGD									QEAKEN*GTN*ITFIGDK	103.88			2			0.48303
IPI:IPI00434346.1	UDP-glucuronosyltransferase 1-1	UGT1A1	P22309	N102	GHNVFENDSFIQR	ESFVSIGHNVFEN*DSFIQR	157.11	5	3	9	0.36788	0.45323	0.44948	SFVSIGHNVFEN*DSFIQR	224.67	6	4	8	0.55978	0.54982	0.52355
IPI:IPI00012119.1	Isoform A of Decorin	DCN	P07585-1	N303	VYIHNNNISVVGS									YIQVVYIHN*NN*ISVVGSSDFCPPGHNTK	87.802	8		12			0.42871	IHNNN*ISVVGSSDF	162.49	47	48	58	0.46966	0.37132	0.66898
IPI:IPI00008403.2	Carbohydrate sulfotransferase 7	CHST7	Q9NS84	N88	SPRFPSNISGAVG	FPSN*ISGAVGEAVSR	60.196	1			0.4848
IPI:IPI00956459.2	cDNA FLJ51503, highly similar to Reelin	RELN	B4DMH0	N305	KIRAPSNVSTIIH	APSN*VSTIIHIIYIPEDAK	75.97	3	6	5	0.54453	0.3844	0.57351	APSN*VSTIIHIIYIPEDAKGE	96.447	4		6	0.50227		0.41929
IPI:IPI00026104.1	Isoform 1 of Iduronate 2-sulfatase	IDS	P22304-1	N115	WRVHAGNFSTIPQ	VHAGN*FSTIPQYFK	79.633	1	2	2	0.51265	0.30717	0.54347	VHAGN*FSTIPQYFK	83.204	2	1	2	0.6082	0.56819	0.3708
IPI:IPI00021396.1	Vascular endothelial growth factor receptor 2	KDR	P35968	N245	GEKIVINCTARTE									IVIN*CTAR	101.28		1			0.4851
IPI:IPI00184311.4	Ectonucleotide pyrophosphatase/phosphodiesterase family member 1	ENPP1	P22413	N285	MYDPKMNASFSIK									M#N*ASFSIK	70.919		1			0.36241		SIVTGIYPESHGIIDNKM#YDPKM#N*ASF	56.882	3	2	2	0.53138	0.48575	0.56214
IPI:IPI00020557.2	Prolow-density lipoprotein receptor-related protein 1	LRP1	Q07954	N729	IETIIINGTDRKI	IETIIIN*GTDR	118.4	12	10	38	0.32465	0.30181	0.3963	TIIIN*GTDR	90.906	4	3	1	0.36407	0.76251	0.76717
IPI:IPI00328113.4	Fibrillin-1	FBN1	P35555	N1581	EMCPAVNTSEYKI	AWGTPCEM#CPAVN*TSEYK	93.51	4	2	3	0.2175	0.42942	0.57448	AWGTPCEM#CPAVN*TSE	75.589	4	13	1	0.59881	0.55268	0.54541
IPI:IPI00473066.1	Isoform 1 of Macrophage mannose receptor 1-like protein 1	MRC1L1	Q5VSK2-1	N1160	WIAINSNITDNQY	VWIAINSN*ITDNQYTWTDK	98.035	6	4		0.52746	0.99414		VWIAINSN*ITDNQYTWTDK	126.63		2	5			0.3073	IAINSN*ITDNQY	128.03			7			0.12086
IPI:IPI00307433.3	Steryl-sulfatase	STS	P08842	N259	QPMSYDNITQRIT	NYEIIQQPM#SYDN*ITQR	93.424	3	2	4	0.27348	0.22867	0.47269	IIQQPM#SYDN*ITQR	125.54	6	24		0.71341	0.75451
IPI:IPI00552937.1	NHL repeat-containing protein 3	NHLRC3	Q5JS37	N278	IIVAQINISRISV									YIIVAQIN*ISR	93.111	8	15	15	0.61647	0.40801	0.44167
IPI:IPI00419565.4	Isoform 1 of Stabilin-1	STAB1	Q9NY15-1	N1178	SIEAQGNSSHIDA	SIEAQ*GN*SSHIDADTVR	186.68	4	3	9	0.21301	0.48358	0.23587	SIEAQGN*SSHIDADTVR	208.47	10	4	16	0.98342	0.81245	0.2043
IPI:IPI00028082.1	Reversion-inducing cysteine-rich protein with Kazal motifs	RECK	O95980	N86	EIWNCMNSSIPGV									IWNCM#N*SSIPGVFK	75.088	1			0.48884
IPI:IPI00021711.1	HLA class II histocompatibility antigen, DP alpha 1 chain	HLA-DPA1	P20036	N109	TIIQRSNHTQATN	SN*HTQATNDPPEVTVFPK	99.663	1	5	2	0.7123	0.65705	0.22342	SN*HTQATNDPPEVTVFPK	93.754	1		1	0.33166		0.52447
IPI:IPI00304993.4	Interleukin-17 receptor A	IL17RA	Q96F46	N49	CSQPGINCTVKNS									AIVCSQPGIN*CTVK	72.891		1			0.4901
IPI:IPI00216172.2	lysosome-associated membrane glycoprotein 2 isoform C precursor	LAMP2	Q6Q3G8	N32	SYAIEINITDSEN									IN*ITDSEN*ATCIYAK	63.727	1			0.4918
IPI:IPI00216172.2	lysosome-associated membrane glycoprotein 2 isoform C precursor	LAMP2	Q6Q3G8	N38	NITDSENATCIYA									IN*ITDSEN*ATCIYAK	63.727	1			0.4918
IPI:IPI00909812.1	cDNA FLJ54117, highly similar to CD97 antigen	-	B4DTS6	N108	GAKTFKNESENTC									TFKN*ESENTCQDVDECQQNPR	118.31			1			0.4933
IPI:IPI00022048.8	Prostaglandin F2 receptor negative regulator	PTGFRN	Q9P2B2	N300	EIDITCNITTDRA	EIDITCN*ITTDR	99.5	4		1	0.60149		0.35927	IDITCN*ITTDR	69.01	2		1	0.4792		0.53385
IPI:IPI00000793.1	HLA class II histocompatibility antigen, DM beta chain	HLA-DMB	P28068	N110	FWGSITNRTRPPS	N*GIQNCATHTQPFWGSITN*R	79.013		1			0.5435		NGIQN*CATHTQPFWGSITN*R	90.561		1	1		0.47782	0.46438
IPI:IPI00418431.1	ASPN protein	ASPN	Q9BXN1	N286	KITDIENGSIANI	ITDIEN*GSIANIPR	129.71	1	14	19	0.066079	0.22831	0.60021	ITDIEN*GSIANIPR	135.58	24	29	47	0.52361	0.53133	1.0228
IPI:IPI00945705.1	Isoform 2 of Breast cancer type 1 susceptibility protein	BRCA1	P38398-2	N537	MINQGTNQTEQNG	TPEM#IN*QGTN*QTEQNGQVMNITNSGHENK	45.972		1			0.49584
IPI:IPI00796052.3	Uncharacterized protein	CACNA2D2	C9JGM2	N386	DQIQNSNITRANC	AGFEYAFDQIQNSN*ITR	169.92	3	4		0.31693	0.65061		YAFDQIQNSN*ITR	171.08	2	2	3	0.60942	0.43525	0.46897
IPI:IPI00032453.3	aspartyl/asparaginyl beta-hydroxylase isoform b	ASPH	Q9H291	N64	AKDFRYNISEVIQ	YN*ISEVIQGK	123.79		1			0.91702		YN*ISEVIQGK	70.808	1	1		0.3248	0.24799
IPI:IPI00873889.1	Uncharacterized protein	LAMA2	A6NF00	N1901	SHAAQINDSSAVI	VSQAESHAAQIN*DSSAVIDGIIDEAK	44.541	1	1		0.73016	0.61755		SHAAQIN*DSSAVIDGIIDEAK	78.661		1	2		0.31865	0.32051
IPI:IPI00465038.3	fibulin-2 isoform a precursor	FBLN2	B7Z6T9	N1082	CAIGTHNCSEAET	DVDECAIGTHN*CSEAETCHNIQGSFR	52.769	2		2	0.55333		0.44031
IPI:IPI00292530.1	Inter-alpha-trypsin inhibitor heavy chain H1	ITIH1	P19827	N588	DREERANISSQAI	AN*ISSQAIQM#SIDYGFVTPITSM#SIR	141.45	2	5	7	0.46456	0.49811	0.54766	AN*ISSQAIQM#SIDYGFVTPITSM#SIR	104.81	2	6		0.38026	0.59693
IPI:IPI00472754.2	Isoform 1 of Dyslexia-associated protein KIAA0319-like protein	KIAA0319L	Q8IZA0-1	N395	HGEGYVNVTVKPE									GYVN*VTVKPEPR	113.22	4	1	2	0.44997	0.51401	0.53148
IPI:IPI00641737.1	Haptoglobin	HP	P00738	N255	KVVIHPNYSQVDI	VVIHPN*YSQ*VDIGIIK	216.54	43	56	158	0.54034	0.75351	0.4234	VVIHPN*YSQVDIGIIKIK	245.4	78	61	46	0.45124	0.40218	0.42048
IPI:IPI00292530.1	Inter-alpha-trypsin inhibitor heavy chain H1	ITIH1	P19827	N285	HFFAPQNITNMNK	ICDIIVANNHFAHFFAPQN*ITNM#NK	63.225		5	3		0.29289	0.33364	ICDIIVANNHFAHFFAPQN*ITNM#NK	65.16	1	1		0.54472	0.37421		APQN*ITNM#NKNVVF	74.962		1			0.95045
IPI:IPI00465259.3	Uncharacterized protein	SLC15A4	B6ZDP0	N140	GSARIINCTAPGP	IIN*CTAPGPDAAAR	86.803	6	2		0.28801	0.48929		IIN*CTAPGPDAAAR	110.31		17			0.72091
IPI:IPI00513705.1	Isoform 1 of Neurofascin	NFASC	O94856-1	N988	VENFSPNQTKFTV	QIVENFSPN*QTK	106.26	1	2	3	0.47692	0.59571	0.42947
IPI:IPI00064848.2	Beta-1,3-galactosyltransferase 6	B3GALT6	Q96L58	N131	IRDAYENITAKVI	DAYEN*ITAK	105.52	1	2		0.36995	0.3567		DAYEN*ITAK	115.71	1			0.77883
IPI:IPI00942265.1	Solute carrier family 43 member 3	SLC43A3	Q8NBI5	N56	DAGPIGNATGQAD	DICGPDAGPIGN*ATGQADCK	125.18		42	6		0.53358	0.25494	DICGPDAGPIGN*ATGQADCK	92.633			1			0.90348	KDICGPDAGPIGN*ATGQADCKAQDERF	55.208	3	2	1	0.36132	0.37846	0.58267
IPI:IPI00385264.1	-	-	P04220	N217	ISESHPNATFSAV									THTN*ISESHPN*ATFSAVGE	141.86		13			0.50314
IPI:IPI00902630.1	Organic anion transporter LST-3c	SLCO1B3	Q5JAR4	N151	NQTISFNGTSPEI	ETHINPSEN*STSSISTCIIN*QTISFN*GTSPEIVEK	146.28		3	18		0.39884	0.5477	THINPSEN*STSSISTCIIN*QTISFN*GTSPEIVEK	98.033	1	1	4	0.71033	0.38681	0.4783
IPI:IPI00029723.1	Follistatin-related protein 1	MIR198	Q12841	N144	WFSKGSNYSEIID	GSN*YSEIIDK	83.081	2			0.53116											SKGSN*YSEIIDKY	60.49	1			0.47793
IPI:IPI00012269.3	Isoform 1 of Multimerin-1	MMRN1	Q13201-1	N120	NITIPTNASIKFN	IQN*ITIPTN*ASIK	81.709	1			0.50543
IPI:IPI00012269.3	Isoform 1 of Multimerin-1	MMRN1	Q13201-1	N114	GVVKIQNITIPTN	IQN*ITIPTN*ASIK	81.709	1			0.50543
IPI:IPI00019278.1	Thiamine transporter 2	SLC19A3	Q9BZV2	N45	ISGPDKNITSAEI																	ISGPDKN*ITSAEITNEIFPVW	70.335			1			0.50623
IPI:IPI00007769.1	Peripheral myelin protein 22	PMP22	Q01453	N41	ATDIWQNCSTSSS																	IVGN*GHATDIWQN*CSTSSSGNVHHCF	111.65	2	2	1	0.30016	0.74412	0.47557
IPI:IPI00743104.2	Integrin alpha-1	ITGA1	P56199	N840	SQNDKFNVSITVK	SQNDKFN*VSITVK	81.494		1			0.56595		SQNDKFN*VSITVK	134.99		2	5		0.68179	0.27315
IPI:IPI00303283.2	Isoform Beta-3A of Integrin beta-3	ITGB3	P05106-1	N680	TGKDAVNCTYKNE	DAVN*CTYK	87.616	1		1	0.53349		0.48067
IPI:IPI00473104.1	NKG2-D type II integral membrane protein	KLRK1	P26718	N202	FKGYIENCSTPNT																	KGYIEN*CSTPNTY	84.479	1			0.5071
IPI:IPI00000877.1	Hypoxia up-regulated protein 1	HYOU1	Q9Y4L1	N830	AIDNIINHSSMFI	ISAIDNIIN*HSSM#FIK	174.39	7	9	12	0.46089	0.48261	0.46399	ISAIDN*IIN*HSSM#FIK	163.8	11	13	12	0.55762	0.52319	0.56361
IPI:IPI00022395.1	Complement component C9	C9	P02748	N277	RFSYSKNETYQIF																	SYSKN*ETYQIF	108.43	2	1	3	0.50632	0.50264	0.51989
IPI:IPI00293074.5	Isoform 2 of Choline transporter-like protein 2	SLC44A2	Q8IWA5-2	N185	GVIMVGNETTYED	GVIM#VGN*ETTYEDGHGSR	162.41	12	9	16	0.3934	0.50125	0.85766	GVIM#VGN*ETTYEDGHGSR	203.2	13	11	13	0.43921	0.77433	0.43829	KGVIM#VGN*ETTY	162.36	1	2	1	0.49833	0.35358	0.33204
IPI:IPI00396231.3	Isoform 1 of Uncharacterized glycosyltransferase AER61	C3orf64	Q5NDL2-1	N354	HVIHRINITQEGP									IN*ITQEGPK	99.653	1	1	1	0.53191	0.42569	0.57196
IPI:IPI00022895.8	Isoform 1 of Alpha-1B-glycoprotein	A1BG	P04217-1	N44	IIKPIANVTITCQ									SIIKPIAN*VTITCQAHIE	86.548		3	2		0.57695	0.44292
IPI:IPI00002478.1	Isoform B of Endothelin-converting enzyme 1	ECE1	P42892-1	N316	FETAIANITIPQE	IIGGGDEEAIRPQM#QQIIDFETAIAN*ITIPQEK	91.583	1	1	2	0.50917	0.57245	0.0034483	TAIAN*ITIPQEK	151.26	3	12		0.81177	0.65545
IPI:IPI00216691.5	Profilin-1	PFN1	P07737	N100	GGAPTFNVTVTKT									STGGAPTFN*VTVTK	63.181		2			0.51063
IPI:IPI00025049.1	Cation-dependent mannose-6-phosphate receptor	M6PR	P20645	N107	TVVGRINETHIFN	IN*ETHIFN*GSNWIM#IIYK	87.388	2		5	0.61149		0.41013
IPI:IPI00020557.2	Prolow-density lipoprotein receptor-related protein 1	LRP1	Q07954	N1763	YWISSGNHTINRC	IYWISSGN*HTINR	162.49	3	2	12	0.41382	0.54635	0.42143	IYWISSGN*HTINR	133.05		2	3		0.7364	0.43755
IPI:IPI00002478.1	Isoform B of Endothelin-converting enzyme 1	ECE1	P42892-1	N270	SRDYYINKTENEK	DYYIN*K	79.027		1			0.51121
IPI:IPI00293074.5	Isoform 2 of Choline transporter-like protein 2	SLC44A2	Q8IWA5-2	N415	ETFPSSNESRQCP	TCNPETFPSSN*ESR	65.043	2	13	3	0.44182	0.68261	0.41047
IPI:IPI00002816.1	Cathepsin F	CTSF	Q9UBX1	N378	KAKVYINDSVEIS	VYIN*DSVEISQN*EQK	123.95	22	9	13	0.38594	0.91425	0.3741	VYIN*DSVEISQNEQK	194.59	9			0.37256
IPI:IPI00385428.3	-	CEACAM1	P40199	N75	IQNVTQNDTGFYT									ETIYPN*ASIIIQN*VTQN*DTGFYTIQVIK	72.935		1			0.51238
IPI:IPI00385428.3	-	CEACAM1	P40199	N64	RETIYPNASIIIQ									ETIYPN*ASIIIQN*VTQN*DTGFYTIQVIK	72.935		1			0.51238
IPI:IPI00385428.3	-	CEACAM1	P40199	N71	ASIIIQNVTQNDT									ETIYPN*ASIIIQN*VTQN*DTGFYTIQVIK	72.935		1			0.51238
IPI:IPI00873889.1	Uncharacterized protein	LAMA2	A6NF00	N2649	NRRYMQNITVEQP	YM#QN*ITVEQPIEVK	78.486	1	1	4	0.18371	1.0061	0.34983
IPI:IPI00902630.1	Organic anion transporter LST-3c	SLCO1B3	Q5JAR4	N134	HINPSENSTSSIS	ETHINPSEN*STSSISTCIIN*QTISFN*GTSPEIVEK	146.28		3	18		0.39884	0.59271	THINPSEN*STSSISTCIIN*QTISFN*GTSPEIVEK	98.033	1	1	4	0.71033	0.38681	0.4783
IPI:IPI00218266.1	Isoform Long of Vasoactive intestinal polypeptide receptor 1	VIPR1	P32241-2	N93	EEAQIENETIGCS	QCIEEAQIEN*ETIGCSK	109.35	3			0.44083			QCIEEAQIEN*ETIGCSK	83.37		1			0.59075
IPI:IPI00796242.1	33 kDa protein	-	-	N148	MAAIQGNGSERTC	SISCQM#AAIQGN*GSER	129.01	8	2	10	0.18721	0.61628	0.29147	SISCQM#AAIQGN*GSER	107.82	1	8	6	0.29916	0.30884	1.3999
IPI:IPI00219825.2	Prosaposin	PSAP	B1AVU8	N332	TKIIDNNKTEKEI	IIDN*N*KTEK	131.06	6	4	6	0.46374	0.50633	0.48144	IIDN*N*KTEK	196.88	8		5	0.60547		0.52896
IPI:IPI00001637.1	Sodium/bile acid cotransporter	SLC10A1	Q14973	N11	NASAPFNFTIPPN	M#EAHN*ASAPFN*FTIPPNFGK	86.367	4	4	3	0.36602	0.44392	0.70232	AHN*ASAPFN*FTIPPNFGK	76.85		2			0.56729
IPI:IPI00001637.1	Sodium/bile acid cotransporter	SLC10A1	Q14973	N5	__MEAHNASAPFN	M#EAHN*ASAPFN*FTIPPNFGK	86.367	4	4	3	0.36602	0.44392	0.70232	AHN*ASAPFN*FTIPPNFGK	76.85		2			0.56729
IPI:IPI00020557.2	Prolow-density lipoprotein receptor-related protein 1	LRP1	Q07954	N1511	NKWTGHNVTVVQR	WTGHN*VTVVQR	68.355			1			0.52025
IPI:IPI00385264.1	-	-	P04220	N210	AVKTHTNISESHP									THTN*ISESHPN*ATFSAVGE	141.86		1			0.52053
IPI:IPI00010351.2	cDNA FLJ55770, highly similar to Macrophage scavenger receptor types I and II	MSR1	B4DDJ5	N120	SITGKGNDSEEEM									GN*DSEEEM#RFQE	123.84	1			0.52064
IPI:IPI00412711.1	scavenger receptor class F member 2 isoform 1	SCARF2	-	N310	TCEPGWNGTKCDQ									CITCEPGWN*GTK	91.937			1			0.52088
IPI:IPI00328609.3	Kallistatin	SERPINA4	P29622	N238	DFYVDENTTVRVP	DFYVDEN*TTVR	85.958			3			0.47162	DFYVDEN*TTVR	76.228		1			0.57133
IPI:IPI00009950.1	Vesicular integral-membrane protein VIP36	LMAN2	Q12907	N183	ISVMVNNGSISYD	VFPYISVM#VNN*GSISYDHSK	143.88	13	8	15	0.4922	0.54857	0.41553	VFPYISVM#VN*N*GSISYDHSK	145.46	10	12	13	0.59527	0.52403	0.50533	ISVM#VN*N*GSISY	132.25			5			0.57224
IPI:IPI00060310.5	cDNA FLJ56630, highly similar to Homo sapiens phospholipase D family, member 4 (PLD4), mRNA	PLD4	Q96BZ4	N424	FIVPVGNHSNIPF									VFIVPVGN*HSNIPFSR	102.9	1			0.52212
IPI:IPI00373867.4	Glycolipid transfer protein domain-containing protein 2	GLTPD2	A6NH11	N276	TIEDVYNRTQSII	AAGTIEDVYN*R	113.93		11	1		0.82261	0.36682	AAGTIEDVYN*R	126.71		1	2		0.44647	0.45281
IPI:IPI00303283.2	Isoform Beta-3A of Integrin beta-3	ITGB3	P05106-1	N478	HRCNNGNGTFECG	CNN*GN*GTFECGVCR	113.99	1			0.52253
IPI:IPI00221224.6	Aminopeptidase N	ANPEP	P15144	N681	PVTIAINNTIFII	VPVTIAIN*NTIFIIEER	220.6	6	9	12	0.5909	0.43294	0.60537	VPVTIAIN*NTIFIIEER	177.74	6	10		0.44772	0.53659
IPI:IPI00014375.3	Glutamyl aminopeptidase	ENPEP	Q07075	N607	KEGITINSSNPSG	SEKEGITIN*SSNPSGNAFIK	186.77	12	3		0.41269	0.70068		GITIN*SSNPSGNAFIK	291.2	15	15		0.50629	0.47231
IPI:IPI00024621.3	Isoform 1 of Olfactomedin-like protein 3	OLFML3	Q9NRN5-1	N177	VIDGTQNDTAFVF	IYVIDGTQN*DTAFVFPR	121.99	9	15	10	0.43231	0.45387	0.92158	IYVIDGTQN*DTAFVFPR	185.26	6	6	12	0.39126	0.36036	0.58155
IPI:IPI00022203.2	Myeloid cell surface antigen CD33	CD33	P20138	N100	GDPSRNNCSISIV									NN*CSISIVDAR	108.9			2			0.52487
IPI:IPI00013449.1	Tetraspanin-6	TSPAN6	O43657	N134	KAIKQYNSTGDYR									QYN*STGDYR	101.9			1			0.52575
IPI:IPI00293423.3	Perforin-1	PRF1	P14222	N205	DIPHHFNASTQPA	AIGDIPHHFN*ASTQPAYIR	96.208	3	3		1.1358	0.35633		AIGDIPHHFN*ASTQPAYIR	89.982	4	3	1	0.61779	0.51729	0.0036668
IPI:IPI00293460.5	ATP-binding cassette sub-family A member 1	ABCA1	O95477	N489	TWREAFNETNQAI	EAFN*ETNQAIR	73.781	1			0.52678
IPI:IPI00896380.1	Isoform 2 of Ig mu chain C region	IGHM	P01871-2	N209	GITFQQNASSMCV	GITFQQN*ASSM#CVPDQDTAIR	127.1		35	9		0.55781	0.39485	GITFQQN*ASSM#CVPDQDTAIR	103.4		1	6		0.39072	1.5635	QQN*ASSM#CVPDQDTAIRVF	150.37	2	1	4	0.24408	0.29547	0.24256
IPI:IPI00966520.1	cDNA FLJ77744, highly similar to Homo sapiens kallikrein B, plasma (Fletcher factor) 1 (KLKB1), mRNA	KLKB1	A8K9A9	N308	FGGEEINVTFVKG	IYPGVDFGGEEIN*VTFVK	118.19	11	9	5	0.53859	0.57422	0.41335	IYPGVDFGGEEIN*VTFVK	75.018	2		4	0.53087		0.57819
IPI:IPI00012540.1	Isoform 1 of Prominin-1	PROM1	O43490-1	N274	EAIENMNSTIKSI	EAIENM#N*STIK	88.056	2			0.54775			EAIENM#N*STIK	81.865		4			0.50651
IPI:IPI00020599.1	Calreticulin	CALR	P27797	N344	YAEEFGNETWGVT									AYAEEFGN*ETWGVTK	91.812	1			0.34906			IITNDEAYAEEFGN*ETW	98.943			1			0.70631
IPI:IPI00032063.7	Similar to Candidate tumor suppressor protein	LRP1B	Q9NZR2	N1958	IDFHAENDTIYWT																	AVGIDFHAEN*DTIY	88.338	12	3		0.64294	0.41434
IPI:IPI00022933.2	Isoform 1 of HLA class II histocompatibility antigen gamma chain	CD74	P04233-1	N270	RSRGHHNCSESIE	GHHN*CSESIEIEDPSSGIGVTK	92.679			4			0.52909
IPI:IPI00029739.5	Isoform 1 of Complement factor H	CFH	P08603-1	N1029	KMDGASNVTCINS	M#DGASN*VTCINSR	93.766	9	12		0.41634	0.36729		M#DGASN*VTCIN*SR	154.36	5	21		0.67985	0.65292
IPI:IPI00219825.2	Prosaposin	PSAP	B1AVU8	N426	DRNIEKNSTKQEI	NIEKN*STKQEIIAAIEK	71.354	2	1		0.5426	0.51609
IPI:IPI00382926.2	Decay-accelerating factor splicing variant 5	CD55	Q14UF2	N95	DIEEFCNRSCEVP	GSQWSDIEEFCN*R	102.73	1	1	2	0.59016	0.65242	0.6643	GSQWSDIEEFCN*R	149.69	1	2	1	0.47962	0.45977	0.32991
IPI:IPI00008494.4	Intercellular adhesion molecule 1	ICAM1	P05362	N296	CAVIIGNQSQETI									ITCAVIIGN*QSQE	75.819			1			0.53006
IPI:IPI00940136.1	complement receptor 1 isoform S precursor	CR1	-	N56	PFARPTNITDEFE																	ARPTN*ITDEFEFPIGTY	123.76			2			0.53089
IPI:IPI00021711.1	HLA class II histocompatibility antigen, DP alpha 1 chain	HLA-DPA1	P20036	N149	FFPPVINVTWICN									FFPPVIN*VTWICN*GEIVTE	82.259	1			0.531
IPI:IPI00514424.4	Palmitoyl-protein thioesterase 1	PPT1	Q5T0S6	N226	KEDVYRNHSIFIA	EDVYRN*HSIFIADINQER	81.619			2			0.41134	DVYRN*HSIFIADINQER	70.47		1			0.65146
IPI:IPI00019989.4	Isoform 1 of Arylsulfatase D	ARSD	P51689-1	N347	EDNGIKNSTFTYF									N*STFTYFTSDHGGHIE	93.237	2	1	1	0.55207	0.57007	0.47426
IPI:IPI00178767.1	Acid sphingomyelinase-like phosphodiesterase 3a	SMPDL3A	Q92484	N356	MIQYYINITEANI	IIDM#IQYYIN*ITEANIK	76.391	5	2	3	0.65017	0.41017	0.6439	IIDM#IQYYIN*ITEANIK	137.61	1		4	0.44471		0.51285	YIN*ITEANIKGESIW	49.448			1			0.53473
IPI:IPI00303071.4	Adenosine deaminase CECR1	CECR1	Q9NZK5	N174	YRKRVQNVTEFDD	VQN*VTEFDDSIIR	113.61	2	4	3	0.63905	0.56392	0.62032	VQN*VTEFDDSIIR	96.604	1		3	0.4083		0.43637
IPI:IPI00009111.1	Trophoblast glycoprotein	TPBG	Q13641	N124	AEIAAINISGSRI	RPPIAEIAAIN*ISGSR	117.08		1			0.93902		IAAIN*ISGSR	78.939	2			0.12915
IPI:IPI00219682.6	Erythrocyte band 7 integral membrane protein	STOM	P27105	N229	AAEGEMNASRAIK	VIAAEGEM#N*ASR	92.866	1			0.53443
IPI:IPI00027505.2	Isoform 1 of Integrin alpha-V	ITGAV	P06756-1	N615	NQFTPANISRQAH	TAADTTGIQPIINQFTPAN*ISR	206.11		6	5		0.63549	0.55356	TAADTTGIQPIINQFTPAN*ISR	150.23		5			0.41484
IPI:IPI00290283.6	Isoform 2 of Mannan-binding lectin serine protease 1	MASP1	P48740-2	N178	YIIHTDNRTCRVE	FGYIIHTDN*R	103.55	1			0.53465
IPI:IPI00289342.1	Ephrin type-B receptor 4	EPHB4	P54760	N203	CAQITVNITRFPE									CAQITVN*ITR	93.111	1		1	0.46599		0.60332
IPI:IPI00002252.2	Isoform Long of Macrosialin	CD68	P34810-1	N261	WTFSAQNASIRDI																	SAQN*ASIRDIQAPIGQSF	89.484		2	4		0.49939	0.56997
IPI:IPI00027230.3	Endoplasmin	HSP90B1	P14625	N62	IQIDGINASQIRE	TDDEVVQREEEAIQIDGIN*ASQIR	266.28	93	72	117	0.52257	0.58011	0.52154	EEEAIQIDGIN*ASQIR	166.48	22	23	37	0.33478	0.39561	0.85436
IPI:IPI00395558.1	Inositol 1,4,5-triphosphate receptor-interacting protein	ITPRIP	Q8IWB1	N27	IIFPRENATVPEN	EN*ATVPENEEEIIR	83.087	2	1	2	0.51655		0.55376
IPI:IPI00303071.4	Adenosine deaminase CECR1	CECR1	Q9NZK5	N378	IDAIMINTTRIGH	NIIDAIM#IN*TTR	126.76	1	2	6	0.6159	0.43746	0.81245	NIIDAIM#IN*TTR	112.43	1	1	2	0.41481	0.46757	0.46352
IPI:IPI00011961.1	Isoform 1 of Sialoadhesin	SIGLEC1	Q9BZZ2-1	N886	NVIGSSNTSIFFQ																	RCEATNVIGSSN*TSIF	98.582		2	1		0.63909	0.43233
IPI:IPI00009629.1	CMP-N-acetylneuraminate-beta-galactosamide-alpha-2,3-sialyltransferase 1	ST3GAL1	Q11201	N114	KKPNNINDTIKEI	KPNNIN*DTIK	77.662			4			0.53599
IPI:IPI00002816.1	Cathepsin F	CTSF	Q9UBX1	N367	GHMQSCNFSAEKA	NIGGIETEDDYSYQGHM#QSCN*FSAEK	78.987			2			0.44456	NIGGIETEDDYSYQGHM#QSCN*FSAEK	95.48	1		1	0.471		0.69259
IPI:IPI00295940.4	cDNA FLJ55508, highly similar to Sad1/unc-84-like protein 2	SUN2	B4E2A6	N671	PKAISPNSTISSA	AISPN*STISSAPK	71.241		1	4		0.72581	0.54193	AISPN*STISSAPK	111.79		4			0.34202
IPI:IPI00025049.1	Cation-dependent mannose-6-phosphate receptor	M6PR	P20645	N113	NETHIFNGSNWIM	IN*ETHIFN*GSNWIM#IIYK	87.388	2		5	0.66333		0.41013
IPI:IPI00925045.2	acyloxyacyl hydrolase isoform 2 preproprotein	AOAH	C9J8T1	N59	QIAQVHNSTVQAS									QIAQVHN*STVQASM#ER	72.417	1	2	2	0.51412	0.5992	0.4973
IPI:IPI00289131.4	Transmembrane protein 8A	TMEM8A	Q9HCN3	N232	IRDCVSNGSIGCP									DCVSN*GSIGCPVR	96.059	1			0.53694
IPI:IPI00021552.1	UDP-GalNAc:beta-1,3-N-acetylgalactosaminyltransferase 1	B3GALNT1	O75752	N154	FIDTYNNITIKTI	QDFIDTYNN*ITIK	81.431		1			0.53721
IPI:IPI00006543.2	Complement factor H-related 5	CFHR5	B2RA39	N150	IQNNEKNISCVER																	SIQN*NEKN*ISCVERGW	115.14	5	4	2	0.0070423	0.3446	1.2618
IPI:IPI00290328.3	Receptor-type tyrosine-protein phosphatase eta precursor	PTPRJ	Q12913	N286	ISWSNGNGTASCR	AAISWSN*GN*GTASCR	55.196	1			0.53784
IPI:IPI00292579.4	Stabilin-2	STAB2	Q8WWQ8	N1573	SEFAICNHTGQVE	N*GGCSEFAICN*HTGQVER	78.69	3	2		0.59856	0.83971		FAICN*HTGQVER	87.363		1			0.17621
IPI:IPI00744811.2	Low-density lipoprotein receptor-related protein 5	LRP5	O75197	N705	ISRAFMNGSSVEH									AFM#N*GSSVEHVVE	66.498	1			0.53849
IPI:IPI00022417.4	Leucine-rich alpha-2-glycoprotein	LRG1	P02750	N325	DKMFSQNDTRCAG									M#FSQN*DTR	73.665	1	1		0.42074	0.65721
IPI:IPI00184311.4	Ectonucleotide pyrophosphatase/phosphodiesterase family member 1	ENPP1	P22413	N341	DIYKMYNGSVPFE	M#YN*GSVPFEER	75.416	1	4		0.56038	0.55631		M#YN*GSVPFEER	129.16			1			0.50042
IPI:IPI00791534.1	Solute carrier family 4, anion exchanger, member 1	-	E2RVJ0	N660	DGFKVSNSSARGW									ISVPDGFKVSN*SSAR	83.087	1			0.54048
IPI:IPI00382432.1	Isoform 1 of N-acetylglucosamine-1-phosphotransferase subunits alpha/beta	GNPTAB	Q3T906-1	N1129	FKMIRTNVSHVVG									TN*VSHVVGQIDDIR	94.688			1			0.54081
IPI:IPI00657948.2	76 kDa protein	LILRB1	-	N317	AGISQANFTIGPV	DFIQIAGAQPQAGISQAN*FTIGPVSR	71.651		1	3		0.29655	0.55774	DFIQIAGAQPQAGISQAN*FTIGPVSR	85.248		3			0.7689
IPI:IPI00848229.2	EGF, latrophilin and seven transmembrane domain-containing protein 1	ELTD1	Q9HBW9	N188	AKDTISNSTITEF	DTISN*STITEFVK	96.745	3	2		0.56128	0.44646		DTISN*STITEFVK	233.32	5			0.61616
IPI:IPI00012269.3	Isoform 1 of Multimerin-1	MMRN1	Q13201-1	N783	PQFHRINDSIQTI	IN*DSIQTIVNDNQR	77.894	1	1		0.74607			IN*DSIQTIVNDNQR	110.31	1			0.33719
IPI:IPI00298267.4	Cyclooxygenase 1b3	PTGS1	P23219-1	N174	SWESFSNVSYYTR									SFSN*VSYYTR	72.643	1	2	1	0.51812	0.59689	0.51008
IPI:IPI00025767.1	Isoform 1 of Hepatocyte growth factor	HGF	P14210-1	N566	KCKQVINVSQIVY	QVIN*VSQIVYGPEGSDIVIM#K	80.859	1			0.54275			QVIN*VSQIVYGPEGSDIVIM#K	66.893		3
IPI:IPI00328488.7	Isoform 1 of Epididymis-specific alpha-mannosidase	MAN2B2	Q9Y2E5-1	N748	PYVSYVNNSIARN	RPYVSYVN*N*SIAR	95.094	2		10	0.47999		0.48255	RPYVSYVN*N*SIAR	122.34	2	3	5	0.53156	0.66381	0.55702
IPI:IPI00012269.3	Isoform 1 of Multimerin-1	MMRN1	Q13201-1	N541	AESVSNNVTEYMS	NAPAAESVSN*N*VTEYM#STIHENIK	62.002		1			0.54396
IPI:IPI00022463.2	Serotransferrin	TF	P02787	N432	VIAENYNKSDNCE	CGIVPVIAENYN*K	139.86	5	16	43	0.4769	0.80709	0.52038	CGIVPVIAENYN*K	137.89		19	12		0.59405	0.32356
IPI:IPI00017696.1	Complement C1s subcomponent	C1S	P09871	N406	EYHCAGNGSWVNE									N*GGGGEYHCAGN*GSWVNE	76.151	1	1		0.33209	0.75929
IPI:IPI00374563.3	Agrin	AGRN	O00468	N250	SRDPCSNVTCSFG	DPCSN*VTCSFGSTCAR	63.29	1			0.5478
IPI:IPI00020987.1	Prolargin	PRELP	P51888	N289	IPKNSFNISNIIV	N*SFN*ISNIIVIHISHNR	104.44			17			0.73562	N*SFN*ISNIIVIHISHNR	102.38	5	7		0.38842	0.52061
IPI:IPI00004065.2	Ecto-ADP-ribosyltransferase 4	ART4	Q93070	N257	EIFKVINMSYHPR	VIN*M#SYHPR	105.78			1			0.50658	VIN*M#SYHPR	77.732	3	2		0.68107	0.46244
IPI:IPI00012792.2	Cadherin-5	CDH5	P33151	N442	EVYPWYNITVEAK	EVYPWYN*ITVEAK	69.864	1	2		0.67213	0.63254		EVYPWYN*ITVEAK	62.14			1			0.34854
IPI:IPI00414303.1	ATP-binding cassette sub-family A member 2 isoform b	ABCA2	-	N561	IHPEAINISIDEI	IHPEAIN*ISIDEIPPAIR	58.159		1			0.63875		AIN*ISIDEIPPAIR	86.291			1			0.46378
IPI:IPI00297487.2	Cathepsin H	CTSH	P09668	N230	FVKDVANITIYDE									DVAN*ITIYDEEAM#VE	81.904			1			0.47407	VKDVAN*ITIY	95.358	1	1		0.56495	0.6176
IPI:IPI00909140.8	Tubulin beta chain	TUBB	P07437	N370	AVTFIGNSTAIQE	M#AVTFIGN*STAIQEIFK	66.335	2			0.55254
IPI:IPI00386755.2	ERO1-like protein alpha	ERO1L	Q96HE7	N280	EKKWGHNITEFQQ	WGHN*ITEFQQR	124.67	1		6	0.73124		0.52339	WGHN*ITE	99.171			1			0.18013	GHN*ITEF	133.99		1			0.7771
IPI:IPI00335051.1	Toll-like receptor 8, isoform CRA_a	TLR8	D1CS70	N698	NMIKFFNWTIIQQ									FFN*WTIIQQFPR	100.38			2			0.55303
IPI:IPI00017696.1	Complement C1s subcomponent	C1S	P09871	N174	MKNCGVNCSGDVF									NCGVN*CSGDVFTAIIGE	70.281			1			0.8627	IHDDM#KNCGVN*CSGDVF	75.764			1			0.24369
IPI:IPI00022608.2	Sortilin-related receptor	SORL1	Q92673	N871	FRITIVNSSVIDR	ITIVN*SSVIDRPR	81.625			3			0.50393	ITIVN*SSVIDRPR	106.67		1	1		0.74675	0.40943
IPI:IPI00513705.1	Isoform 1 of Neurofascin	NFASC	O94856-1	N778	TREAWNNVTVWGS	EAWNN*VTVWGSR	69.451	1	1		0.29781	0.43971		EAWNN*VTVWGSR	101.89		1			0.92323
IPI:IPI00400826.1	Isoform 2 of Clusterin	CLU	P10909-2	N155	EIPGVCNETMMAI	EIPGVCN*ETM#M#AIWEECKPCIK	90.385		1	2		0.17672	0.26328	IKEIPGVCN*E	105.98	1	2	2	0.74271	0.57157	1.019
IPI:IPI00423342.2	Isoform 3 of G-protein coupled receptor 126	GPR126	Q86SQ4-3	N704	IGIPSNNESYFQM																	SIGIPSNN*ESYF	104.43			1			0.55498
IPI:IPI00031008.2	Isoform 1 of Tenascin	TNC	P24821-1	N1392	KVEAAQNITIPGS	VEAAQN*ITIPGSIR	170.66	3	3	4	0.26329	0.088919	2.4971	VN*KVEAAQN*ITIPGSIR	121.32	8	3	5	0.1418	0.14444	0.20128
IPI:IPI00942758.1	PREDICTED: integrin, alpha D variant (Fragment)	ITGAD	Q59H14	N1061	DFTIKGNISFGWV									GN*ISFGWVR	125.48			1			0.70599	TIKGN*ISFGW	82.749			1			0.40651
IPI:IPI00335051.1	Toll-like receptor 8, isoform CRA_a	TLR8	D1CS70	N265	DFKGIINITIIDI	GIIN*ITIIDISGNCPR	79.337	3			0.55671
IPI:IPI00008403.2	Carbohydrate sulfotransferase 7	CHST7	Q9NS84	N407	IDAFAINMTRGAA	AIAAIDAFAIN*M#TR	136.27	5	3	2	0.26628	0.21686	0.48709	AIAAIDAFAIN*M#TR	170.66	11	20	1	0.87076	1.4279	0.074083
IPI:IPI00645172.1	Isoform 2 of Carbohydrate kinase domain-containing protein	CARKD	Q8IW45-2	N240	ISQAIGNVTVVQK	ISQAIGN*VTVVQK	80.522		2	5		0.62542	0.59577	ISQAIGN*VTVVQK	103.75		7			0.45222
IPI:IPI00143921.9	Isoform 1 of KDEL motif-containing protein 2	KDELC2	Q7Z4H8-1	N306	TGPSWINKTERAF	GVTNDIISIQGNTGPSWIN*K	73.11	3			0.39866			GVTNDIISIQGNTGPSWIN*K	125.73	1	3		0.21011	1.0677
IPI:IPI00743104.2	Integrin alpha-1	ITGA1	P56199	N418	QIIIPRNTTFNVE	N*TTFNVESTK	99.815	2		3	0.41843		0.7139	N*TTFNVESTK	86.898	1			0.17403			DWN*GTVVM#QKASQIIIPRN*TTF	89.374	2			0.93315
IPI:IPI00000860.2	Fibromodulin	FMOD	Q06828	N201	AIEGIENITAIYI	VPNNAIEGIEN*ITAIYIQHNEIQEVGSSM#R	80.102		1	4		0.75246	0.82557	VPNNAIEGIEN*ITAIYIQHNE	160.48	3	1	3	0.61991	0.32097	0.29163
IPI:IPI00749429.1	Isoform 1 of Protein tweety homolog 3	TTYH3	Q9C0H2-1	N351	RVQEVINGTEVNI	VQEVIN*GTEVNIQHITAIVDCR	120.11			1			0.56431
IPI:IPI00000877.1	Hypoxia up-regulated protein 1	HYOU1	Q9Y4L1	N596	TPDAKENGTDTVQ	EN*GTDTVQEEEESPAEGSKDEPGEQVEIK	212.76	6	21	18	0.22922	0.97571	0.48902
IPI:IPI00478003.3	Alpha-2-macroglobulin	A2M	P01023	N247	IIEEEMNVSVCGI	IITIIEEEM#N*VSVCGIYTYGK	61.815		4			0.5653
IPI:IPI00022200.4	Isoform 1 of Collagen alpha-3(VI) chain	COL6A3	P12111-1	N108	VISHISNMSYIGG	QEVISHISN*M#SYIGGTN*QTGK	73.138	1			0.46306			VISHISN*M#SYIGGTN*QTGK	180.1	3	3	4	0.52262	1.0839	0.19822
IPI:IPI00022200.4	Isoform 1 of Collagen alpha-3(VI) chain	COL6A3	P12111-1	N116	SYIGGTNQTGKGI	QEVISHISN*M#SYIGGTN*QTGK	73.138	1			0.46306			VISHISN*M#SYIGGTN*QTGK	180.1	3	3	4	0.52262	1.0839	0.19822
IPI:IPI00092641.1	Cell cycle control protein 50B	TMEM30B	Q3MIR4	N273	ARIRQGNYSAGIP									QGN*YSAGIPR	75.294		1	2		0.52793	0.60662
IPI:IPI00015525.2	Multimerin-2	MMRN2	Q9H8L6	N350	QEAPGTNGSIVIA	AQEAPGTN*GSIVIATPGAGAR	130.11		1	7		0.64568	0.44925	AQEAPGTN*GSIVIATPGAGARPEPDSIQAR	80.082			2			0.60697
IPI:IPI00433284.3	D-glucuronyl C5-epimerase	GLCE	O94923	N225	ISHYSKNITEKPP																	SKN*ITEKPPHIEVY	74.76	1	1		0.59549	0.54022
IPI:IPI00004957.1	Angiopoietin-related protein 3	ANGPTL3	Q9Y5C1	N23	SRIDQDNSSFDSI	IDQDN*SSFDSISPEPK	118.08			1				IDQDN*SSFDSISPEPK	102.38		6			0.56806
IPI:IPI00004457.3	Membrane primary amine oxidase	AOC3	Q16853	N137	GRQPQPNVSEIVV	QPQPN*VSEIVVGPIPHPSYM#R	171.98	22	22	37	0.57404	0.93027	0.68369	QPQPN*VSEIVVGPIPHPSYM#R	142.94	3		2	0.16945		0.48309
IPI:IPI00428967.2	TRAM adaptor with GOLD domain isoform 1	TMED7-TICAM2	Q6JUT2	N103	TFTASKNGTYKFC																	TASKN*GTY	91.065	2			0.56813
IPI:IPI00852735.1	Isoform 1 of Protocadherin Fat 4	FAT4	Q6V0I7-1	N615	DGDIGDNGTVRFS	ATDGDIGDN*GTVR	75.088			1			0.56815
IPI:IPI00022246.1	Azurocidin	AZU1	P20160	N171	RFPRFVNVTVTPE	FVN*VTVTPEDQCRPNN*VCTGVITR	127.56	24	15	15	0.77987	0.4125	0.26731	FVN*VTVTPEDQCRPN*NVCTGVITR	161.91	12	25	23	0.55122	0.7495	0.64917
IPI:IPI00856012.1	Isoform 1 of Collagen alpha-6(VI) chain	COL6A6	A6NMZ7-1	N1290	IWDTFQNKSAARG	GPSIINANIIDSIWDTFQN*K	132.64			1			0.56847
IPI:IPI00176193.6	Isoform 1 of Collagen alpha-1(XIV) chain	COL14A1	Q05707-1	N1388	AMNASANITSDGV	QVGEKAM#N*ASAN*ITSDGVEVIGK	198.07	2	47		0.12176	0.27418		QVGEKAM#N*ASAN*ITSDGVEVIGK	131.51	2		17			1.3128
IPI:IPI00168745.1	Carbohydrate sulfotransferase 13	CHST13	Q8NET6	N331	MDFIIFNYSAPSY	M#DFIIFN*YSAPSYIR	67.115	1	1		0.49754	0.54951		M#DFIIFN*YSAPSYIR	83.499	1	2	1	0.62362	0.62925	0.54946
IPI:IPI00011155.7	Isoform 1 of Asialoglycoprotein receptor 2	ASGR2	P07307-1	N102	IKEAFSNFSSSTI	EAFSN*FSSSTITEVQ*AISTHGGSVGDK	209.01	15	32	54	0.54615	0.68592	0.75005	EAFSN*FSSSTITEVQAISTHGGSVGDK	145.09		10	10		0.4896	0.38533
IPI:IPI00293303.1	Legumain	LGMN	Q99538	N91	IVINRPNGTDVYQ																	SEDNPTPGIVINRPN*GTDVY	146.3	7	2	7	0.55837	0.51968	0.63737
IPI:IPI00013971.1	Isoform IIC1 of Low affinity immunoglobulin gamma Fc region receptor II-c	FCGR2C	P31995-1	N180	FSRSDPNFSIPQA																	SRSDPN*FSIPQANHSHSGDYHCTGNIGY	101.9	4	2	4	0.3989	0.46976	0.84732
IPI:IPI00419916.4	Alkaline phosphatase, tissue-nonspecific isozyme	ALPL	P05186	N430	VGGERENVSMVDY	VVGGEREN*VSM#VDYAHN*NYQAQSAVPIR	106.45	4	7	9	0.54916	0.56641	0.56374	VVGGEREN*VSM#VDYAHNNYQAQSAVPIR	135.09	5	3	9	0.65967	0.65126	0.62622	KVVGGEREN*VSM#VDY	82.85		2			0.38916
IPI:IPI00893670.1	Major histocompatibility complex class I F	HLA-F	B1AZU4	N107	NIIRRYNQSEAGS	RYN*QSEAGSHTIQGM#N*GCDM#GPDGR	74.364			2			0.57236
IPI:IPI00423461.3	Putative uncharacterized protein DKFZp686C02220 (Fragment)	LOC100126583	Q6N091	N252	HVKHYTNSSQDVT	HYTN*SSQDVTVPCR	106.58	3		1	0.71789		0.52657	HYTN*SSQDVTVPCR	89.507			3			0.47457
IPI:IPI00299778.2	Serum paraoxonase/lactonase 3	PON3	Q15166	N269	IGTIVDNITVDPA	VIQIGTIVDN*ITVDPATGDIIAGCHPNPM#K	41.188		1			0.57355
IPI:IPI00014375.3	Glutamyl aminopeptidase	ENPEP	Q07075	N197	EFAGWINGSIVGF									FAGWIN*GSIVGFYR	148.96	4	1	2	0.77065	0.49726	0.45489
IPI:IPI00004962.2	Golgi integral membrane protein 4	GOLIM4	O00461	N257	DPAEQQNVTQVAH									KPDPAEQQN*VTQVAHSPQGYNTAR	58.479	1			0.57446
IPI:IPI00395488.2	Vasorin	VASN	Q6EMK4	N528	VTQIRPNATYSVC									YTVTQIRPN*ATYSVCVM#PIGPGR	62.966	1		1	0.63005		0.61408	TVTQIRPN*ATY	115.78		1	1		0.52407	0.53076
IPI:IPI00215998.5	CD63 antigen	CD63	P08962	N150	KCCGAANYTDWEK	CCGAAN*YTDWEK	115.57	38	65	8	0.64133	0.78327	0.44806	CCGAAN*YTDWEK	180.88	18	5	23	0.71993	0.87921	0.61341	KCCGAAN*YTDW	108.43	2	1	1	0.33718	0.3453	0.40718
IPI:IPI00297124.2	Isoform 1 of Interleukin-6 receptor subunit beta	IL6ST	P40189-1	N157	ETHIETNFTIKSE	ETHIETN*FTIK	66.056	1			0.57527
IPI:IPI00400826.1	Isoform 2 of Clusterin	CLU	P10909-2	N138	KKEDAINETRESE	KKEDAIN*ETR	144.12	23	74	134	0.65489	0.60678	0.49378	KKEDAIN*ETR	123.79	26	47	7	0.56679	0.60113	0.53656
IPI:IPI00953391.2	Isoform 2 of SID1 transmembrane family member 2	SIDT2	Q8NBJ9-2	N165	GEQFSFNTTAAQP	TGEQFSFN*TTAAQPQYFK	117.18	1			0.57669
IPI:IPI00011961.1	Isoform 1 of Sialoadhesin	SIGLEC1	Q9BZZ2-1	N499	ATNSIGNATSTID	CSATNSIGN*ATSTIDFHANAAR	69.737	3	1	2	0.83799			CSATNSIGN*ATSTIDFHANAAR	102.07		2	2		0.36273	0.52965
IPI:IPI00376427.4	Neural cell adhesion molecule 2	NCAM2	O15394	N177	IQIININKSDEGI									FAM#IANNNIQIIN*IN*K	124.42	2	4			0.5776
IPI:IPI00743104.2	Integrin alpha-1	ITGA1	P56199	N100	KIDIPVNTSIPNV	IDIPVN*TSIPN*VTEVK	223.7		19	13		0.83286	0.84553	IDIPVN*TSIPN*VTEVK	74.296	3	17	1	0.34688	0.28595
IPI:IPI00956433.1	protocadherin-7 isoform d precursor	PCDH7	-	N845	VNESVSNATAIDS									SVSN*ATAIDSQIAR	65.092		2			0.57796
IPI:IPI00005563.1	Isoform 1 of Tubulointerstitial nephritis antigen-like	TINAGL1	Q9GZM7-1	N161	YGWQAGNHSAFWG	AINQGNYGWQAGN*HSAFWGM#TIDEGIR	149.71	1		3	0.45941		0.43567	AINQGNYGWQAGN*HSAFWGM#TIDEGIR	70.699	2			0.72075			QAGN*HSAFW	92.439	2	1	2	0.59405	0.62085	0.6377
IPI:IPI00013079.2	EMILIN-1	EMILIN1	Q9Y6C2	N658	ISFSSINDSINEI									VIISFSSIN*DSINE	172.09			17			0.57926
IPI:IPI00743104.2	Integrin alpha-1	ITGA1	P56199	N532	VYVYAINQTRFEY	VYVYAIN*Q*TR	122.13	1	2	30	0.38715	0.4709	0.53438	VYVYAIN*QTRFE	103.55	2	3		0.79231	0.63792		AIN*Q*TRF	88.627	2			0.65341
IPI:IPI00217561.2	Isoform Beta-1C of Integrin beta-1	ITGB1	P05556-3	N406	YCKNGVNGTGENG	N*GVN*GTGEN*GR	122.69	2	4	33	0.52066	0.33316	0.71725	N*GVN*GTGEN*GR	127.42	15	1		0.62447	0.70614
IPI:IPI00892604.1	Complement component C4B (Childo blood group) 2	C4B	A2BHY4	N1328	TEERGINVTISST	GIN*VTISSTGR	172.27	18	43	102	0.34552	0.51899	0.58129	GIN*VTISSTGR	147.74	55	28	22	0.50969	0.49516	1.0467
IPI:IPI00031131.4	Isoform 1 of Adipocyte plasma membrane-associated protein	C20orf3	Q9HDC9-1	N160	GIRAGPNGTIFVA	AGPN*GTIFVADAYK	208.68	22	53	70	0.41618	0.77372	1.2869	AGPN*GTIFVADAYKGIFE	190.03	25	27	42	0.3264	0.3314	0.36873
IPI:IPI00394820.4	Olfactomedin-like protein 1	OLFML1	Q6UWY5	N138	KIRTIINASCDNM	TIIN*ASCDNM#IM#GIK	122.78		11	7		1.2477	0.20325	TIIN*ASCDNM#IM#GIK	205.3		3			0.30495
IPI:IPI00329573.9	Isoform 1 of Collagen alpha-1(XII) chain	COL12A1	Q99715-1	N2679	DIKEAGNITTDGY	EAGN*ITTDGYEIIGK	177.88	5	4	4	0.44512	0.20656	0.20419	EAGN*ITTDGYEIIGK	107.99	2			1.3751			EIIEKDIKEAGN*ITTDGY	81.526	1	2			0.69691
IPI:IPI00006070.1	Isoform CD34-F of Hematopoietic progenitor cell antigen CD34	CD34	P28906-1	N249	IIIVIANRTEISS									VRPQCIIIVIAN*R	102.4	4	2	5	0.63271	0.50709	0.61821
IPI:IPI00423461.3	-	LOC100126583	Q6N091	N283	IIGSEANITCTIT	ISIHRPAIEDIIIGSEAN*ITCTITGIR	197.85	2		10	0.59103		0.73621	ISIHRPAIEDIIIGSEAN*ITCTITGIR	316.79	49		34	0.56315		0.45633
IPI:IPI00005563.1	Isoform 1 of Tubulointerstitial nephritis antigen-like	TINAGL1	Q9GZM7-1	N78	YCDIFCNRTVSDC	ADDCAIPYIGAICYCDIFCN*R	77.39	2			0.73665											CN*RTVSDCCPDFW	92.19	1	1	1	0.56187	0.62723	0.42115
IPI:IPI00018387.1	Furin	FURIN	P09958	N553	WVIEIENTSEANN									IEN*TSEANNYGTITK	86.467		1			0.58745
IPI:IPI00296165.6	cDNA FLJ54471, highly similar to Complement C1r subcomponent	C1R	P00736	N528	EHEAQSNASIDVF	EHEAQSN*ASIDVFIGHTNVEEIM#K	144.72		1	5		0.34883	0.40627	EHEAQSN*ASIDVFIGHTNVEE	152.01		3	4		0.95708	0.64205
IPI:IPI00940388.1	Isoform 3 of Neuropathy target esterase	PNPLA6	Q8IY17-3	N11	SHGIATNSSGAKV	GTSSHGIATN*SSGAK	78.401			1			0.58872
IPI:IPI00304840.4	Isoform 2C2 of Collagen alpha-2(VI) chain	COL6A2	P12110-1	N630	ESIGYTNFTIEKN									SIGYTN*FTIEK	130.01	2	4		0.1246	0.1158		VIDSSESIGYTN*F	82.171		4	2		1.5263
IPI:IPI00642017.1	Putative uncharacterized protein DKFZp686C02218 (Fragment)	LOC100126583	Q7Z374	N357	KTPITANITKSGN	TPITAN*ITK	114.84		1			0.58989
IPI:IPI00022371.1	Histidine-rich glycoprotein	HRG	P04196	N125	IRVIDFNCTTSSV	VIDFN*CTTSSVSSAIAN*TK	223.29	1	24	30	0.40322	1.0476	0.78369	VIDFN*CTTSSVSSAIANTK	137.44	2	15	20	0.52219	0.44321	0.34065
IPI:IPI00412492.4	Isoform 1 of Plexin-D1	PLXND1	Q9Y4D7-1	N696	RNIVKANFTIYDC	AN*FTIYDCSR	92.538	1			0.74776			AN*FTIYDCSR	103.26			1			0.43411
IPI:IPI00414303.1	ATP-binding cassette sub-family A member 2 isoform b	ABCA2	-	N1708	TDITGHNVSEYII									VVTGDIITDITGHN*VSE	107.69	2	3		0.51391	0.66859
IPI:IPI00472169.2	HLA class II histocompatibility antigen, DRB1-15 beta chain	HLA-DRB5	P01911	N48	RECHFFNGTERVR	ECHFFN*GTER	78.655	2	1	2	0.848	0.79033	0.32486	ECHFFN*GTER	96.143	1			0.40209
IPI:IPI00385903.1	Isoform 1 of C-type lectin domain family 4 member M	CLEC4M	Q9H2X3-1	N92	QDAIYQNITQIKA	VPSSISQEQSEQDAIYQN*ITQIK	143.04	7		10	0.092964		0.10664	VPSSISQEQSEQDAIYQN*ITQIK	99.059	16	5	5	1.2252	0.81064	0.7222
IPI:IPI00642017.1	Putative uncharacterized protein DKFZp686C02218 (Fragment)	LOC100126583	Q7Z374	N479	GKPTHVNVSVVMA	IAGKPTHVN*VSVVM#AEVDGTCY	178.03	22	9	16	0.55135	0.47952	0.38462	IAGKPTHVN*VSVVM#AEVDGTCY	166.04	32	31	44	0.6533	0.90335	0.58382
IPI:IPI00018274.1	Isoform 1 of Epidermal growth factor receptor	EGFR	P00533-1	N352	KDSISINATNIKH	DSISIN*ATNIK	108.7	6	4	9	0.35871	0.92021	0.94727	DSISIN*ATNIK	192.5	6	19		0.66952	0.52111		KDSISIN*ATNIKHF	136.7	3	2	4	0.41625	0.45352	0.46903
IPI:IPI00940881.1	171 kDa protein	MEGF6	-	N1321	FIGTDCNITCPQG									CPTGFIGTDCN*ITCPQGR	88.385	3			0.59475
IPI:IPI00397229.4	Isoform 1 of CD97 antigen	CD97	P48960-1	N38	QNSSCVNATACRC	WCPQNSSCVN*ATACR	102.87	10	4	2	0.95424	0.42073	0.43337	WCPQNSSCVN*ATACR	117.07	3			0.57269
IPI:IPI00029605.1	N-acetylgalactosamine-6-sulfatase	GALNS	P34059	N204	IKTGEANITQIYI	TGEAN*ITQIYIQEAIDFIK	130.29		1	2			0.59528
IPI:IPI00896380.1	Isoform 2 of Ig mu chain C region	IGHM	P01871-2	N279	ISESHPNATFSAV									THTN*ISESHPN*ATFSAVGE	176.21	6		3	0.80645		0.38529
IPI:IPI00008494.4	Intercellular adhesion molecule 1	ICAM1	P05362	N267	PTVTYGNDSFSAK	INPTVTYGN*DSFSAK	121.18	11	14	15	0.5098	0.70046	0.72786	INPTVTYGN*DSFSAK	76.728		2	2		0.41326	0.62859
IPI:IPI00215952.4	Ectonucleoside triphosphate diphosphohydrolase 5	ENTPD5	O75356	N232	TSFEMFNSTYKIY	GYITSFEM#FN*STYK	211.38	56	66	34	0.80706	0.82846	0.64414	GYITSFEM#FN*STYK	218.06	37	17	72	0.4837	0.72827	0.47562	ITSFEM#FN*STY	144.77		2	18		0.41296	0.39403
IPI:IPI00909718.1	cDNA FLJ59809, highly similar to Bone marrow stromal antigen 2	BST2	B4E0Z6	N92	AQAATCNHTVMAI	GFQDVEAQAATCN*HTVM#AIM#ASIDAEK	101.33	5	7	13	0.4803	0.41357	0.70493	GFQDVEAQAATCN*HTVM#AIM#ASIDAEK	124.7	3	9	8	0.75681	0.52665	0.7017
IPI:IPI00744230.2	alpha-1,3-mannosyl-glycoprotein 4-beta-N-acetylglucosaminyltransferase B isoform 2	MGAT4B	A8MPR0	N480	PEDKIFNTSVEVI	IFN*TSVEVIPFDNPQSDKEAIQEGR	70.96	4			0.5979
IPI:IPI00027412.5	Carcinoembryonic antigen-related cell adhesion molecule 6	CEACAM6	P40199	N224	QNPASANRSDPVT	NDAGSYECEIQNPASAN*R	135.09	3	1	6	0.73679	0.6811	0.37873
IPI:IPI00028135.1	Cadherin-19	CDH19	Q9H159	N74	SDIDNGNNSFQYK	SDIDN*GN*NSFQYK	80.69	2			0.59912
IPI:IPI00002478.1	Isoform B of Endothelin-converting enzyme 1	ECE1	P42892-1	N383	QISTIINTTDRCI	EYIEQISTIIN*TTDR	137.46	1	1		0.51782	0.4474		YIEQISTIIN*TTDR	143.93	3	2	4	0.44077	0.84604	0.7542
IPI:IPI00455329.1	Isoform 1 of Plexin-B1	PLXNB1	O43157-1	N1253	KYTIDPNITSAGP	YTIDPN*ITSAGPTK	71.879	3	2	4	0.48779	0.6266	0.83354	YTIDPN*ITSAGPTK	63.76	1	2		0.42421	0.48497		TIDPN*ITSAGPTKSF	84.718		1			0.75622
IPI:IPI00216569.2	Cystatin-F precursor	CST7	-	N137	DCDFQTNHTIKQT	IDDCDFQTN*HTIK	75.479	1		1	0.32235		1.0712	IDDCDFQTN*HTIK	122.39			1			0.41639
IPI:IPI00022488.1	Hemopexin	HPX	P02790	N64	ATTIDDNGTMIFF	CSDGWSFDATTIDDN*GTM#IFFK	102.37	5	6	4	0.66289	0.63489	0.71524	CSDGWSFDATTIDDN*GTM#IFFK	132.62	15	3	4	0.58984	0.39859	0.6911	SFDATTIDDN*GTM#IF	163.51		1	2		0.69449	0.44114
IPI:IPI00000877.1	Hypoxia up-regulated protein 1	HYOU1	Q9Y4L1	N515	RVFGSQNITTVKI	VFGSQN*ITTVK	81.017	6	5	6	0.86245	0.81991	0.91438	VFGSQN*ITTVK	86.014	9	7	10	0.62283	0.53371	0.37901	GSQN*ITTVKIKGVGDSF	88.282		1	1		0.36359	0.33465
IPI:IPI00784119.1	V-type proton ATPase subunit S1	ATP6AP1	Q15904	N170	IREIKINASIPAI									IN*ASIPAIIIIR	62.408			3			0.60394
IPI:IPI00020557.2	Prolow-density lipoprotein receptor-related protein 1	LRP1	Q07954	N2472	GIIAVANDTNSCE	VDIPQQPM#GIIAVAN*DTNSCEISPCR	116.94			6			0.60427
IPI:IPI00027230.3	Endoplasmin	HSP90B1	P14625	N217	VTSKHNNDTQHIW									HN*N*DTQHIWESDSNE	126.09	4	9	6	0.53976	0.82768	0.4359	IVADKVIVTSKHNN*DTQHIW	59.261			1			0.61406
IPI:IPI00019591.2	cDNA FLJ55673, highly similar to Complement factor B	CFB	B4E1Z4	N787	DSIGASNFTGAKK	IVIDPSGSM#NIYIVIDGSDSIGASN*FTGAK	94.594	3	5	4	0.45733	0.46724	0.73797	IVIDPSGSM#NIYIVIDGSDSIGASN*FTGAK	96.019	1	4		0.5904	0.78675		IVIDGSDSIGASN*F	154.15			2			0.59344
IPI:IPI00023014.3	von Willebrand factor	VWF	P04275	N1515	IGEADFNRSKEFM																	VIEGSDKIGEADFN*RSKEF	122.93	1	3	2	0.76936	0.4417
IPI:IPI00879931.1	cDNA FLJ58826, highly similar to Plasma protease C1 inhibitor	SERPING1	B4E1F0	N272	IRDTFVNASRTIY	DTFVN*ASR	152.63	5	44	49	0.52712	0.47322	0.85321	DTFVN*ASR	150.05	23	37	16	0.47548	0.67234	0.63633
IPI:IPI00397229.4	Isoform 1 of CD97 antigen	CD97	P48960-1	N108	GAKTFKNESENTC	TFKN*ESENTCQDVDECQQNPR	81.317		2	2		0.60765	0.61739	TFKN*ESENTCQDVDECQQNPR	85.636	2	1		0.53634	0.66376
IPI:IPI00027827.2	Extracellular superoxide dismutase [Cu-Zn]	SOD3	P08294	N107	GFPTEPNSSSRAI	IDAFFAIEGFPTEPN*SSSR	104.21	2	4	4	0.29644	0.34282	1.1805
IPI:IPI00745991.2	Isoform 3 of Receptor-type tyrosine-protein phosphatase beta	PTPRB	P23467-3	N416	SFSVYTNGSTVPS	SFSVYTN*GSTVPSPVK	85.909	1	1		0.24722	1.1844		SFSVYTN*GSTVPSPVK	88.561	1			0.38843
IPI:IPI00006097.3	Tumor necrosis factor receptor superfamily member 3	LTBR	P36941	N177	KAGHFQNTSSPSA	AGHFQN*TSSPSAR	86.114			1			0.60776
IPI:IPI00014236.7	Isoform 1 of Zinc transporter ZIP14	SLC39A14	Q15043-1	N77	VGVGRGNVTQHVQ	GN*VTQHVQGHR	150.06	4	7	14	0.57394	0.63944	0.65024	GN*VTQHVQGHR	85.355	5	4	4	0.63684	0.63648	0.51298
IPI:IPI00107831.4	Isoform 1 of Receptor-type tyrosine-protein phosphatase F	PTPRF	P10586-1	N721	VEVEPINSTAVHV									VEPIN*STAVHVYWK	94.191			1			0.60861
IPI:IPI00644748.24	Major histocompatibility complex, class I, A	HLA-A	P30455	N110	TIRGYYNQSEDGS	GYYN*QSEDGSHTIQIM#YGCDVGPDGR	179.58		3	7		0.69457	0.62326	GYYN*QSEDGSHTIQIM#YGCDVGPDGR	135.98	3	5	10	0.37969	0.72142	0.62937
IPI:IPI00058192.1	Isoform 1 of GDP-fucose protein O-fucosyltransferase 1	POFUT1	Q9H488-1	N160	QFHVSFNKSEIFT	EGNPFGPFWDQFHVSFN*K	72.315			5			0.87157	EGNPFGPFWDQFHVSFN*K	90.561	1		1	0.42086		0.6496	HVSFN*KSEIF	135.83		1	1		0.57368	0.5393
IPI:IPI00020557.2	Prolow-density lipoprotein receptor-related protein 1	LRP1	Q07954	N4364	SGDVTCNCTDGRV	QSGDVTCN*CTDGR	92.19			5			0.52537	QSGDVTCN*CTDGR	92.856	3			0.69811
IPI:IPI00019381.4	Isoform 1 of Cell cycle control protein 50A	TMEM30A	Q9NV96-1	N294	AGRYSINVTYNYP	YSIN*VTYNYPVHYFDGR	116.96		4	14		0.41348	0.68316	YSIN*VTYNYPVHYFDGR	171.71	3	3	5	0.62455	0.71163	0.62762
IPI:IPI00790218.1	Uncharacterized protein	ICOSLG	D3YTG1	N225	NVIIQQNITVGSQ									NVIIQQN*ITVGSQTGNDIGER	96.143		1			0.61229
IPI:IPI00022417.4	Leucine-rich alpha-2-glycoprotein	LRG1	P02750	N79	IAVEFFNITHIPA									FFN*ITHIPAN*IIQGASK	143.46	9	13	14	0.70816	0.56344	0.5663
IPI:IPI00221224.6	Aminopeptidase N	ANPEP	P15144	N625	WVIININVTGYYR																	VIININ*VTGY	97.635			1			0.61393
IPI:IPI00853369.1	Plexin-B2	PLXNB2	O15031	N759	IHVTIYNCSFGRS	IHVTIYN*CSFGR	107.03	1		3	0.6564		0.42627	IHVTIYN*CSFGR	79.659			1			0.76093
IPI:IPI00299435.3	apolipoprotein F precursor	APOF	Q13790	N118	YRQGGVNATQVII	QGGVN*ATQVIIQHIR	110.44	2	5	6	0.49201	0.58124	0.56193	QGGVN*ATQVIIQHIR	197.36	2	2		0.75524	0.68227
IPI:IPI00306604.5	Integrin alpha-5	ITGA5	P08648	N675	GDKNAINITFHAQ	NAIN*ITFHAQNVGEGGAYEAEIR	66.76			2			0.97952	NAIN*ITFHAQNVGE	163.27	3		2	0.52237		0.34175
IPI:IPI00020987.1	Prolargin	PRELP	P51888	N327	NSIEKINGTQICP	IN*GTQICPN*DIVAFHDFSSDIENVPHIR	166.01	5	5	14	0.45632	0.50003	0.48334	IN*GTQICPN*DIVAFHDFSSDIENVPHIR	154.84		31	7		0.83828	0.61239	INNNSIEKIN*GTQICPNDIVAFHDF	107.65		1	10			0.81471
IPI:IPI00024284.6	Basement membrane-specific heparan sulfate proteoglycan core protein	HSPG2	P98160	N554	DDFKGVNVTMPAQ	GVN*VTM#PAQPGTPPISSTQIQIDPSIHEFQIVDISR	104.72	3	3	12	0.61187	0.74061	0.96731	GVN*VTM#PAQPGTPPISSTQIQIDPSIHE	51.398	1	5	7	0.24406	0.2968	0.85538
IPI:IPI00743104.2	Integrin alpha-1	ITGA1	P56199	N1102	SYFSSINITIRGE	SYFSSIN*ITIR	112.83			4			0.74808	SYFSSIN*ITIR	97.813			1			0.49193
IPI:IPI00290826.1	Membrane protein FAM174A	FAM174A	Q8TBP5	N83	RGSEGGNGSNPVA									GSEGGN*GSNPVAGIETDDHGGK	80.382			2			0.62026
IPI:IPI00030757.2	Isoform LpNPI of A disintegrin and metalloproteinase with thrombospondin motifs 2	ADAMTS2	O95450-1	N949	IQPIHDNTTRSVH	CIQPIHDN*TTR	80.763			1			0.62034
IPI:IPI00027505.2	Isoform 1 of Integrin alpha-V	ITGAV	P06756-1	N74	VGAPKANTTQPGI	AN*TTQPGIVEGGQVIK	129.01		5	7		0.9001	0.34094
IPI:IPI00328829.4	Inter-alpha trypsin inhibitor heavy chain precursor 5 isoform 1	ITIH5	-	N231	STVINQNETFANI	GEDDSGPPPSTVINQN*ETFANIIFKPTVVQQAR	56.156		1			0.62184
IPI:IPI00514424.4	Palmitoyl-protein thioesterase 1	PPT1	Q5T0S6	N261	VMVKFINDSIVDP	FIN*DSIVDPVDSEWFGFYR	145.48	2	1	9	0.46348	0.45633	0.9525	FIN*DSIVDPVDSEWFGFYR	132.64	3	3		0.63606	0.60621
IPI:IPI00060310.5	cDNA FLJ56630, highly similar to Homo sapiens phospholipase D family, member 4 (PLD4), mRNA	PLD4	Q96BZ4	N410	ISNPAANVSVDVK	SIQAISNPAAN*VSVDVK	90.348			3			0.62369
IPI:IPI00944960.1	ITIH4 protein	ITIH4	B2RMS9	N207	AITTWQNKTKAHI									STFM#TNQIVDAITTWQN*K	80.738		17	1		0.62382
IPI:IPI00298860.6	cDNA FLJ78440, highly similar to Human lactoferrin	LTF	P02788	N498	PMGIIFNQTGSCK	TAGWNIPM#GIIFN*QTGSCK	72.433		19	3		0.95837	0.45196	TAGWNIPM#GIIFN*QTGSCK	114.52	3	13		0.41908	0.66596
IPI:IPI00852735.1	Isoform 1 of Protocadherin Fat 4	FAT4	Q6V0I7-1	N721	DPDIGTNGTVKYS																	ITTVSATDPDIGTN*GTVKY	65.467	1			0.62403
IPI:IPI00023807.3	Isoform 1 of Semaphorin-4D	SEMA4D	Q92854-1	N77	FAVNAINISEKQH	EAVFAVNAIN*ISEK	77.527	2	1		0.25677	0.35069										AVNAIN*ISEKQHEVY	74.987	1	1	1	1.1793		0.70959
IPI:IPI00009243.2	Isoform B of Leptin receptor	LEPR	P48357-1	N397	VTFFNINETKPRG	VTFFNIN*ETKPR	81.92	1		1	0.50326		0.50915	VTFFNIN*ETKPR	73.632	1			0.86124
IPI:IPI00293565.4	vascular endothelial growth factor receptor 3 isoform 1 precursor	FLT4	Q16067	N527	IVIQNANVSAMYK	IVIQNAN*VSAM#YK	72.29	1	2		0.34909	0.90005
IPI:IPI00008494.4	Intercellular adhesion molecule 1	ICAM1	P05362	N145	GGAPRANITVVII	AN*ITVVIIR	152.28	17	44	58	0.65	0.61088	0.83944	AN*ITVVIIR	123.86	29	29	37	0.44231	0.59564	0.6102
IPI:IPI00008779.1	Transmembrane 4 L6 family member 4	TM4SF4	P48230	N124	PKCIMANSTWGYP	CIM#AN*STWGYPFHDGDYINDEAIWNK	163.45			5			0.41651	CIM#AN*STWGYPFHDGDYINDEAIWNK	101.5	2	6	3	0.7229	0.67779	0.68282
IPI:IPI00908953.1	cDNA FLJ54049, highly similar to Multimerin-2	MMRN2	B4DEW5	N505	AGAASINASIDGI	CCEAEAGAGAASIN*ASIDGIHNAIFATQR	43.895	2	1		0.59838	0.66727		CCEAEAGAGAASIN*ASIDGIHNAIFATQR	72.771	2	1	4	0.49871	0.63212	0.73019
IPI:IPI00022608.2	Sortilin-related receptor	SORL1	Q92673	N2010	IIVQIGNMSKDSS	YHIIVQIGN*M#SK	76.143	1	2		0.58058	0.62023		YHIIVQIGN*M#SK	140.07	3	1	4	0.68194	0.60344	0.65305
IPI:IPI00374310.3	Carboxylesterase 3	CES3	Q6UWW8	N105	QDVESMNSSRFVI	DASTAPPM#CIQDVESM#N*SSR	64.507		1	5		0.37641	0.85393									EGVRDASTAPPM#CIQDVESM#N*SSRF	108.71	4	2	2	0.7178	0.62306	0.57109
IPI:IPI00178767.1	Acid sphingomyelinase-like phosphodiesterase 3a	SMPDL3A	Q92484	N263	YIPSSQNITAMRE	VYIIAHVPVGYIPSSQN*ITAM#R	79.97	1	2	1	0.7014	0.0028524	0.67351	VYIIAHVPVGYIPSSQ*N*ITAM#R	174.87	2	3	4	0.89066	0.91614	0.58784
IPI:IPI00796052.3	Uncharacterized protein	CACNA2D2	C9JGM2	N696	EYCKDINASDNNT									DIN*ASDN*NTEFIK	86.288	4	2		0.42079	0.8377		CKDIN*ASDNNTEF	72.29		1
IPI:IPI00794017.1	Protein	-	-	N194	ERIFHGNYSRATE	IFHGN*YSR	91.9			3			0.47608	IFHGN*YSR	81.297		1			0.78429
IPI:IPI00879931.1	cDNA FLJ58826, highly similar to Plasma protease C1 inhibitor	SERPING1	B4E1F0	N287	SPRVISNNSDANI	VISN*NSDANIEIINTWVAK	180.62	44	54	27	0.69636	0.56029	0.58279	VISN*NSDANIE	84.658	3		1	0.82841		0.48318
IPI:IPI00027412.5	Carcinoembryonic antigen-related cell adhesion molecule 6	CEACAM6	P40199	N173	CEPEVQNTTYIWW									VQN*TTYIWWVN*GQSIPVSPR	80.238		2	1		0.74742	0.51342
IPI:IPI00007940.6	erlin-1	ERLIN1	B2RDK6	N108	VFDIVRNYTADYD	N*YTADYDK	81.548		1			0.40844		N*YTADYDK	123.72		1	3		0.5195	0.21106	AVFDIVRN*Y	107.32		2	1		0.90609	1.1122
IPI:IPI00292579.4	Stabilin-2	STAB2	Q8WWQ8	N2382	IEHHIANVSMFFY	DIEHHIAN*VSM#FFYNDIVN*GTTIQTR	81.574		1	6		0.63499	0.77544	DIEHHIAN*VSM#FFYN*DIVNGTTIQTR	75.646			2			0.48415
IPI:IPI00295376.3	Solute carrier organic anion transporter family member 1B1	SLCO1B1	Q9Y6L6	N130	SKETNINSSENST	ETNIN*SSENSTSTISTCIIN*QIISINR	103.02		5			0.35299		ETNIN*SSEN*STSTISTCIINQIISINR	95.996		3	1		0.49677	1.0476
IPI:IPI00550991.3	cDNA FLJ35730 fis, clone TESTI2003131, highly similar to ALPHA-1-ANTICHYMOTRYPSIN	SERPINA3	P01011-2	N131	IKGIKFNITETSE	FN*ITETSEAEIHQSFQHIIR	185.14	5	15	26	0.83983	0.83597	0.64805	FN*ITETSEAE	155.42		4	8		0.53649	0.30493
IPI:IPI00304840.4	Isoform 2C2 of Collagen alpha-2(VI) chain	COL6A2	P12110-1	N140	TDCAIANMTEQIR	RGTFTDCAIAN*M#TEQIR	220.21	81	17	185	0.29765	0.30503	1.1996	RGTFTDCAIAN*M#TEQIR	206.63	29	53		0.66943	0.69863
IPI:IPI00301163.1	Protein O-glucosyltransferase 1	KTELC1	Q8NBL1	N40	VFIDQINRSIENY	VFIDQIN*R	61.962	1			0.72381			VFIDQIN*R	99.442			2			0.54456
IPI:IPI00848229.2	EGF, latrophilin and seven transmembrane domain-containing protein 1	ELTD1	Q9HBW9	N249	TTEFDTNSTDIAI	TTEFDTN*STDIAIK	128.31	4	1	3	0.48277	0.45046	1.1312	TTEFDTN*STDIAIK	99.531	1	3		0.52899	0.57893
IPI:IPI00000075.3	Transforming growth factor beta-1	TGFB1	P01137	N136	SIYMFFNTSEIRE	QSTHSIYM#FFN*TSEIR	72.898	3	4	4	0.77565	0.60148	0.79343	QSTHSIYM#FFN*TSEIR	100.45		1	2		0.50483	0.49784
IPI:IPI00290328.3	Receptor-type tyrosine-protein phosphatase eta precursor	PTPRJ	Q12913	N468	TDSSNINVSEPRA	IHVAGETDSSNIN*VSEPR	115.8		4	4		0.5406	0.6127	IHVAGETDSSNIN*VSEPR	103.04	2		2	0.84211		0.54501
IPI:IPI00892604.1	Complement component C4B (Childo blood group) 2	C4B	A2BHY4	N226	SDGIESNSSTQFE	FSDGIESN*SSTQFEVK	121.13	99	29	31	0.74868	0.86355	0.5608	FSDGIESN*SSTQFEVK	127.02	6	14	11	0.45933	0.54449	0.63934
IPI:IPI00844303.1	Unc-84 homolog A	SUN1	A4D2Q0	N894	TISPTGNISSAPK	TISPTGN*ISSAPK	72.29			1			0.63605
IPI:IPI00328488.7	Isoform 1 of Epididymis-specific alpha-mannosidase	MAN2B2	Q9Y2E5-1	N812	GYNITINDTSVVH																	NITIN*DTSVVHPVIW	66.533	1		1	0.73872		0.53417
IPI:IPI00176193.6	Isoform 1 of Collagen alpha-1(XIV) chain	COL14A1	Q05707-1	N1384	VGEKAMNASANIT	AM#N*ASANITSDGVEVIGK	176.81	2	47	48	0.12176	0.70136	0.41013	QVGEKAM#N*ASAN*ITSDGVEVIGK	131.51	2		17			1.3128
IPI:IPI00449028.2	Isoform 1 of A disintegrin and metalloproteinase with thrombospondin motifs 13	ADAMTS13	Q76LX8-1	N552	QVCGGDNSTCSPR	CQVCGGDN*STCSPR	70.412	1		1	0.63687
IPI:IPI00479724.3	Similar to Integrin alpha-X precursor	ITGAX	-	N899	RIIITANVSSENN	IIITAN*VSSENN*TPR	138.21	27		12	0.50095		0.70733	IIITAN*VSSEN*NTPR	151.99	14	18		0.63153	0.7091
IPI:IPI00024766.1	Plexin-C1	PLXNC1	O60486	N141	EVRPIGNISRNSI									VRPIGN*ISR	69.825		1			0.6375
IPI:IPI00943652.1	ectonucleoside triphosphate diphosphohydrolase 1 isoform 3	ENTPD1	B4DWB9	N85	WPAEKENDTGVVH	EN*DTGVVHQVEECR	78.324	1	1	2	0.56437	0.9329	0.53844	WPAEKEN*DTGVVHQVEE	122.97	1		2	0.49957		0.65426
IPI:IPI00759642.2	Isoform 2 of Scavenger receptor cysteine-rich type 1 protein M130	CD163	Q86VB7-2	N767	GCGEAINATGSAH	QIGCGEAIN*ATGSAHFGEGTGPIWIDEM#K	132.36			2			0.39929	AIN*ATGSAHFGEGTGPIWIDEM#K	71.735	9	1		0.93682	0.58021
IPI:IPI00555593.1	Enigma homolog (Fragment)	PDLIM5	Q59FC9	N23	FVWHTVNNTNNFK																	VWHTVN*N*TN*N*FKKFDFDY	21.534		1			0.63964
IPI:IPI00478003.3	Alpha-2-macroglobulin	A2M	P01023	N396	EANYYSNATTDEH	GNEANYYSN*ATTDEHGIVQFSINTTN*VM#GTSITVR	77.276			9			1.1611	GNEANYYSN*ATTDE	119.96			5			0.21797	YSN*ATTDEHGIVQF	164.48	12	8	38	0.4949	0.71179	0.61701
IPI:IPI00165949.2	Isoform 2 of Endoplasmic reticulum aminopeptidase 1	ERAP1	Q9NZ08-2	N414	MEVDAINSSHPVS	CFDAM#EVDAIN*SSHPVSTPVEN*PAQIR	145.77	9	8	68	0.65534	0.36719	0.89105	VDAIN*SSHPVSTPVENPAQIR	153.04	7	8	16	0.5363	0.63532	0.62462	DAM#EVDAIN*SSHPVSTPVEN*PAQIREM#FDDVSY	93.949	17	3	17		0.56293	0.85372
IPI:IPI00020557.2	Prolow-density lipoprotein receptor-related protein 1	LRP1	Q07954	N3788	ITSCATNASICGD	ITSCATN*ASICGDEAR	121.45	6	9	10	0.21283	1.8078	0.30326	ITSCATN*ASICGDEAR	195.2	3	4		0.31236	0.56942
IPI:IPI00003102.1	Ciliary neurotrophic factor receptor subunit alpha	CNTFR	P26992	N60	AVTWRVNGTDIAP									VN*GTDIAPDIIN*GSQIVIHGIE	80.142	2	5		0.60759	0.67881
IPI:IPI00003102.1	Ciliary neurotrophic factor receptor subunit alpha	CNTFR	P26992	N70	IAPDIINGSQIVI									VN*GTDIAPDIIN*GSQIVIHGIE	80.142	2	5		0.60759	0.67881
IPI:IPI00414717.1	Isoform 2 of Golgi apparatus protein 1	GLG1	Q92896-2	N677	CRDIVGNITEIES	DIVGN*ITEIESEDIQIEAIIM#R	92.932		1					DIVGN*ITEIESE	97.163			1			0.64352
IPI:IPI00217561.2	Isoform Beta-1C of Integrin beta-1	ITGB1	P05556-3	N212	PCTSEQNCTSPFS	NPCTSEQN*CTSPFSYK	155.1	12	35	14	0.50051	0.7896	0.54255	NPCTSEQN*CTSPFSYK	171.78	17	1	14	0.7255	0.46389	0.8399
IPI:IPI00020557.2	Prolow-density lipoprotein receptor-related protein 1	LRP1	Q07954	N1558	ICIINYNRTVSCA	QPM#APNPCEANGGQGPCSHICIIN*YN*R	52.359		2	3		0.58059	0.44752	QPM#APNPCEANGGQGPCSHICIIN*YN*R	94.671	2		2	0.69003		0.85676
IPI:IPI00009923.1	Isoform 1 of Prolyl 4-hydroxylase subunit alpha-1	P4HA1	P13674-1	N113	SDGFISNITIQRQ	DM#SDGFISN*ITIQR	168.76	7	4	12	0.49172	0.69334	0.47516	DM#SDGFISN*ITIQR	190.1	6	7		0.76062	0.79864
IPI:IPI00001793.3	Beta-1,3-N-acetylglucosaminyltransferase radical fringe	RFNG	Q9Y644	N113	DRVINTNCSAVRT									VINTN*CSAVR	73.887	1		2	0.59723		0.69534
IPI:IPI00178854.1	Isoform 1 of Contactin-4	CNTN4	Q8IWV2-1	N893	PSSATVNVTTRKP	AYNSAGTGPSSATVN*VTTR	108.75			4				AYNSAGTGPSSATVN*VTTR	105.9		6			0.6468
IPI:IPI00470361.1	Isoform 2 of Kin of IRRE-like protein 1	KIRREL	Q96J84-2	N140	QAGTPHNITCRAF	IDGGPVIIIQAGTPHN*ITCR	51.76	2			0.64715
IPI:IPI00022229.2	Apolipoprotein B-100	APOB	P04114	N2560	WTIAAKNITDFAE																	TIAAKN*ITDFAEQY	69.602		1			0.64865
IPI:IPI00470607.3	dentin matrix protein 4	FAM20C	Q8IXL6	N470	TFEKFGNETFIIH	FGN*ETFIIHIDN*GR	118.87	1	1	3	0.93332	0.0039955	0.82395									EKFGN*ETF	80.229			1			0.83388
IPI:IPI00943652.1	ectonucleoside triphosphate diphosphohydrolase 1 isoform 3	ENTPD1	B4DWB9	N304	GYKKVVNVSDIYK	VVN*VSDIYK	99.815	2	1	6	1.005	0.98543	0.22242	VVN*VSDIYK	72.928	4	2		0.58279	0.53225		KKVVN*VSDIY	85.676	1			0.5652
IPI:IPI00306604.5	Integrin alpha-5	ITGA5	P08648	N712	IVRHPGNFSSISC	HPGN*FSSISCDYFAVN*QSR	94.882	2			0.86128			HPGN*FSSISCDYFAVN*QSR	72.184			1			0.43647
IPI:IPI00306604.5	Integrin alpha-5	ITGA5	P08648	N724	CDYFAVNQSRIIV	HPGN*FSSISCDYFAVN*QSR	94.882	2			0.86128			HPGN*FSSISCDYFAVN*QSR	72.184			1			0.43647
IPI:IPI00031620.2	Intercellular adhesion molecule 3	ICAM3	P32942	N363	PAQIQINATESDD	VQVTIDGVPAAAPGQPAQIQIN*ATESDDGR	103.53		3	6		0.60731	0.69144
IPI:IPI00419724.2	semaphorin-4B precursor	SEMA4B	Q9NPR2-1	N69	EAEHISNYTAIII	FEAEHISN*YTAIIISR	92.265	1	3	4	0.46686	0.60195	1.0207	FEAEHISN*YTAIIISR	107.46	1	1	2	0.53063	0.72174	0.55751
IPI:IPI00965068.1	Polydom	SVEP1	Q4LDE5-4	N2879	SRVCIANGSWSGA	VCIAN*GSWSGATPDCVPVR	56.407	1			0.65033
IPI:IPI00743104.2	Integrin alpha-1	ITGA1	P56199	N217	IVQYGENVTHEFN	QTQVGIVQYGEN*VTHEFN*IN*K	180.88	7	41	51	0.4294	0.68896	0.72703	QTQVGIVQYGEN*VTHEFNINK	169.49	13	26	6	0.59317	0.73839	0.25985	GEN*VTHEF	155.51	2	4	1	0.8074	0.68152	0.93716
IPI:IPI00437186.2	Isoform 1 of Probable G-protein coupled receptor 116	GPR116	Q8IZF2-1	N315	QQIEIQNSSRFSI	YEEQQIEIQN*SSR	104.41		3	4		0.67238	0.76796	YEEQQIEIQN*SSR	117.2			1			0.51492
IPI:IPI00418972.3	sodium/hydrogen exchanger 6 isoform a precursor	SLC9A6	A8K160	N128	VPSDVNNVTISCE									YGIHVPSDVNN*VTISCE	124.62	1			0.65237
IPI:IPI00032328.2	Isoform HMW of Kininogen-1	KNG1	P01042-1	N169	GIQYFNNNTQHSS									HGIQYFNN*NTQHSSIFM#INE	113.28	2		2			0.61229	FN*N*NTQHSSIF	130.66		2	20		0.67642	0.66921
IPI:IPI00023314.1	Inhibin beta C chain	INHBC	P55103	N110	TGISTINQTRIDF	EQECEIISFAETGISTIN*QTR	70.986	1		1	0.58491		0.7218
IPI:IPI00294528.2	Isoform 2 of Hepatocyte growth factor receptor	MET	P08581-2	N106	DCSSKANISGGVW	AN*ISGGVWK	76.827	1			0.65397
IPI:IPI00328609.3	Kallistatin	SERPINA4	P29622	N108	IEGIGFNITEISE	SQIIEGIGFN*ITEISESDVHR	171.79	9	3	11	0.87754	0.73357	0.71433	GIGFN*ITEISESDVHR	249.41	6	3	3	0.63372	0.4861	0.47961
IPI:IPI00295376.3	Solute carrier organic anion transporter family member 1B1	SLCO1B1	Q9Y6L6	N134	NINSSENSTSTIS	ETNINSSEN*STSTISTCIIN*QIISINR	84.573			8			0.41823	ETNIN*SSEN*STSTISTCIINQIISINR	95.996		3	1		0.49677	1.0476
IPI:IPI00297124.2	Isoform 1 of Interleukin-6 receptor subunit beta	IL6ST	P40189-1	N83	EQYTIINRTASSV									EQYTIIN*R	69.812		1			0.65446
IPI:IPI00064262.1	Protocadherin-16	DCHS1	Q96JQ0	N2761	REAFAINSSTGEI	EAFAIN*SSTGEIR	119.76		2	1		0.68985	0.77381	EAFAIN*SSTGEIR	76.522	1	1	2	0.62275	0.45704	0.72893
IPI:IPI00478003.3	Alpha-2-macroglobulin	A2M	P01023	N869	KSIGNVNFTVSAE	SIGN*VN*FTVSAEAIESQEICGTEVPSVPEHGR	151.42		5	85		1.0555	0.98697	SIGNVN*FTVSAEAIE	77.776			1			0.12742	AVTPKSIGNVN*F	117.67		1			0.45207
IPI:IPI00029739.5	Isoform 1 of Complement factor H	CFH	P08603-1	N529	FTWFKINDTIDYE									IN*DTIDYE	107.9			1			0.45556	KIN*DTIDYECHDGY	126.76	1	1	2	0.66972	0.70386	0.79875
IPI:IPI00023673.1	Galectin-3-binding protein	LGALS3BP	Q08380	N192	WKEPGSNVTMSVD	EPGSN*VTM#SVDAECVPM#VR	140.46		10	26		1.0827	0.23161
IPI:IPI00455473.2	Isoform 1 of Melanoma inhibitory activity protein 3	MIA3	Q5JRA6-1	N589	MGDDHPNASRDSV	KIQQESIGSAPIM#GDDHPN*ASR	112.82	1	1	3	0.55041	1.1778	0.61702	SIGSAPIM#GDDHPN*ASR	114.69	2	2	2	0.27424	1.0052	0.31971
IPI:IPI00027078.3	Carboxypeptidase D	CPD	O75976	N1070	DTDFTNNASQPET									GKDIDTDFTNN*ASQPETK	65.231	3	4	2	0.46757	0.74055	0.76438
IPI:IPI00011651.3	Isoform 1 of Receptor-type tyrosine-protein phosphatase gamma	PTPRG	P23470-1	N444	TMIFQANTTRIFQ	SDFSQTM#IFQAN*TTR	148.72	2	2		0.70035	0.61543
IPI:IPI00003807.7	Lysosomal acid phosphatase	ACP2	P11117	N191	FIDMVANETGITD									NAQFIDM#VAN*E	67.08			1			0.65833
IPI:IPI00743104.2	Integrin alpha-1	ITGA1	P56199	N460	AGQPRYNHTGQVI	YN*HTGQ*VIIYR	112.83	2	1	5	0.45435	0.56672	0.55486	YN*HTGQVIIYR	115.33	2	1	1	0.32946	0.3699	0.22942	IAGQPRYN*HTGQVIIY	53.448	2	3	1	1.0505	1.1071	1.2678
IPI:IPI00020557.2	Prolow-density lipoprotein receptor-related protein 1	LRP1	Q07954	N1723	YWTDGDNISMANM	IYWTDGDN*ISM#ANM#DGSN*R	60.307	2			0.65953
IPI:IPI00015525.2	Multimerin-2	MMRN2	Q9H8L6	N249	PIWRSFNQSIHSI	SFN*QSIHSITQAIR	156.6	1	1	3	0.5732	0.59716	0.61812	SFN*QSIHSITQAIR	183.89	1		2	0.61864		0.89275
IPI:IPI00783380.1	Isoform 1 of Transmembrane protein 87B	TMEM87B	Q96K49-1	N68	FRKTMFNSTDIKI	TM#FN*STDIK	84.615		3			0.47963		TM#FN*STDIK	66.299	1	1		0.84928	0.65856
IPI:IPI00942758.1	-	ITGAD	Q59H14	N1050	DFTIKGNISFGWV	GN*ISFGWVR	100.02			1			0.69083	GN*ISFGWVR	131.44		1			0.63531
IPI:IPI00013887.1	Beta-galactoside alpha-2,6-sialyltransferase 1	ST6GAL1	P15907	N161	VTDFPFNTSEWEG	DHVN*VSM#VEVTDFPFN*TSEWEGYIPK	158	1	2	12	0.72306	0.87178	0.90056	VTDFPFN*TSEWEGYIPK	118.2	1	3	4	0.52386	0.4808	0.48499
IPI:IPI00384280.5	Prenylcysteine oxidase 1	PCYOX1	Q9UHG3	N196	DFIGMINRTIIET	IIHAIGGDDFIGM#IN*R	173.68	24	16	75	0.66638	0.55826	0.69746	IIHAIGGDDFIGM#IN*R	148.41	33	57	42	0.57704	0.75129	0.73524
IPI:IPI00217561.2	Isoform Beta-1C of Integrin beta-1	ITGB1	P05556-3	N520	AYCRKENSSEICS	KEN*SSEICSNNGECVCGQCVCR	151.57	3		16	0.74387		0.59304	KEN*SSEICSNNGECVCGQCVCR	167.97	10	5	13	0.65292	0.92382	0.40775
IPI:IPI00009507.1	Isoform 1 of Synaptophysin-like protein 1	SYPL1	Q16563-1	N71	PPAVTENKTVTAT	GQTEIQVN*CPPAVTEN*K	152.94	1	31	32	0.69125	0.92617	0.95907	IQVNCPPAVTEN*K	78.692		16	11		0.44914	0.26216	KGQTEIQVNCPPAVTEN*KTVTATF	161.86	11	8	10	0.7244	0.55036	0.75618
IPI:IPI00745313.1	Isoform 1 of Adipocyte enhancer-binding protein 1	AEBP1	Q8IUX7-1	N922	QGIPIANATISVS	GVVTDEQGIPIAN*ATISVSGINHGVK	99.407	1	1	5		1.7142	0.098206	QGIPIAN*ATISVSGINHGVK	98.573	1	4	4	0.29146	0.80032	0.42263
IPI:IPI00783987.2	Complement C3 (Fragment)	C3	P01024	N85	ATNHMGNVTFTIP	TVITPATN*HM#GN*VTFTIPANR	125.86	2	9	19	0.65456	0.73349	0.7435	TVITPATN*HM#GN*VTFTIPANR	133.93	20	6	27	0.56017	0.59096	0.71236
IPI:IPI00023502.4	Isoform 1 of High affinity immunoglobulin gamma Fc receptor I	FCGR1A	P12314-1	N59	STQWFINGTATQT									VIHIPGSSSTQWFIN*GTATQTSTPSYR	46.273		1			0.66754
IPI:IPI00514424.4	Palmitoyl-protein thioesterase 1	PPT1	Q5T0S6	N241	NQERGINESYKKN	GIN*ESYKK	93.374	7		9	0.69656		0.43853									IADINQERGIN*ESY	126.1	17	4		0.99254	0.54763
IPI:IPI00029275.1	Isoform 1 of Melanotransferrin	MFI2	P08582-1	N515	AVSEFFNASCVPV									FFN*ASCVPVNNPK	94.191	1		1	0.60376		0.73418
IPI:IPI00384734.1	Butyrophilin	BTN3A2	P78409	N113	AAIRIHNVTASDS									IHN*VTASDSGK	61.353	3		1	1.0453		0.29368
IPI:IPI00013079.2	EMILIN-1	EMILIN1	Q9Y6C2	N415	RIEDRFNSTIGPS	IEDRFN*STIGPSEEQEESWPGAPGGISHWIPAAR	94.834	3	4	10	0.63771	0.60892	0.78946	IEDRFN*STIGPSEE	105.95		1			0.64218
IPI:IPI00012877.3	Isoform 1 of Interferon alpha/beta receptor 1	IFNAR1	P17181-1	N376	EIIFWENTSNAER									IIFWEN*TSNAER	77.64	1			0.67142
IPI:IPI00472882.1	HLA class I histocompatibility antigen, A-68 alpha chain	HLA-A	P01891	N110	TIRGYYNQSEAGS	GYYN*QSEAGSHTIQM#M#YGCDVGSDGR	114.84	2	2	3	0.4495	1.3993	0.3473	GYYN*QSEAGSHTIQM#M#YGCDVGSDGR	66.383		2	1		0.48095	0.68332
IPI:IPI00973177.1	Isoform 4 of Latent-transforming growth factor beta-binding protein 1	LTBP1	Q14766-4	N378	NSCEKGNTTTIIS	GN*TTTIISEN*GHAADTITATNFR	116.65	1	4		0.84561	0.36982		GN*TTTIISEN*GHAADTITATNFR	149.94	2	1	3	0.7741	0.65249	0.72218
IPI:IPI00395826.5	Serine protease hepsin	HPN	P05981	N112	VRTAGANGTSGFF	TAGAN*GTSGFFCVDEGR	124.78	2	2	3	0.48431	0.4129	0.5216	TAGAN*GTSGFFCVDEGR	87.932	1			1.2752
IPI:IPI00023014.3	von Willebrand factor	VWF	P04275	N666	QCGTPCNITCRSI	GQVYIQCGTPCN*ITCR	144.8	1			0.6752
IPI:IPI00289507.4	Isoform 1 of Solute carrier family 22 member 1	SLC22A1	O15245-1	N112	IASIATNRSHIPI	YEVDWN*QSAISCVDPIASIATN*R	145.77	4	1	3	0.46122	0.51234	0.38749	RYEVDWN*QSAISCVDPIASIATN*R	82.56	3		2	1.6108		0.41092
IPI:IPI00289507.4	Isoform 1 of Solute carrier family 22 member 1	SLC22A1	O15245-1	N96	RYEVDWNQSAISC	YEVDWN*QSAISCVDPIASIATN*R	145.77	4	1	3	0.46122	0.51234	0.38749	RYEVDWN*QSAISCVDPIASIATN*R	82.56	3		2	1.6108		0.41092
IPI:IPI00384713.5	Fibroblast growth factor receptor 2 (Bacteria-expressed kinase, keratinocyte growth factor receptor, craniofacial dysostosis 1, Crouzon syndrome, Pfeiffer syndrome, Jackson-Weiss syndrome), isoform CRA_h	FGFR2	P21802-2	N350	EVIYIRNVTFEDA																	IRN*VTFEDAGEY	126.19		1	1		0.66514	0.68821
IPI:IPI00217085.3	Isoform 1 of Uncharacterized Ig-like domain-containing protein C10orf72	C10orf72	Q8IW00-1	N89	VVQYYGNFSRSAK	VVQYYGN*FSR	70.056		1	1		0.63544	0.39953	VVQYYGN*FSR	107.15		1			0.99865
IPI:IPI00295618.1	Isoform Long of Platelet endothelial cell adhesion molecule	PECAM1	P16284-1	N551	FYQMTSNATQAFW	EGKPFYQM#TSN*ATQAFWTK	99.747	1	1	2	0.69757	0.75021	0.64079	GKPFYQM#TSN*ATQAFWTK	98.694	4	3	4	0.83887	0.48886	0.65206
IPI:IPI00743766.2	Fetuin-B	FETUB	Q9UGM5	N136	IYIAAYNCTIRPV	VIYIAAYN*CTIRPVSK	89.507	1	1		0.78606	0.71234		VIYIAAYN*CTIRPVSK	107.14	1	1	3	0.61686	0.41432	0.86102
IPI:IPI00021302.3	Sushi domain-containing protein 2	SUSD2	Q9UGT4	N162	EKSEIVNETRWQY	SEIVN*ETR	127.02	30	7	5	0.641	0.79006	0.60378
IPI:IPI00797136.2	Isoform 1 of Inhibitor of nuclear factor kappa-B kinase-interacting protein	IKBIP	Q70UQ0-1	N328	ISEKISNITIVQA	ISN*ITIVQAEIK	106.26	2		2	0.71572		0.64134
IPI:IPI00464990.1	Isoform 2 of Platelet glycoprotein Ib beta chain	GP1BB	P13224-2	N271	IVITGNNITAIPP									IVITGNN*ITAIPPGIIDAIPAIR	58.123	2	1		0.75233	0.60581
IPI:IPI00788923.1	43 kDa protein	ST3GAL6	-	N234	PIHNDPNTTVIIT									SVFSDPIHNDPN*TTVIITAFKPHDIR	59.614	1			0.67936
IPI:IPI00008494.4	Intercellular adhesion molecule 1	ICAM1	P05362	N385	GQIIHKNQTREIR									VAGQIIHKN*QTR	87.184	1	2	2	0.84333	0.55974	0.63632
IPI:IPI00215998.5	CD63 antigen	CD63	P08962	N172	PDSCCINVTVGCG	VPDSCCIN*VTVGCGINFNEK	78.501		6			0.67989
IPI:IPI00796242.1	33 kDa protein	-	-	N80	IRETFSNFTASTE	ETFSN*FTASTEAQ*VK	206.2	81	131	79	0.97751	1.183	0.82258	ETFSN*FTASTEAQVKGISTQGGNVGR	141	12	12	10	0.44157	0.43459	0.2297
IPI:IPI00743104.2	Integrin alpha-1	ITGA1	P56199	N341	TEKHFFNVSDEIA									HFFN*VSDE	138.9	1	1	2	0.53188	0.52855	0.98457
IPI:IPI00257239.1	Isoform 1 of UDP-GlcNAc:betaGal beta-1,3-N-acetylglucosaminyltransferase 2	B3GNT2	Q9NY97-1	N219	YRDTFFNISIKEV	DTFFN*ISIK	71.379	1			0.68226
IPI:IPI00010790.1	Biglycan	BGN	P21810	N270	QIRMIENGSISFI	M#IEN*GSISFIPTIR	181.67	1	25	88	1.9059	0.44932	0.57047	N*GSISFIPTIR	198.33	46	33	47	0.47207	0.31427	0.38171
IPI:IPI00879709.3	Complement component 6 precursor	C6	P13671	N333	KVMKVINFTTKAK									VIN*FTTK	94.407		2			0.68425
IPI:IPI00479623.2	Isoform 3 of Transmembrane prolyl 4-hydroxylase	P4HTM	Q9NXG6-3	N348	HTKIVANESVPFE	IVAN*ESVPFETSCR	67.997	1		2	0.78069		0.59042
IPI:IPI00029260.2	Monocyte differentiation antigen CD14	CD14	P08571	N37	DFRCVCNFSEPQP									CVCN*FSEPQPDWSE	122.45			17			0.99046	RCVCN*FSEPQPDWSEAF	68.173	1	1		0.3825	0.68485
IPI:IPI00217067.3	Isoform 1 of Solute carrier family 22 member 9	SLC22A9	Q8IVM8-1	N62	NDTVSDNDTGAIS	CWVHIIDN*DTVSDN*DTGAISQDAIIR	182.22	2	2	3	0.56436	0.78272	0.61677	CWVHIIDN*DTVSDN*DTGAISQDAIIR	190.67	1	2	3	0.90692	0.49799	0.75266
IPI:IPI00217067.3	Isoform 1 of Solute carrier family 22 member 9	SLC22A9	Q8IVM8-1	N56	WVHIIDNDTVSDN	CWVHIIDN*DTVSDN*DTGAISQDAIIR	182.22	2	2	3	0.56436	0.78272	0.61677	CWVHIIDN*DTVSDN*DTGAISQDAIIR	190.67	1	2	3	0.90692	0.49799	0.75266
IPI:IPI00100030.1	Isoform 1 of GPI transamidase component PIG-T	PIGT	Q969N2-1	N327	IDTAMINNSRNIN	KTYAIYDIIDTAM#IN*NSR	156.17			3			0.80807	TYAIYDIIDTAM#IN*NSR	183.6		3	3		0.64927	0.61046
IPI:IPI00029260.2	Monocyte differentiation antigen CD14	CD14	P08571	N282	SAINSINISFAGI	CM#WSSAINSIN*ISFAGIEQVPK	183.74	2	1	5	0.47499	0.8753	0.54363	CM#WSSAINSIN*ISFAGIEQVPK	103.1	6			0.86518
IPI:IPI00437751.1	Isoform Somatic-1 of Angiotensin-converting enzyme	ACE	P12821-1	N111	YEPIWQNFTDPQI	EIYEPIWQN*FTDPQIR	81.619			1			0.78665	IYEPIWQN*FTDPQIR	65.805	1			0.59302
IPI:IPI00419724.2	semaphorin-4B precursor	SEMA4B	Q9NPR2-1	N410	ARERKINSSIQIP	KIN*SSIQIPDR	67.385			2			0.69001
IPI:IPI00028514.1	Isoform PSMA-1 of Glutamate carboxypeptidase 2	FOLH1	Q04609-1	N76	IKKFIYNFTQIPH	FIYN*FTQIPHIAGTEQNFQIAK	152.94	2	3	2	0.55802	0.6402	0.63384	FIYN*FTQIPHIAGTEQNFQIAK	104.55	2	2	3	0.85515	0.60532	0.85261
IPI:IPI00871650.1	Uncharacterized protein	FCN2	A8MT47	N250	SITFHNNQSFSTK									GSAGDSITFHN*N*QSFSTK	116.35		4	3		0.89441	0.49074
IPI:IPI00922428.1	cDNA FLJ51089, highly similar to FK506-binding protein 9	-	B7Z6H3	N339	FIRYHYNGTIIDG	YHYN*GTIIDGTIFDSSYSR	112.8	3	3	7	0.6886	0.72439	0.66882	YHYN*GTIIDGTIFDSSYSR	147.17	2	3	3	0.86942	0.84608	0.56875	HYN*GTIIDGTIF	72.652		1			0.48278
IPI:IPI00306604.5	Integrin alpha-5	ITGA5	P08648	N297	AGVPKGNITYGYV	GN*ITYGYVTIIN*GSDIR	152.94	4	6	11	0.52876	0.75342	0.70619	GN*ITYGYVTIIN*GSDIR	167.71	5	1	19	1.2993	0.65989	0.98906	VAGVPKGN*ITY	93.551	1	2	4	0.39458	0.5487	0.35433
IPI:IPI00220368.2	Isoform 2 of Solute carrier family 23 member 1	SLC23A1	Q9UHI7-2	N144	NWSIPINTSHIWH																	SIPIN*TSHIW	98.044	1			0.6928
IPI:IPI00790218.1	Uncharacterized protein	ICOSLG	D3YTG1	N102	FSIRIFNVTPQDE	IFN*VTPQDEQK	61.344	1	2		0.91836	0.4684
IPI:IPI00293303.1	Legumain	LGMN	Q99538	N263	IVKSHTNTSHVMQ	SHTN*TSHVM#QYGN*K	102.87	1	1	6	0.71706	0.67803	0.72799	SHTN*TSHVM#QYGN*K	96.059	3		18	0.70317		0.64426
IPI:IPI00293303.1	Legumain	LGMN	Q99538	N272	HVMQYGNKTISTM	SHTN*TSHVM#QYGN*K	102.87	1	1	6	0.71706	0.67803	0.72799	SHTN*TSHVM#QYGN*K	96.059	3		18	0.70317		0.64426
IPI:IPI00009054.1	Isoform BMP1-3 of Bone morphogenetic protein 1	BMP1	P13497-1	N363	GEKIIINFTSIDI									IIIN*FTSIDIYR	89.548	1	2		0.70338	0.68581
IPI:IPI00024284.6	Basement membrane-specific heparan sulfate proteoglycan core protein	HSPG2	P98160	N3072	NVHISPNGSIITI	NQEIEDNVHISPN*GSIITIVGTR	66.874			2			0.69522
IPI:IPI00020557.2	Prolow-density lipoprotein receptor-related protein 1	LRP1	Q07954	N239	MDFSYANETVCWV	QTTAM#DFSYAN*ETVCWVHVGDSAAQTQIK	86.211		1	1		0.38756	0.89799	QTTAM#DFSYAN*ETVCWVHVGDSAAQTQIK	91.733			5			0.80222
IPI:IPI00374590.4	protein CASC4 isoform a	CASC4	B4DPZ6	N115	KVKIQNNISYQMA	IQNN*ISYQM#ADIHHIK	92.063			4			0.60759	IQNN*ISYQM#ADIHHIK	155.98	4	1	2	0.74471	0.76116	0.67168
IPI:IPI00023814.2	Isoform 1 of Neogenin	NEO1	Q92859-1	N73	GSSVIINCSAYSE									GSSVIIN*CSAYSEPSPK	98.507		4			0.69643
IPI:IPI00909812.1	cDNA FLJ54117, highly similar to CD97 antigen	-	B4DTS6	N38	QNSSCVNATACRC									WCPQN*SSCVN*ATACR	101.32			4			0.69674
IPI:IPI00298281.4	Laminin subunit gamma-1	LAMC1	P11047	N1439	ASAVQKNATSTKA									IASAVQKN*ATSTK	59.116		2			0.69683
IPI:IPI00218732.4	Serum paraoxonase/arylesterase 1	PON1	P27169	N324	TQVYAENGTVIQG									VTQVYAEN*GTVIQGSTVASVYK	142.88		236			0.69689
IPI:IPI00845262.2	Isoform 2 of Pleckstrin homology domain-containing family A member 7	PLEKHA7	Q6IQ23-2	N244	MRAIIYNSSTAGS																	N*SSTAGSQ*AEQ*SGM#RTYYFSADTQ*EDMN*AW	12.062	1			0.6975
IPI:IPI00658045.3	Proton myo-inositol cotransporter	SLC2A13	Q96QE2	N433	IAPSGQNATCTRY	ITFKPIAPSGQN*ATCTR	87.519	2	1		0.5298	0.61547		ITFKPIAPSGQN*ATCTR	95.067		2	1		0.91824	0.73243
IPI:IPI00186295.5	Sodium-coupled neutral amino acid transporter 3	SLC38A3	Q99624	N252	FNNTTGNFSHVEI									FHVPCPIPPNFNN*TTGN*FSHVEIVK	64.203			1			0.69911
IPI:IPI00143921.9	Isoform 1 of KDEL motif-containing protein 2	KDELC2	Q7Z4H8-1	N61	VNSEGQNITRSPA	YFYIQAVNSEGQN*ITR	159.52	4	4	6	0.70781	1.0862	0.74389	YFYIQAVNSEGQN*ITR	129.77	6	3		0.61059	0.46802		IQAVNSEGQN*ITRSPAGETPF	52.185	1			0.58384
IPI:IPI00017601.1	Ceruloplasmin	CP	P00450	N762	HHIQEQNVSNAFI	EIHHIQEQN*VSN*AFIDK	225.09	4	5	15	0.49205	0.58977	0.51913	QN*VSNAFIDK	125.97	6	10	8	1.0512	0.5587	0.51042	EKEIHHIQEQN*VSNAF	85.909	1		2	1.0256		0.85734
IPI:IPI00023314.1	Inhibin beta C chain	INHBC	P55103	N143	FVQIPSNTTWTIK																	FVQIPSN*TTW	74.92			1			0.7006
IPI:IPI00969380.1	Trans-golgi network protein 2, isoform CRA_b	TGOLN2	D6W5K3	N39	VRPSAGNVSTHPS	QEEAGVRPSAGN*VSTHPSISQR	59.585	3		1	0.83368		0.42926	AGVRPSAGN*VSTHPSISQRPGGSTK	82.635			1			0.83894
IPI:IPI00412492.4	Isoform 1 of Plexin-D1	PLXND1	Q9Y4D7-1	N500	IIKININESMQVV	ININ*ESM#QVVSR	77.597	1			0.70108
IPI:IPI00884926.1	alpha-1-acid glycoprotein 1 precursor	ORM1	B7ZKQ5	N93	QDQCIYNTTYINV	QDQCIYN*TTYIN*VQR	202.4	27	45	116	0.87795	0.39807	0.68421	QDQCIYN*TTYIN*VQR	171.81	57	46	53	1.0105	0.79272	0.95871	QTRQDQCIYN*TTY	113.22	1	1	1	0.60825	0.50061	0.49498
IPI:IPI00843910.2	Tissue alpha-L-fucosidase	FUCA1	P04066	N382	RVQWEKNTTSVWY																	EKN*TTSVW	94.262	1		1	0.66781		0.73873
IPI:IPI00028229.6	UDP-glucuronosyltransferase 2A3	UGT2A3	Q6UWM9	N131	CESFIYNQTIMKK	M#M#CESFIYN*QTIM#K	81.565	3	14	4	0.60778	0.82881	0.62633	SFIYN*Q*TIM#K	103.26	14	23	21	0.63949	0.53217	0.98741
IPI:IPI00744685.3	cDNA FLJ59679, highly similar to Biotinidase	BTD	A6NHF2	N121	DGIHGFNFTRTSI	DVQIIVFPEDGIHGFN*FTR	119.8	7	5	6	0.54354	0.61573	0.55487	DVQIIVFPEDGIHGFN*FTR	93.178	4	4	4	0.72689	1.1294	0.65501
IPI:IPI00298860.6	cDNA FLJ78440, highly similar to Human lactoferrin	LTF	P02788	N157	TIRPFINWTGPPE	TAGWNVPIGTIRPFIN*WTGPPEPIEAAVAR	141.36		1	10		0.59146	0.71292	TAGWNVPIGTIRPFIN*WTGPPEPIEAAVAR	60.943		2			0.80868
IPI:IPI00171385.3	Uncharacterized glycosyltransferase AGO61	C3orf39	Q8NAT1	N543	YIIAIQNHTFTEN																	IIAIQN*HTFTENIKPF	85.845	1	3	3	0.50701	0.69365	0.91274
IPI:IPI00020557.2	Prolow-density lipoprotein receptor-related protein 1	LRP1	Q07954	N1733	ANMDGSNRTIIFS	IYWTDGDN*ISM#ANM#DGSN*R	60.307	2			0.70566
IPI:IPI00551062.2	Isoform 1 of Protein canopy homolog 3	CNPY3	Q9BT09-1	N153	IPYEIWNETSAEV	VVM#DIPYEIWN*ETSAEVADIK	142.94	4		6	0.58501		0.82079	VVM#DIPYEIWN*ETSAE	63.181			1			0.71121
IPI:IPI00472151.1	HLA class I histocompatibility antigen, A-23 alpha chain	HLA-A	P30447	N110	IAIRYYNQSEAGS	YYN*QSEAGSHTIQM#M#FGCDVGSDGR	166.61		1	1		0.96443	0.63308	YYN*QSEAGSHTIQM#M#FGCDVGSDGR	177	1	1	1	0.6405	0.56531	0.72602
IPI:IPI00010949.3	Isoform 1 of Sialate O-acetylesterase	SIAE	Q9HAT2-1	N401	IAYGEKNITFEGP	N*ITFEGPIPEK	113.69	2			1.4657			AIAYGEKN*ITFEGPIPEK	98.439	1	1	1	0.28379	0.71105	0.36626
IPI:IPI00072224.7	RAD50-interacting protein 1	RINT1	Q6NUQ1	N346	VIMWIGNHTEFID																	IGN*HTEF	101.33	1			0.70699
IPI:IPI00006071.4	Isoform 1 of ADP-ribosyl cyclase 1	CD38	P28907-1	N209	VVHVMINGSRSKI									AACDVVHVM#IN*GSR	126.95	3	4	3	0.86402	0.50212	0.75501
IPI:IPI00012620.1	CMP-N-acetylneuraminate-beta-galactosamide-alpha-2,3-sialyltransferase 2	ST3GAL2	Q16842	N211	AKNIPANVSFVIV	NIPAN*VSFVIVPFK	69.345		1			0.85648		NIPAN*VSFVIVPFK	104.24	3		3	0.47888		0.78732
IPI:IPI00000877.1	Hypoxia up-regulated protein 1	HYOU1	Q9Y4L1	N931	RAEPPINASASDQ	AEPPIN*ASASDQ*GEK	186.56		14	43		1.0397	0.755	AEPPIN*ASASDQGEK	166.03		2	37		0.61969	0.42238
IPI:IPI00152731.6	Macrophage-expressed gene 1 protein	MPEG1	Q2M385	N255	NFKFEENYTSQNV	FEEN*YTSQNVITK	125.82	2			0.76054			FEEN*YTSQNVITK	96.059	1			0.66068
IPI:IPI00790218.1	Uncharacterized protein	ICOSLG	D3YTG1	N70	TYHIPQNSSIENV	TVVTYHIPQN*SSIEN*VDSR	95.236	2	2	3	0.59994	0.64405	0.69269	TVVTYHIPQN*SSIENVDSR	95.236		2	3		1.0011	0.61584
IPI:IPI00607861.2	GDH/6PGL endoplasmic bifunctional protein	H6PD	O95479	N683	ISAIVANSSFDIV																	AREISAIVAN*SSF	91.313	1		1	0.79112		0.63303
IPI:IPI00032291.2	Complement C5	C5	P01031	N911	IGIHNINFSIETW									IGIHNIN*FSIE	98.048	1	2	1	0.79879	0.80797	0.53144
IPI:IPI00747849.2	Isoform 1 of Sodium/potassium-transporting ATPase subunit beta-1	ATP1B1	P05026-1	N265	IAVQFTNITMDTE	YIQPIIAVQFTN*ITM#DTEIR	148.52	8	11	15	0.59495	0.76651	0.56691	YIQPIIAVQFTN*ITM#DTEIR	221.31	11	23	25	0.79596	0.67591	0.88067
IPI:IPI00288894.1	Isoform A of Disintegrin and metalloproteinase domain-containing protein 17	ADAM17	P78536-1	N594	IESCACNETDNSC	EQQIESCACN*ETDNSCK	69.594			4			0.71353
IPI:IPI00031620.2	Intercellular adhesion molecule 3	ICAM3	P32942	N206	GIGIFVNTSAPRQ	TEIDM#QPQGIGIFVN*TSAPR	74.732	1						TEIDM#QPQGIGIFVN*TSAPR	136.26		14			0.71388
IPI:IPI00009477.4	Intercellular adhesion molecule 2	ICAM2	P13598	N105	QESMNSNVSVYQP	QESM#NSN*VSVYQPPR	86.944	6		4	0.43021		0.76164	QESM#NSN*VSVYQPPR	85.457		4			0.95051
IPI:IPI00029591.2	cDNA FLJ53082, highly similar to P-selectin glycoprotein ligand 1	SELPLG	Q14242	N318	IPMAASNISVNYP									GIPM#AASN*ISVNYPVGAPDHISVK	58.712	1	1	1	0.62245	0.44061	1.0803
IPI:IPI00217766.3	Lysosome membrane protein 2	SCARB2	Q14108	N325	IGSGVINVSICKN									GNCIGSGVIN*VSICK	176.32	11	6		0.72896	0.70261
IPI:IPI00744889.2	E-cadherin	CDH1	Q9UII7	N656	THGASANWTIQYN									ITHGASAN*WTIQYNDPTQE	111.33	7	11	14	0.55283	1.1533	0.83379	TAEITHGASAN*W	76.228	1	1		0.37563	0.66385
IPI:IPI00184311.4	Ectonucleotide pyrophosphatase/phosphodiesterase family member 1	ENPP1	P22413	N700	SYTVDRNDSFSTE																	TVDRN*DSFSTEDFSNCIY	153.95	3	3	3	0.72488	0.73891	0.68499
IPI:IPI00473079.1	UDP-glucuronosyltransferase 1-3	UGT1A3	P35503	N296	EFEAYINASGEHG									KPISQEFEAYIN*ASGE	179.8	3	2	15	0.53133	0.44068	1.029	IN*ASGEHGIVVF	247.88	51	49	47	0.63877	0.79219	0.87379
IPI:IPI00292579.4	Stabilin-2	STAB2	Q8WWQ8	N2393	FYNDIVNGTTIQT	DIEHHIAN*VSM#FFYNDIVN*GTTIQTR	81.574		1	6		0.63499	0.80214
IPI:IPI00031121.2	Carboxypeptidase E precursor	CPE	P16870	N235	NEYQKGNETIVNI	GN*ETIVNIIHSTR	119.25	2	2	3	0.71939	0.56187	0.87507
IPI:IPI00411526.1	Isoform 1 of Natural killer cell receptor 2B4	CD244	Q9BZW8-1	N164	IVSRDGNVSYAWY									DGN*VSYAWYR	97.456			1			0.71913
IPI:IPI00028931.2	Desmoglein-2	DSG2	Q14126	N462	ESRYVQNGTYTVK	YVQN*GTYTVK	91.867	10	4	4	0.77379	0.74418	0.48708	YVQN*GTYTVK	73.985	2		3	0.83302		0.75933
IPI:IPI00384219.1	Gag protein	-	Q86UH9	N228	NIINWKNNTISYT																	Q*PFTSAN*IIN*WKN*N*TISY	30.172			1			0.72164
IPI:IPI00394992.1	Isoform 2 of N-acetylmuramoyl-L-alanine amidase	PGLYRP2	Q96PD5-2	N367	IAQVAANATKEFT	IEPVHIQIQCM#SQEQIAQVAAN*ATK	139.44	9	5	9	0.78684	0.70406	0.68637	IEPVHIQIQCM#SQEQIAQVAAN*ATKE	149.94	3	5	6	0.97102	0.62604	0.5575
IPI:IPI00470649.3	Isoform 1 of Nicalin	NCLN	Q969V3-1	N428	ITRVIYNITEKGT	VIYN*ITEK	119.17		1	3		0.66486	0.759	VIYN*ITEK	76.899	2	2			0.74217
IPI:IPI00478749.2	Isoform 1 of Thioredoxin domain-containing protein 11	TXNDC11	Q6PKC3-1	N595	VDMTSTNFTGISC	YIFPEVDM#TSTN*FTGISCR	110.12	2			0.7227
IPI:IPI00479116.1	Carboxypeptidase N subunit 2	CPN2	P22792	N359	HPAIFQNISKIEI	IYIGSN*N*ITAIHPAIFQN*ISK	109.04	6	1	4	0.79102	0.50521	0.79476	IYIGSN*N*ITAIHPAIFQN*ISK	114.29	3	3	7	0.61236	0.65234	0.98248
IPI:IPI00148059.1	Isoform 1 of Interleukin-17 receptor B	IL17RB	Q9NRM6-1	N103	YSCVRCNYTEAFQ	CN*YTEAFQTQTR	80.318	2	2		0.72317
IPI:IPI00645887.1	integrin alpha-M isoform 1 precursor	ITGAM	Q4VAK1	N979	IVPVRINQTVIWD									IN*QTVIWDRPQVTFSE	88.561		1	1		0.91082	0.69516	IVPVRIN*QTVIW	67.704		1			0.56399
IPI:IPI00419565.4	Isoform 1 of Stabilin-1	STAB1	Q9NY15-1	N606	NQVIAVNISEEGR	IITM#ANQVIAVN*ISEEGR	105.53	1	8	19		1.0671	0.46234	IITM#ANQVIAVN*ISEEGR	104.44		11			0.64331
IPI:IPI00217561.2	Isoform Beta-1C of Integrin beta-1	ITGB1	P05556-3	N481	PKCHEGNGTFECG	CHEGN*GTFECGACR	104.24	9	3	7	0.7811	1.1528	0.56705	CHEGN*GTFE	109.71			2			0.50166	ICECECQSEGIPESPKCHEGN*GTF	64.26	3	4	2	0.79636	0.65442	0.61839
IPI:IPI00292946.1	Thyroxine-binding globulin	SERPINA7	P05543	N36	CHSSQPNATIYKM	VTACHSSQPN*ATIYK	86.467	3	2	4	0.60207	0.94653	0.58626	VTACHSSQPN*ATIYK	112.42	5	3	4	0.7374	0.78078	0.69445
IPI:IPI00925635.1	insulin-like growth factor-binding protein complex acid labile subunit isoform 1 precursor	IGFALS	B0AZL7	N406	TNVAVMNISGNCI	AGAFIGITNVAVM#N*ISGNCIR	76.586	8		1	0.33887		0.60064	AGAFIGITNVAVM#N*ISGNCIR	71.872	6	3		1.0333	0.92664
IPI:IPI00295339.4	P-selectin	SELP	P16109	N54	TKAYSWNISRKYC	AYSWN*ISR	81.548	1			0.60612			AYSWN*ISR	87.616		1			0.84412
IPI:IPI00423342.2	Isoform 3 of G-protein coupled receptor 126	GPR126	Q86SQ4-3	N750	AQFTFFNKTGIFQ	AQFTFFN*K	84.476	1	1		0.56196	0.75105		AQFTFFN*K	81.548	1	1	1	0.93112	0.82947	0.70867	TFFN*KTGIF	105.14		1			0.56856
IPI:IPI00645887.1	integrin alpha-M isoform 1 precursor	ITGAM	Q4VAK1	N1022	RKAPVVNCSIAVC	KAPVVN*CSIAVCQR	105.03	1	3	3	0.54766	0.65468	0.63474	KAPVVN*CSIAVCQR	125.54	1	3	3	1.2148	0.57399	0.72568
IPI:IPI00217766.3	Lysosome membrane protein 2	SCARB2	Q14108	N412	FPVMYINESVHID	TM#VFPVM#YIN*ESVHIDKETASR	192.65	17	10	82	0.78008	0.85293	0.97857	TM#VFPVM#YIN*ESVHIDKE	179.39	1	13	14	0.82251	0.40832	0.51005
IPI:IPI00000203.2	Low-density lipoprotein receptor-related protein 6	LRP6	O75581	N692	ISRAFMNGSAIEH									AFM#N*GSAIEHVVE	71.241	1			0.7264
IPI:IPI00101374.6	cDNA FLJ61658, highly similar to Transmembrane 9 superfamily protein member 1	TM9SF1	O15321	N387	DRIIFANVSVRDV	IIFAN*VSVR	109.71	2		3	0.64756		0.71234	IIFAN*VSVR	84.476		1	2		0.91967	0.6275
IPI:IPI00016334.2	Isoform 1 of Cell surface glycoprotein MUC18	MCAM	P43121-1	N418	PSIPGINRTQIVN	CVASVPSIPGIN*R	73.632	1			0.72924
IPI:IPI00027482.1	Corticosteroid-binding globulin	SERPINA6	P08185	N96	IQGIGFNITERSE	AQIIQGIGFN*ITER	178.58	11	17	13	0.86315	0.68075	0.83484	AQIIQGIGFN*ITER	155.42	12	10	11	0.53963	0.68055	0.78279
IPI:IPI00006608.1	Isoform APP770 of Amyloid beta A4 protein (Fragment)	APP	P05067-1	N571	IIQKEQNYSDDVI									EQN*YSDDVIANM#ISEPR	74.296		1			0.73109
IPI:IPI00916272.1	28 kDa protein	TSPAN4	-	N180	DWFEVYNATRVPD	CCGVSN*YTDWFEVYN*ATR	103.13	2	2		0.71904	0.66685		CCGVSN*YTDWFEVYN*ATR	73.279	2	2		0.55944	0.98341
IPI:IPI00916272.1	28 kDa protein	TSPAN4	-	N171	RCCGVSNYTDWFE	CCGVSN*YTDWFEVYN*ATR	103.13	2	2		0.71904	0.66685		CCGVSN*YTDWFEVYN*ATR	73.279	2	2		0.55944	0.98341
IPI:IPI00031620.2	Intercellular adhesion molecule 3	ICAM3	P32942	N295	AREIVCNVTIGGE	EIVCN*VTIGGER	92.247	3	2		2.4036	0.14338		EIVCN*VTIGGER	77.062	1	1		0.16464	0.22497
IPI:IPI00550288.2	Isoform 1 of Ectonucleoside triphosphate diphosphohydrolase 8	ENTPD8	Q5MY95-1	N304	PISIPQNITVEGT									SPCVHATPPISIPQN*ITVEGTGNPGACVSAIR	79.382	1		2	0.65525		0.81436
IPI:IPI00000265.2	Protein FAM171A1	FAM171A1	Q5VUB5	N190	IRGIDGNGTGNST	GIDGN*GTGN*STR	79.82	1			0.73504
IPI:IPI00000265.2	Protein FAM171A1	FAM171A1	Q5VUB5	N194	DGNGTGNSTRHDI	GIDGN*GTGN*STR	79.82	1			0.73504
IPI:IPI00221224.6	Aminopeptidase N	ANPEP	P15144	N128	IHSKKINYTISQG	KIN*YTISQ*GHR	180.07	3	3	22	0.70555	0.63494	0.68652	KIN*YTISQ*GHR	142.83	5	5	5	1.0538	0.76945	0.57787
IPI:IPI00218573.1	Isoform 3 of Interleukin-1 receptor antagonist protein	IL1RN	P18510-3	N112	IQIEAVNITDISE									AVN*ITDISENR	93.258		1	1		0.62067	0.85668
IPI:IPI00423342.2	Isoform 3 of G-protein coupled receptor 126	GPR126	Q86SQ4-3	N143	IQKKGFNASYIRV	GFN*ASYIR	95.531	1		1	0.71993		0.69876	GFN*ASYIR	65.252	1	2		0.90669	0.63021
IPI:IPI00008905.2	UDP-glucuronosyltransferase 2B15	UGT2B15	P54855	N65	SASTIVNASKSSA	GHEVTVITSSASTIVN*ASKSSAIK	255.21	327	283	413	0.89672	0.82573	0.8439	VTVITSSASTIVN*ASKSSAIK	183.7	72	92	44	0.63014	0.53825	0.70045
IPI:IPI00334514.3	sulfatase modifying factor 2 isoform e precursor	SUMF2	Q8NBJ7-3	N210	GNWFQPNRTNIWQ																	GNWFQPN*RTNIW	95.573		1			0.73924
IPI:IPI00465261.2	Isoform 1 of Endoplasmic reticulum aminopeptidase 2	ERAP2	Q6P179-1	N119	KDIEITNATIQSE	DIEITN*ATIQSEEDSR	152.89	6		6	0.63081		1.241	DIEITN*ATIQSEEDSR	280.87	4	2		0.52151	0.56834
IPI:IPI00397229.4	Isoform 1 of CD97 antigen	CD97	P48960-1	N453	SIFISHNNTKEIN	ISAVNSIFISHN*NTK	153.7	4	5	7	0.7273	0.70472	0.89967	ISAVNSIFISHN*NTKE	105.03	4	4		0.79205	0.83988		ISHN*NTKEINSPIIF	72.958	1	1	1	0.51606	0.70575
IPI:IPI00423342.2	Isoform 3 of G-protein coupled receptor 126	GPR126	Q86SQ4-3	N818	KSFGGWNTSGCVA									SFGGWN*TSGCVAHR	104.17			1			0.74142
IPI:IPI00374563.3	Agrin	AGRN	O00468	N932	ITCPEANATKVCG	CVEESGSAHCVCPM#ITCPEAN*ATK	79.293	4	1	2	0.75935	0.91412	0.55181
IPI:IPI00884105.2	Lysosome-associated membrane glycoprotein 1	LAMP1	P11279	N130	DTHIFPNASSKEI	YSVQIM#SFVYN*ISDTHIFPN*ASSK	131.54	3	8	22	0.77612	0.80864	0.85046	YSVQIM#SFVYN*ISDTHIFPN*ASSK	209.85	4	19	9	0.64653	0.6722	0.69862
IPI:IPI00884105.2	Lysosome-associated membrane glycoprotein 1	LAMP1	P11279	N121	IMSFVYNISDTHI	YSVQIM#SFVYN*ISDTHIFPN*ASSK	131.54	3	8	22	0.77612	0.80864	0.85046	YSVQIM#SFVYN*ISDTHIFPN*ASSK	209.85	4	19	9	0.64653	0.6722	0.69862
IPI:IPI00554481.1	Isoform 4 of 4F2 cell-surface antigen heavy chain	LOC442497	P08195-4	N412	IIIAGTNSSDIQQ	IIIAGTN*SSDIQQIISIIESNK	139.11	2	2	4	0.71464	0.83302	0.87045	IIIAGTN*SSDIQQIISIIE	105.06	2	1	2	0.53652	0.29848	1.2009
IPI:IPI00328170.9	Mannosyl-oligosaccharide glucosidase	MOGS	Q13724	N657	VFADFGNHTKAVQ									IGVFADFGN*HTK	143.79	28	15	17	0.73362	0.72484	0.76891
IPI:IPI00003648.2	Isoform Delta of Poliovirus receptor-related protein 1	PVRL1	Q15223-1	N286	YHWTTINGSIPKG	ADANPPATEYHWTTIN*GSIPK	69.737	1		1	0.34691		0.70436	YHWTTIN*GSIPK	72.652			1			1.1767
IPI:IPI00006114.5	Pigment epithelium-derived factor	SERPINF1	P36955	N285	PIKVTQNITIIEE	VTQN*ITIIEESITSEFIHDIDR	233.63	1	1	6	0.80371	0.71288	0.70026	VTQN*ITIIEE	98.048	1		1	0.72765		0.7715
IPI:IPI00884105.2	Lysosome-associated membrane glycoprotein 1	LAMP1	P11279	N322	PAFKAANGSIRAI									AAN*GSIR	100.07			1			0.74388
IPI:IPI00007199.4	Protein Z-dependent protease inhibitor	SERPINA10	Q9UK55	N335	KIPYQGNATMIVV	IPYQGN*ATM#IVVIM#EK	111.12	1		13	0.56952		0.89894	IPYQGN*ATM#IVVIM#EK	103.21		2			0.7638
IPI:IPI00902630.1	Organic anion transporter LST-3c	SLCO1B3	Q5JAR4	N503	KHTVFYNCSCVEV									KHTVFYN*CSCVE	128.08	4		3	0.7696		0.71864
IPI:IPI00854588.1	LIPC protein	LIPC	A6H8L5	N362	IKIQFINQTETPI	IQFIN*QTETPIQTTFTM#SIIGTK	117.29		4	3		0.74447	0.7438
IPI:IPI00479724.3	Similar to Integrin alpha-X precursor	ITGAX	-	N1050	DFTIKGNISFGWV	GN*ISFGWVR	111.61	2	1		0.69506	0.76387		GN*ISFGWVR	118.18	2			0.77424
IPI:IPI00022229.2	Apolipoprotein B-100	APOB	P04114	N185	IDTVYGNCSTHFT																	IDTVYGN*CSTHF	132.01	3	1	1	0.90105	0.74331	0.59008
IPI:IPI00789155.1	cDNA FLJ31776 fis, clone NT2RI2008141, highly similar to CALUMENIN	CALU	B3KPG9	N139	SWEEYKNATYGYV	N*ATYGYVIDDPDPDDGFNYK	74.519	1			0.54627			YKN*ATYGYVIDDPDPDDGFNYK	58.672	1			0.94386
IPI:IPI00011229.1	Cathepsin D	CTSD	P07339	N263	GSISYINVTRKAY	YYKGSISYIN*VTR	208.63	25	73	108	0.61211	0.93601	0.81096	YYKGSISYIN*VTR	222.28	45	50	36	0.56774	0.76743	0.77729
IPI:IPI00168336.1	LEM domain-containing protein 2	LEMD2	Q8NC56	N311	AQEYIANVTSSSS	CIPVM#EAQEYIAN*VTSSSSAK	73.918		1	3		0.57506	0.63225	YIAN*VTSSSSAK	72.321	3	14	2	0.83423	0.66463	1.0861	IAN*VTSSSSAKF	64.297	1			0.68803
IPI:IPI00020557.2	Prolow-density lipoprotein receptor-related protein 1	LRP1	Q07954	N3839	TCSQICNNTKGGH	FGTCSQICN*NTK	63.944	5		4	0.48862		0.52709	FGTCSQICN*NTK	182.71	11	3	5	0.99238	1.0182	0.70975
IPI:IPI00029268.2	Neutral and basic amino acid transport protein rBAT	SLC3A1	Q07837	N332	RDEIQVNKTQIPD	DEIQVN*K	134.66	1			0.74798
IPI:IPI00479732.1	Isoform 2 of Large neutral amino acids transporter small subunit 3	SLC43A1	O75387-2	N57	PAESSTNTTQDEQ	NEGFYSSTCPAESSTN*TTQDEQR	72.086			4			0.5889	GFYSSTCPAESSTN*TTQDEQR	95.094		2			0.90714
IPI:IPI00925540.1	macrophage stimulating 1 precursor	MST1	B7Z250	N310	GYRGTANTTTAGV	GTAN*TTTAGVPCQ*R	89.992			4			0.70527	GTAN*TTTAGVPCQR	59.227		7			0.79257
IPI:IPI00002511.2	Cyclic AMP-dependent transcription factor ATF-6 alpha	ATF6	P18850	N584	IPATTHNKTTRPK									DHIIIPATTHN*K	78.653			2			0.74899
IPI:IPI00399307.2	lysosomal Pro-X carboxypeptidase isoform 2 preproprotein	PRCP	A8MU24	N338	QYIKNPNVSDSII																	IKNPN*VSDSIIIQNIF	113.72			1			0.74981
IPI:IPI00023314.1	Inhibin beta C chain	INHBC	P55103	N161	IGPHNTNITIATQ									VIVIGPHNTN*ITIATQYIIE	103.04	8		4	0.79187		0.70879
IPI:IPI00023868.2	Canalicular multispecific organic anion transporter 1	ABCC2	Q92887	N1011	SDSKIFNSTDYPA	IFN*STDYPASQR	59.418		3			0.75088
IPI:IPI00328609.3	Kallistatin	SERPINA4	P29622	N157	FIAKFINDTMAVY	FIN*DTM#AVYEAK	94.122	5	10		0.75693	0.81595		FIN*DTM#AVYEAK	76.522			1			0.5159	IAKFIN*DTM#AVY	94.465	1			0.91528
IPI:IPI00022488.1	Hemopexin	HPX	P02790	N453	AIPQPQNVTSIIG	AIPQPQN*VTSIIGCTH	250.67	6	14	38	0.61007	0.60007	0.8469	INAAKAIPQPQN*VTSIIGCTH	207.66	3	14	42	0.71856	0.66327	1.0705
IPI:IPI00303071.4	Adenosine deaminase CECR1	CECR1	Q9NZK5	N127	MDWIVRNVTYRPH																	IVRN*VTY	91.093	2			0.75178
IPI:IPI00011093.3	complement C1q tumor necrosis factor-related protein 2	C1QTNF2	Q9BXJ5	N226	NEGGHYNASSGKF	IIM#NEGGHYN*ASSGK	102.73			1			0.75178
IPI:IPI00006280.4	Isoform 1 of Sterol regulatory element-binding protein cleavage-activating protein	SCAP	Q12770-1	N590	APKIPENQTSPGE	IPEN*QTSPGESPER	71.879			2			0.75201
IPI:IPI00021885.1	Isoform 1 of Fibrinogen alpha chain	FGA	P02671-1	N686	DGSINFNRTWQDY									M#DGSINFN*R	70.056		1			0.75205
IPI:IPI00004457.3	Membrane primary amine oxidase	AOC3	Q16853	N618	GEPIPQNSSMARG	IQM#ISFAGEPIPQN*SSM#AR	190.81		27	115		0.59048	0.72414	IQM#ISFAGEPIPQN*SSM#AR	143.28	3	17	19	0.57332	0.32071	1.5573
IPI:IPI00307446.4	Cadherin-related family member 2	CDHR2	Q9BYE9	N632	PGPYSHNFSIDPD	IIFNIIPGPYSHN*FSIDPDTGIIR	85.087	1		2	1.0608		0.70375	IIFNIIPGPYSHN*FSIDPDTGIIR	73.783	2	2	1	0.81891	0.56807	0.6158
IPI:IPI00743104.2	Integrin alpha-1	ITGA1	P56199	N883	SCESNHNITCKVG									DSCESN*HN*ITCK	153.74	2		2	0.9573		0.55224
IPI:IPI00334281.7	Protein dpy-19 homolog 4	DPY19L4	Q7Z388	N123	YEITHNNKTVSIK	GVYEITHNN*K	82.287		3			0.75488
IPI:IPI00018274.1	Isoform 1 of Epidermal growth factor receptor	EGFR	P00533-1	N175	SSDFISNMSMDFQ	DIVSSDFISN*M#SM#DFQNHIGSCQK	79.511	3		4	0.71573		1.7226	DIVSSDFISN*M#SM#DFQNHIGSCQK	48.315		1	1		0.73845	0.71253	RDIVSSDFISN*M#SM#DF	136.17	3	1	1	0.45791	0.50085	0.43749
IPI:IPI00008787.4	Alpha-N-acetylglucosaminidase	NAGLU	P54802	N526	RPSIQMNTSIWYN	RPSIQM#N*TSIWYN*R	80.312			1			0.86959	RPSIQM#N*TSIWYN*R	44.511		1			0.64166
IPI:IPI00012989.2	Lysosomal alpha-mannosidase	MAN2B1	O00754	N133	WWHQQTNATQEVV	WWHQQTN*ATQEVVR	96.059	2	2	8	0.99164	0.86568	0.8542	WWHQQTN*ATQEVVR	125.82	1	2	5	0.66951	0.65659	0.49653
IPI:IPI00023014.3	von Willebrand factor	VWF	P04275	N2790	VAIHCTNGSVVYH									TEPM#QVAIHCTN*GSVVYHE	122.31	3	3	5	0.75252	0.82118	0.69745
IPI:IPI00784368.1	Isoform 1 of Bifunctional heparan sulfate N-deacetylase/N-sulfotransferase 1	NDST1	P52848-1	N667	FFPIPSNTTSDFY									FFPIPSN*TTSDFYFEK	75.669	3	7	1	0.69445	0.59832	0.97992
IPI:IPI00301395.4	Probable serine carboxypeptidase CPVL	CPVL	Q9H3G5	N307	DPSYFQNVTGCSN	IIDGDITSDPSYFQN*VTGCSNYYNFIR	60.464			1			0.75844
IPI:IPI00031008.2	Isoform 1 of Tenascin	TNC	P24821-1	N184	PGWKGPNCSEPEC	GPN*CSEPECPGNCHIR	107.74	6		1	0.57014		0.93711	GPN*CSEPECPGNCHIR	95.57	3		3	1.0813		0.44625
IPI:IPI00008787.4	Alpha-N-acetylglucosaminidase	NAGLU	P54802	N435	AARIFPNSTMVGT									IFPN*STM#VGTGM#APEGISQNE	107.65			1			0.76025
IPI:IPI00290085.2	Cadherin-2	CDH2	P19022	N325	NMFTINNETGDII	IVSQAPSTPSPNM#FTINN*ETGDIITVAAGIDR	49.088			1				IVSQAPSTPSPNM#FTINN*E	51.76			1			0.76083
IPI:IPI00304840.4	Isoform 2C2 of Collagen alpha-2(VI) chain	COL6A2	P12110-1	N954	TDGVTGNDSIHES	RHAEISFVFITDGVTGN*DSIHESAHSM#R	74.062			2			0.81559	ISFVFITDGVTGN*DSIHESAHSM#R	220.6	91	57	106	0.77239	0.68126	0.77969
IPI:IPI00414303.1	ATP-binding cassette sub-family A member 2 isoform b	ABCA2	-	N1527	SPSQYHNYTQPRG									IGDIPPIVISPSQYHN*YTQPR	72.583		1	2		0.9385	0.58618
IPI:IPI00303071.4	Adenosine deaminase CECR1	CECR1	Q9NZK5	N185	DDSIIRNFTIVTQ																	DDSIIRN*F	117.93		1			0.76346
IPI:IPI00045512.3	Hemicentin 1	HMCN1	Q96RW7-2	N349	PTYVIINTSGIST									TVSRPVQGIPTYVIIN*TSGISTPAR	53.779	1		1	0.68711		0.8429
IPI:IPI00478003.3	Alpha-2-macroglobulin	A2M	P01023	N55	VIISYINETVTVS	GCVIISYIN*ETVTVSASIESVR	62.739			1			1.9617	KGCVIISYIN*E	138.4	3	1	6	0.44249	0.41893	0.24147
IPI:IPI00107831.4	Isoform 1 of Receptor-type tyrosine-protein phosphatase F	PTPRF	P10586-1	N295	NVVRSANYTCVAI									SAN*YTCVAISSIGM#IE	65.374			1			0.7664
IPI:IPI00556657.1	Mutant p53 binding protein 1 variant (Fragment)	EFEMP2	Q59GI8	N288	FQIGPNNRSCVDV	CQCEPGFQIGPNN*R	148.62	3	3		0.93699	0.75991		CQCEPGFQIGPNN*R	95.631	4	3		0.56466	0.80782
IPI:IPI00640044.2	low affinity immunoglobulin gamma Fc region receptor III-A isoform a precursor	FCGR3A	-	N99	STQWFHNESIISS									CQGAYSPEDN*STQWFHN*E	109.79	4			1.0925			FHN*ESIISSQASSY	164.04	6	9	17	0.69875	0.57997	0.69875
IPI:IPI00024035.1	Isoform 1 of Cadherin-6	CDH6	P55285-1	N437	FNIDSGNGSIFTS	IFNIDSGN*GSIFTSK	56.482	1	1		0.8319	0.70462
IPI:IPI00465432.3	Isoform 1 of Nodal modulator 2	NOMO2	Q5JPE7-1	N618	ENVGIYNISKGVN	ENVGIYN*ISK	94.465	1	8	2	1.0602	0.67451	0.65079	NVGIYN*ISK	131.83	10		3	0.65536		0.80257
IPI:IPI00294528.2	Isoform 2 of Hepatocyte growth factor receptor	MET	P08581-2	N149	RHVFPHNHTADIQ									HVFPHN*HTADIQSE	108.56	4		5	0.90112		0.63728
IPI:IPI00291755.6	Isoform 1 of Nuclear pore membrane glycoprotein 210	NUP210	Q8TEM1-1	N1362	QEPFGANQTIIVA									VIAQEPFGAN*QTIIVAVK	165.58		22			0.7695
IPI:IPI00029739.5	Isoform 1 of Complement factor H	CFH	P08603-1	N911	FRISEENETTCYM	ISEEN*ETTCYM#GK	110.8	13	21	6	0.55165	0.8564	0.89541	ISEEN*ETTCYM#GK	81.92	1			0.41162			RISEEN*ETTCY	148.32	1	5	2	0.91625	0.76892	0.98681
IPI:IPI00012989.2	Lysosomal alpha-mannosidase	MAN2B1	O00754	N367	WEINKANITWSVK	AN*ITWSVK	117.93	4		3	0.7992		0.70234	AN*ITWSVK	87.616	3		3	0.89321		0.52112	EINKAN*ITW	83.005	2			0.9348
IPI:IPI00009793.4	Complement C1r subcomponent-like protein	C1RL	Q9NZP8	N363	PVCIPDNETIYRS									IQHSIPIGPNVIPVCIPDN*ETIYR	91.276	2	2	3	0.73093	0.96507	0.61472
IPI:IPI00305461.4	Inter-alpha (Globulin) inhibitor H2, isoform CRA_a	ITIH2	P19823	N118	KGAFISNFSMTVD	GAFISN*FSM#TVDGK	184.1	10	20	55	0.73612	0.75338	0.6734	GAFISN*FSM#TVDGK	210.64	27	29	20	0.60205	1.1988	0.4431	ISN*FSM#TVDGKTF	80.979		1			0.98841
IPI:IPI00418471.6	Vimentin	VIM	P08670	N456	RDGQVINETSQHH	DGQVIN*ETSQHHDDIE	105.03			2			1.1928	DGQVIN*ETSQHHDDIE	132.31	2		1	0.6276		0.49206
IPI:IPI00003807.7	Lysosomal acid phosphatase	ACP2	P11117	N177	QTPEYQNESSRNA	QTPEYQN*ESSR	67.08			1			0.68819	QTPEYQN*ESSR	104.82			4			0.85503
IPI:IPI00020446.5	CD82 antigen	CD82	P27701	N129	EIIRDYNSSREDS	DYN*SSREDSIQDAWDYVQAQVK	168.09	1		3	0.49291		0.79166	DYN*SSREDSIQDAWDYVQAQVK	111.65	1	1	2	0.68064	1.2214	0.67227
IPI:IPI00796052.3	Uncharacterized protein	CACNA2D2	C9JGM2	N700	DINASDNNTEFIK									DIN*ASDN*NTEFIK	86.288	4	2		0.71315	0.83041
IPI:IPI00248596.9	extracellular leucine-rich repeat and fibronectin type-III domain-containing protein 1	ELFN1	P0C7U0	N349	YTIEHFNNSKAST	M#YTIEHFN*NSK	79.659	1		2	0.85045		0.6934
IPI:IPI00023814.2	Isoform 1 of Neogenin	NEO1	Q92859-1	N639	PSAAPQNISIEVR	TISDVPSAAPQN*ISIEVR	73.208			1			0.77236
IPI:IPI00916186.1	microtubule-associated protein RP/EB family member 2 isoform 3	MAPRE2	B4DJV4	N15	CPVSQRNSSFQQP																	MKQ*N*RDQ*KCPVSQ*RN*SSF	20.737		1			0.77299
IPI:IPI00965068.1	Polydom	SVEP1	Q4LDE5-4	N3021	IEYGTVNGTDFDC									YGTVN*GTDFDCGK	62.14		1			0.77341
IPI:IPI00022608.2	Sortilin-related receptor	SORL1	Q92673	N430	YIATIINGSMNEE	VEGIQGVYIATIIN*GSM#NEENM#R	125.23	1		4	0.47606		0.67853	VEGIQGVYIATIIN*GSM#NEENM#R	102.98	2	2		1.1695	0.77305
IPI:IPI00029751.1	Isoform 1 of Contactin-1	CNTN1	Q12860-1	N494	NNRGKANSTGTIV									AN*STGTIVITDPTR	98.531	1	2		1.0246	0.52785
IPI:IPI00964165.1	Protein	LMF2	-	N623	PRTRSANSTIAQA	SAN*STIAQAIHWTR	216.46	1	4	17	0.70692	0.77369	0.70634	SAN*STIAQAIHWTR	264.29	8	4	4	0.91722	0.85914	0.6989
IPI:IPI00028911.2	Dystroglycan	DAG1	Q14118	N641	FAFGDRNCSTITI									N*CSTITIQN*ITR	76.522	2			0.77704
IPI:IPI00028911.2	Dystroglycan	DAG1	Q14118	N649	STITIQNITRGSI									N*CSTITIQN*ITR	76.522	2			0.77704
IPI:IPI00297646.5	Collagen alpha-1(I) chain	COL1A1	P02452	N1365	STEASQNITYHCK	IM#STEASQN*ITYHCK	112.08			2			0.77902
IPI:IPI00290328.3	Receptor-type tyrosine-protein phosphatase eta precursor	PTPRJ	Q12913	N879	PPDGSPNITSVSH	NTCTTGITDPPPPDGSPN*ITSVSHNSVK	48.115	2			0.73496			NTCTTGITDPPPPDGSPN*ITSVSHNSVK	65.753			1			0.82521
IPI:IPI00008578.2	CD226 antigen	CD226	Q15762	N231	QASAGENETFVMR	CYIQASAGEN*ETFVM#R	99.941	1			0.78012
IPI:IPI00022608.2	Sortilin-related receptor	SORL1	Q92673	N1809	ISHKVGNITAHTS									VGN*ITAHTSYE	110.84	2	1	2	0.67844	0.76075	0.90457
IPI:IPI00025818.1	Isoform 1 of Polypeptide N-acetylgalactosaminyltransferase 1	GALNT1	Q10472-1	N552	QQWIIRNVTIPEI																	IIRN*VTIPEIF	75.294		1			0.7813
IPI:IPI00022608.2	Sortilin-related receptor	SORL1	Q92673	N158	INFGIGNRSEAVI																	GIGN*RSEAVIAQFY	89.301		1	2		0.51706	1.0485
IPI:IPI00020007.4	Isoform 1 of Probable lysosomal cobalamin transporter	LMBRD1	Q9NUN5-1	N457	SDNHKGNSTISVP	GN*STISVPK	89.08	4		2	0.63535		0.85542	GN*STISVPK	126.07	10	2	3	0.69916	0.71057	1.0142
IPI:IPI00290085.2	Cadherin-2	CDH2	P19022	N692	GNPPKSNISIIRV	SN*ISIIR	72.138	1			0.85833			AGIYEVPIIITDSGNPPKSN*ISIIR	65.887			2			0.71021
IPI:IPI00328091.1	Isoform 1 of Netrin-4	NTN4	Q9HB63-1	N56	DTTCGQNATEIYC									KIWADTTCGQN*ATE	101.32		2	1		0.82703	0.74544
IPI:IPI00472794.6	Isoform 1 of FCH domain only protein 2	FCHO2	Q0JRZ9-1	N383	IKVSIGNITISPA	VSIGN*ITISPAISR	80.96	1	1		0.49237	1.0833
IPI:IPI00023014.3	von Willebrand factor	VWF	P04275	N211	PPSSSCNISSGEM	ASPPSSSCN*ISSGEM#QK	101.2			3			0.78829
IPI:IPI00788923.1	43 kDa protein	ST3GAL6	-	N361	NKNAYHNVTAEQI	NAYHN*VTAEQIFIK	116.24	3	5	11	0.87196	0.93635	0.92491	NAYHN*VTAEQIFIK	82.362			1			0.42245
IPI:IPI00008085.5	Zinc transporter ZIP10	SLC39A10	Q9ULF5	N339	HHHECINVTQIIK									CIN*VTQIIK	75.378			1			0.78899
IPI:IPI00744685.3	cDNA FLJ59679, highly similar to Biotinidase	BTD	A6NHF2	N205	NVVFSNNGTIVDR	YQFNTNVVFSNN*GTIVDR	133.86	2	4		1.1383	0.76169		YQFNTNVVFSNN*GTIVDR	124.25	2	7	12		0.78218	0.94029	SN*N*GTIVDRY	111.65	3	1		0.57336	0.53952
IPI:IPI00298971.1	Vitronectin	VTN	P04004	N86	DGEEKNNATVHEQ	N*N*ATVHEQVGGPSITSDIQAQSK	179.87	18	13	29	0.91015	0.82898	0.71975	YTVYDDGEEKNN*ATVHE	181.58	7	20	17	1.1185	0.5738	0.58474
IPI:IPI00023868.2	Canalicular multispecific organic anion transporter 1	ABCC2	Q92887	N7	MIEKFCNSTFWNS																	M#IEKFCN*STFW	89.047		1			0.78945
IPI:IPI00022395.1	Complement component C9	C9	P02748	N415	GEGRAVNITSENI	AVN*ITSEN*IIDDVVSIIR	377.19	4	4	7	0.48396	2.6684	0.44358	AVN*ITSENIIDDVVSIIR	224.64	6	2	3	0.45177	0.41533	0.27926
IPI:IPI00470535.1	Dihydropyridine receptor alpha 2 subunit	CACNA2D1	P54289-1	N682	DIKISDNNTEFII	ISDN*NTEFIINFNEFIDR	64.507		2	4		1.0809	1.4029	ISDN*NTEFIINFNEFIDR	78.078			2			0.60353	CNDIKISDN*NTEF	136.7	1	1		0.26244	0.60248
IPI:IPI00014375.3	Glutamyl aminopeptidase	ENPEP	Q07075	N678	DYKVAINITKYIK	VAIN*ITK	60.151	2	1		0.51987	0.65206		VAIN*ITK	103.29	1	9		1.0764	0.916
IPI:IPI00884105.2	Lysosome-associated membrane glycoprotein 1	LAMP1	P11279	N249	TYERKDNTTVTRI	DN*TTVTR	81.297		3			0.66191		DN*TTVTR	76.035		8			0.92043
IPI:IPI00298497.3	Fibrinogen beta chain	FGB	P02675	N394	SQIMGENRTMTIH	GTAGNAIM#DGASQIM#GEN*R	189.9		38	62		0.72837	0.50582	GTAGNAIM#DGASQIM#GEN*R	205.88		2	58		0.27553	0.72613	RGTAGNAIM#DGASQIMGEN*RTMTIHN*GMFF	60.472	2	3	2	1.394	1.1208
IPI:IPI00465432.3	Isoform 1 of Nodal modulator 2	NOMO2	Q5JPE7-1	N369	GSFRIENITTGTY	IEN*ITTGTYTIHAQK	147.18	2	3	8	0.54401	0.48704	0.63822	IEN*ITTGTYTIHAQKE	138.77	7	2	4	0.95138	1.1797	1.113	RIEN*ITTGTY	91.867		1			0.63602
IPI:IPI00007249.3	Ectonucleotide pyrophosphatase/phosphodiesterase family member 4	ENPP4	Q9Y6X5	N327	GWTIVINESSQKI	IQPIIIVADEGWTIVIN*ESSQK	91.889	1		1	0.79317
IPI:IPI00437186.2	Isoform 1 of Probable G-protein coupled receptor 116	GPR116	Q8IZF2-1	N256	QVVQSINQTYKMD	ANEQVVQSIN*QTYK	77.894	3	1	1	0.60909	1.0069		ANEQVVQSIN*QTYK	75.462	3	1		0.86728	0.69044
IPI:IPI00009997.1	N-acetyllactosaminide beta-1,3-N-acetylglucosaminyltransferase	B3GNT1	O43505	N204	NYAIGTNVSYPNN	VAQPGINYAIGTN*VSYPNNIIR	49.768	3			0.92083			VAQPGINYAIGTN*VSYPNNIIR	62.002	1			0.66616
IPI:IPI00873582.2	Calcitonin receptor-like, isoform CRA_a	CALCRL	Q16602	N77	AEGVYCNRTWDGW	IM#QDPIQQAEGVYCN*R	72.615	1		1	0.73757		0.85036
IPI:IPI00107831.4	Isoform 1 of Receptor-type tyrosine-protein phosphatase F	PTPRF	P10586-1	N966	SQQEIQNITTDTR	DIN*SQQEIQN*ITTDTR	195.6		15	9		1.9723	0.69158	IQN*ITTDTR	100.02	1	2	1	0.46672	0.55236	0.69298	RDIN*SQQEIQN*ITTDTRF	157.35	2	4	3	0.59101	0.65207	0.73413
IPI:IPI00220253.1	Isoform 2 of Fibroblast growth factor receptor 3	FGFR3	P22607-2	N225	VPSDRGNYTCVVE	GN*YTCVVENK	60.434	1			0.79421
IPI:IPI00009243.2	Isoform B of Leptin receptor	LEPR	P48357-1	N81	SGTHFSNISKTTF									FN*SSGTHFSN*ISK	119.25			2			0.79426
IPI:IPI00844310.1	Isoform 2 of Coiled-coil domain-containing protein 80	CCDC80	Q76M96-2	N678	TIFGPVNNSTMKI									ISVITIFGPVN*NSTM#K	64.104		1			0.79531
IPI:IPI00844310.1	Isoform 2 of Coiled-coil domain-containing protein 80	CCDC80	Q76M96-2	N679	IFGPVNNSTMKID									ISVITIFGPVNN*STM#K	64.104		1			0.79531
IPI:IPI00178767.1	Acid sphingomyelinase-like phosphodiesterase 3a	SMPDL3A	Q92484	N238	WIESTINNSQQNK									WIESTIN*NSQQNK	78.903	4		1	0.79549
IPI:IPI00432718.2	Isoform 3 of Sulfatase-modifying factor 1	SUMF1	Q8NBK3-3	N141	EFEKFVNSTGYIT	FVN*STGYITEAEK	61.375	1	4	3	0.89203	0.79926	0.6307	FVN*STGYITEAEK	181.98	1	1	2	0.95253	0.81589	0.84218	EKFVN*STGY	111.74			1			0.63877
IPI:IPI00328488.7	Isoform 1 of Epididymis-specific alpha-mannosidase	MAN2B2	Q9Y2E5-1	N294	CDKQFFNASVQFA									QFFN*ASVQFANM#DPIIDHINSHAAE	84.107		2	5		0.78202	0.80982
IPI:IPI00000070.1	Low-density lipoprotein receptor	LDLR	P01130	N657	DMVIFHNITQPRG									NIISPEDM#VIFHN*ITQPR	83.106	1		2	0.73646		0.85547
IPI:IPI00012585.1	Beta-hexosaminidase subunit beta	HEXB	P07686	N327	PINPTINTTYSFI	IDSFGPINPTIN*TTYSFITTFFK	89.483	1		2	0.86024		0.8921	IDSFGPINPTIN*TTYSFITTFFK	83.251		1	1		0.66372	0.65031	GPINPTIN*TTY	114.5			1			0.91984
IPI:IPI00029751.1	Isoform 1 of Contactin-1	CNTN1	Q12860-1	N457	GTEWIVNSSRIII	GTEWIVN*SSR	107.21	1			0.6077			GTEWIVN*SSR	147.12			1			0.98714
IPI:IPI00008787.4	Alpha-N-acetylglucosaminidase	NAGLU	P54802	N532	NTSIWYNRSDVFE	RPSIQM#N*TSIWYN*R	80.312			1			0.86959	RPSIQM#N*TSIWYN*R	44.511		1			0.64166		YN*RSDVFEAW	77.677		1			0.88695
IPI:IPI00002478.1	Isoform B of Endothelin-converting enzyme 1	ECE1	P42892-1	N632	IRPWWKNSSVEAF																	WKN*SSVEAF	91.318			1			0.80042
IPI:IPI00449028.2	Isoform 1 of A disintegrin and metalloproteinase with thrombospondin motifs 13	ADAMTS13	Q76LX8-1	N614	KMSISPNTTYPSI	M#SISPN*TTYPSIIEDGR	73.296	2			0.80082
IPI:IPI00013831.1	CD48 antigen	CD48	P09326	N162	IPGESVNYTWYGD	ISCVIPGESVN*YTWYGDK	68.919	3			0.80089
IPI:IPI00009410.2	ER degradation-enhancing alpha-mannosidase-like 3	EDEM3	Q9BZQ6	N195	KIIPAFNTTSGIP	IIPAFN*TTSGIPYPR	55.213	2			0.75951			IIPAFN*TTSGIPYPR	76.728	2	3		0.68081	0.96443
IPI:IPI00306604.5	Integrin alpha-5	ITGA5	P08648	N307	GYVTIINGSDIRS	GN*ITYGYVTIIN*GSDIR	152.94	4	6	11	0.52876	0.75342	0.70619	GN*ITYGYVTIIN*GSDIR	167.71	5	1	19	1.2993	0.65989	0.98906	VTIIN*GSDIRSIY	76.332		1	1		0.85639	0.61995
IPI:IPI00013897.1	Disintegrin and metalloproteinase domain-containing protein 10	ADAM10	O14672	N278	VKRIRINTTADEK	IN*TTADEKDPTNPFR	92.65	3	2	5	0.87853	0.94612	1.0066	IN*TTADEKDPTNPFR	113.53	7	7	10	0.68427	0.61207	0.68599
IPI:IPI00332828.1	carboxylesterase 2 isoform 1	CES2	O00748-1	N175	EFISQFNMTFPSD																	ISQFN*M#TFPSDSM#SEDCIY	71.601			2			0.80232
IPI:IPI00477118.3	Transmembrane protein 214	TMEM214	Q6NUQ4	N570	IAWAHTNATVSFI																	AHTN*ATVSF	95.531	1			0.80317
IPI:IPI00301163.1	Protein O-glucosyltransferase 1	KTELC1	Q8NBL1	N373	SKFISYNVTRRKG	FISYN*VTR	79.469		2			0.80353
IPI:IPI00465308.3	Isoform 1 of GPI transamidase component PIG-S	PIGS	Q96S52-1	N370	VDSKTYNASVIPV	TYN*ASVIPVR	146.11		2	2		1.0791	0.67454	TYN*ASVIPVR	117.52	1	1	1	0.65293	0.73259	0.88242
IPI:IPI00945633.1	Uncharacterized protein	SSR1	C9IZQ1	N191	FQDAVFNQTVTVI	DINGNVFQDAVFN*QTVTVIER	159.7	15	41	24	0.69679	0.6654	0.64058	DINGN*VFQDAVFN*QTVTVIER	203.89	11	17	10	0.87417	0.81904	1.1317
IPI:IPI00419565.4	Isoform 1 of Stabilin-1	STAB1	Q9NY15-1	N1626	HADIMSNISQDEI	GDGPFTIFVPHADIM#SN*ISQDEIAR	162.76	4	1	4	0.39247	0.51704	0.60087	GDGPFTIFVPHADIM#SN*ISQDEIAR	59.975	3		1	1.7408		0.77634
IPI:IPI00024766.1	Plexin-C1	PLXNC1	O60486	N686	VIVTGANFTRASN	SNVIVTGAN*FTR	89.403		2			1.0887		SNVIVTGAN*FTR	69.03	1	1	2	0.74906	0.68238	0.70465
IPI:IPI00009243.2	Isoform B of Leptin receptor	LEPR	P48357-1	N98	RSEQDRNCSICAD	SEQDRN*CSICADNIEGK	116.96	2			1.2903			SEQDRN*CSICADNIEGK	133.48		3			0.32263
IPI:IPI00656113.2	Signal-regulatory protein alpha	SIRPA	A2A2E1	N292	TWIENGNVSRTET	IQITWIEN*GN*VSR	88.187	5	4		0.76664	0.35721		IQITWIEN*GN*VSR	142.91	1	1	3	0.58883	0.56995	0.56532	IEN*GN*VSRTETASTVTENKDGTY	67.995	1		1	1.2813		1.5164
IPI:IPI00896415.1	ADAMTSL4 protein	ADAMTSL4	B2RTT0	N513	CRIVSGNITDRGG	IVSGN*ITDR	78.334	1	1	2	1.1489	0.84183	0.64294	IVSGN*ITDR	81.594			1			0.59574
IPI:IPI00010351.2	cDNA FLJ55770, highly similar to Macrophage scavenger receptor types I and II	MSR1	B4DDJ5	N161	DTEHFQNFSMTTD	IQHIIDM#EANIM#DTEHFQN*FSM#TTDQR	127.58	1	2	8	0.72325	0.87868	0.87999	IQHIIDM#EANIM#DTEHFQN*FSM#TTDQR	118.31	1	1	5	0.8186	0.70867	0.84145
IPI:IPI00304865.3	Isoform 1 of Transforming growth factor beta receptor type 3	TGFBR3	Q03167-1	N571	PEIVVFNCSIQQV									IVVFN*CSIQQVR	92.866	1	2	1	0.72736	0.63944	1.0601
IPI:IPI00014375.3	Glutamyl aminopeptidase	ENPEP	Q07075	N773	IFEQWINGTVSIP	EAIN*NASSIFEQWIN*GTVSIPVNIR	96.881			4			1.226	QWIN*GTVSIPVNIR	143.31	1	6		0.52547	0.67781
IPI:IPI00641524.2	Uncharacterized protein	BTN2A1	Q7KYR7-1	N120	NITAQENGTYRCY	GSVAIVIHN*ITAQEN*GTYR	226.65	2	3	3	0.92157	0.96197	0.76086	GSVAIVIHN*ITAQEN*GTYR	199.68	6		3	0.83713		0.57183
IPI:IPI00044369.2	Isoform 1 of Plexin domain-containing protein 2	PLXDC2	Q6UX71-1	N316	QMSKITNISAVEM	ITN*ISAVEM#TPIPTCIQFNR	84.653			1			0.81129
IPI:IPI00550382.2	cDNA FLJ33172 fis, clone ADRGL2002029, highly similar to Equilibrative nucleoside transporter 1	SLC29A1	B3KQV7	N127	RIDMSQNVSIVTA	IDM#SQN*VSIVTAEISK	175.29		15	15		0.72881	0.8947
IPI:IPI00107357.7	Isoform 2 of Cleft lip and palate transmembrane protein 1	CLPTM1	O96005-2	N295	KDYYPINESIASI	DYYPIN*ESIASIPIR	214.47	11	6	20	1.2573	0.74001	1.0833	DYYPIN*ESIASIPIR	103.76	2	1	3	0.5256	0.59568	0.67064
IPI:IPI00016112.6	Isoform 1 of Peroxidasin homolog	PXDN	Q92626-1	N1280	ICDNADNITRVQS	IICDNADN*ITR	101.93	2	3	2	0.94614	0.71227	0.77806
IPI:IPI00553177.1	Isoform 1 of Alpha-1-antitrypsin	SERPINA1	P01009-1	N271	IMKYIGNATAIFF	YIGN*ATAIFFIPDEGK	254.18	75	92	119	0.6457	0.69664	0.57011	YIGN*ATAIFFIPDEGKIQHIE	260.96	48	67	56	0.67754	0.65457	0.60906	VIIM#KYIGN*ATAIF	136.5	3	1	2	1.4634	1.021	0.97373
IPI:IPI00873582.2	Calcitonin receptor-like, isoform CRA_a	CALCRL	Q16602	N134	SNRTWTNYTQCNV	TWTN*YTQCNVNTHEK	90.759	1			0.5783			TWTN*YTQCNVNTHEK	112.02	1		1	0.55918		1.3013
IPI:IPI00215612.2	Isoform Alpha of Transferrin receptor protein 2	TFR2	Q9UP52-1	N754	IRIIRSNSSGTPG	SN*SSGTPGATSSTGFQESR	171.98		18	7		1.5252	0.49153	SN*SSGTPGATSSTGFQESR	70.235		2			0.42228
IPI:IPI00018279.8	Collagen alpha-3(V) chain	COL5A3	P25940	N89	EGHFPENFSIIIT																	EIFPEGHFPEN*F	85.355	1		1	0.74204		0.88452
IPI:IPI00966900.1	Isoform 1 of Lactadherin	MFGE8	Q08431-1	N325	YKVAYSNDSANWT	VAYSN*DSANWTEYQDPR	94.922	1			0.87248											KVAYSN*DSANWTEY	106.26	1		1	0.79677		0.7715
IPI:IPI00221224.6	Aminopeptidase N	ANPEP	P15144	N234	AMKAEFNITIIHP	AEFN*ITIIHPK	181.68	16	9	28	0.76791	0.8051	0.74784	FN*ITIIHPK	181.32	6	4	7	0.83033	0.94671	0.79056
IPI:IPI00009521.1	Macrophage receptor MARCO	MARCO	Q9UEW3	N83	IEMYFINDTIAAE	VIEM#YFIN*DTIAAEDSPSFSIIQSAHPGEHIAQGASR	104.91	3	7	5	0.78601	1.0756	0.7583	M#YFIN*DTIAAEDSPSFSIIQSAHPGEHIAQGASR	53.968		1			1.3549		FIN*DTIAAEDSPSF	84.718			1			0.09912
IPI:IPI00027482.1	Corticosteroid-binding globulin	SERPINA6	P08185	N176	INSYVKNKTQGKI																	VKN*KTQGKIVDIF	75.819	1			0.8163
IPI:IPI00016334.2	Isoform 1 of Cell surface glycoprotein MUC18	MCAM	P43121-1	N56	ISQSQGNISHVDW									CGISQSQGN*ISHVDWFSVHK	124.25			1			0.81673
IPI:IPI00853369.1	Plexin-B2	PLXNB2	O15031	N795	VYEAICNTTSECP	CVYEAICN*TTSECPPPVITR	103.66	5			0.63056			AICN*TTSECPPPVITR	114.31		4			1.0049
IPI:IPI00016112.6	Isoform 1 of Peroxidasin homolog	PXDN	Q92626-1	N1178	DYRVYCNISAAHT	VYCN*ISAAHTFEDIKNEIK	124.12	3	3	6	0.73924	0.61369	0.66542	VYCN*ISAAHTFEDIKNE	110.38	7	4	5	0.99459	0.98438	0.91803
IPI:IPI00022608.2	Sortilin-related receptor	SORL1	Q92673	N2092	NIKMGHNYTFTVQ	M#GHN*YTFTVQAR	69.451		1			0.82029
IPI:IPI00419565.4	Isoform 1 of Stabilin-1	STAB1	Q9NY15-1	N1222	HWIVFYNHSGQPE									NSIIGPAHWIVFYN*HSGQPE	58.997	2			0.821
IPI:IPI00944960.1	ITIH4 protein	ITIH4	B2RMS9	N517	GKIPTQNITFQTE	IPTQN*ITFQTESSVAEQEAEFQSPK	122.47		1	26		0.89555	0.74694
IPI:IPI00307446.4	Cadherin-related family member 2	CDHR2	Q9BYE9	N134	AFSTSINETIPVG									NDNAPVFQNTAFSTSIN*E	104.44			1			1.4265	STSIN*ETIPVGSVVF	69.345			1			0.21656
IPI:IPI00020557.2	Prolow-density lipoprotein receptor-related protein 1	LRP1	Q07954	N4125	GHSPIVNITGGIS																	GHSPIVN*ITGGISHASDVVIY	104.76		2			0.82178
IPI:IPI00217561.2	Isoform Beta-1C of Integrin beta-1	ITGB1	P05556-3	N417	NGRKCSNISIGDE									KCSN*ISIGDEVQFE	138.87	5	7	14	0.83231	0.59245	1.0411
IPI:IPI00218784.3	sphingomyelin phosphodiesterase 1, acid lysosomal isoform 2 precursor	SMPD1	A8K8M3	N521	HETYIINITQANI																	IIN*ITQANIPGAIPHW	96.866	1		3	0.73107		0.91321
IPI:IPI00218337.3	Isoform 2 of VIP36-like protein	LMAN2L	Q9H0V9-2	N192	ISAMVNNGSISYD	VFPYISAM#VNN*GSISYDHER	72.184	2	1	2	0.67914	1.0837	0.60647	VFPYISAM#VNN*GSISYDHER	87.85		2	2		1.2249	0.52161
IPI:IPI00298851.4	CD151 antigen	CD151	P48509	N159	FHCCGSNNSQDWR									FHCCGSN*NSQDWR	85.522	2	2	3	0.74789	1.0605	0.66272
IPI:IPI00011252.1	Complement component C8 alpha chain	C8A	P07357	N437	SGGIAQNRSTITY	GGSSGWSGGIAQN*R	109.22			6			0.80236	GGSSGWSGGIAQ*N*R	153.75	3		6	0.72425		0.94746
IPI:IPI00744685.3	cDNA FLJ59679, highly similar to Biotinidase	BTD	A6NHF2	N152	IEPHRFNDTEVIQ	FN*DTEVIQR	88.495		2	2		1.4091	0.75267	FN*DTEVIQR	123.86	1		1	0.31263
IPI:IPI00293748.3	Isoform 1 of Multiple inositol polyphosphate phosphatase 1	MINPP1	Q9UNW1-1	N242	ITEVEKNATAIYH																	ITEVEKN*ATAIY	113.69	2	1	1	0.84721	0.94326	0.69185
IPI:IPI00217766.3	Lysosome membrane protein 2	SCARB2	Q14108	N304	PAEIIANTSDNAG									YKVPAEIIAN*TSDNAGFCIPE	129.88	13	10	9	0.60629	0.63383	0.65293	RYKVPAEIIAN*TSDNAGF	204.35	59	17	65	0.98828	1.0758	1.0102
IPI:IPI00166729.4	Zinc-alpha-2-glycoprotein	AZGP1	P25311	N112	EYYNDSNGSHVIQ	DIVEYYN*DSN*GSHVIQGR	191.96	15	9	36	1.0823	0.92645	0.60463	YYN*DSN*GSHVIQGR	228.84	23	28	30	0.81434	0.76622	0.78027
IPI:IPI00028514.1	Isoform PSMA-1 of Glutamate carboxypeptidase 2	FOLH1	Q04609-1	N336	GPGFTGNFSTQKV	VPYNVGPGFTGN*FSTQK	127.32	3	1		0.85401	0.8064
IPI:IPI00973913.1	cDNA FLJ57644, highly similar to Serum paraoxonase/arylesterase 1	PON1	B4DX19	N324	TQVYAENGTVIQG	VTQVYAEN*GTVIQGSTVASVYK	150.65	10	53	128	0.73469	1.1963	0.91559	VTQVYAEN*GTVIQGSTVASVYK	154.26	1		16	0.82591		0.4839
IPI:IPI00292946.1	Thyroxine-binding globulin	SERPINA7	P05543	N165	FSTDFSNISAAKQ	TIYETEVFSTDFSN*ISAAK	132.51	7	5	9	0.74637	0.59447	0.86432	VFSTDFSN*ISAAK	57.175	1	1		1.1636	0.79375
IPI:IPI00909812.1	cDNA FLJ54117, highly similar to CD97 antigen	-	B4DTS6	N404	SIFISHNNTKEIN									RISAVNSIFISHN*NTK	169.04			7			0.83304
IPI:IPI00892759.1	HLA-DQA1 protein	HLA-DQA1	B7ZW51	N104	IVIKRSNSTAATN	SN*STAATNEVPEVTVFSK	129.32		1	4		0.83486
IPI:IPI00437751.1	Isoform Somatic-1 of Angiotensin-converting enzyme	ACE	P12821-1	N146	YNAIISNMSRIYS	QQYNAIISN*M#SR	117.25		1	1		0.83166	0.82011	QQYNAIISN*M#SR	65.842		2			0.85451
IPI:IPI00022608.2	Sortilin-related receptor	SORL1	Q92673	N2069	MFDSAMNITAYIG	GYEIHM#FDSAM#N*ITAYIGN*TTDNFFK	88.872			1			1.3573									EIHM#FDSAM#N*ITAY	136.96	1	1	2	0.71293	0.65629	0.61575
IPI:IPI00297124.2	Isoform 1 of Interleukin-6 receptor subunit beta	IL6ST	P40189-1	N390	ATKITVNITNDRY	ITVN*ITNDR	125.97			2			0.83617
IPI:IPI00017601.1	Ceruloplasmin	CP	P00450	N138	GAIYPDNTTDFQR	EHEGAIYPDN*TTDFQ*R	250.52	1	4	13		0.86294	0.59215	HEGAIYPDN*TTDFQR	231.17	7	6	10	0.95494	0.95527	0.87269	YKEHEGAIYPDN*TTDF	168.89	6	5	5	0.74456	0.8249	0.89687
IPI:IPI00552690.4	PTPRK protein	PTPRK	B4DHC3	N140	IANPIWNVTGFTG	GPIANPIWN*VTGFTGR	74.853		1					GPIANPIWN*VTGFTGR	138.77	3	2	17	0.71148	0.89814	0.90489
IPI:IPI00293033.5	NID2 protein	NID2	Q8IV28	N287	ITFGAINQTWSYR	DYSITFGAIN*QTWSYR	110.98	3	2	1	0.95823	1.0124	1.1989	DYSITFGAIN*QTWSYR	115.68	3	3	2	0.48171	0.99683	0.38141
IPI:IPI00289831.5	Isoform 1 of Receptor-type tyrosine-protein phosphatase S	PTPRS	Q13332-1	N940	IIEAAGNASAGTV	GHPQIIEAAGN*ASAGTVIIR	58.83		1	1		1.6707	0.6893	AAGN*ASAGTVIIR	79.466	1			0.15757
IPI:IPI00220303.6	Isoform 3 of Alpha-mannosidase 2x	MAN2A2	P49641-3	N305	YIIRRANITSMII	AN*ITSM#IIQR	72.643		1			0.84028
IPI:IPI00328488.7	Isoform 1 of Epididymis-specific alpha-mannosidase	MAN2B2	Q9Y2E5-1	N675	RNMTAQNYTYAIR																	FYRN*M#TAQN*Y	74.464		2			0.84066
IPI:IPI00328488.7	Isoform 1 of Epididymis-specific alpha-mannosidase	MAN2B2	Q9Y2E5-1	N670	RQYFYRNMTAQNY																	FYRN*M#TAQN*Y	74.464		2			0.84066
IPI:IPI00065533.4	Protein FAM20A	FAM20A	Q96MK3	N145	MYREQMNITSIDP	EQM#N*ITSIDPPIQIR	97.203	1			0.58001			EQM#N*ITSIDPPIQIR	82.55		3			1.1031
IPI:IPI00022608.2	Sortilin-related receptor	SORL1	Q92673	N99	YGQVSINDSHNQM																	GQVSIN*DSHNQM#VVHW	116.19	2	2	1	0.81663	0.70326	1.005
IPI:IPI00030941.5	Tetraspanin-3	TSPAN3	O60637	N127	KVYKTYNGTNPDA	TYN*GTNPDAASR	68.355			1			0.84302
IPI:IPI00290043.2	Isoform Alpha-3B of Integrin alpha-3	ITGA3	P26006-1	N605	QAQAIENHTEVQF	SIDAYPIINQAQAIEN*HTEVQFQK	63.447	3	1		1.1958	0.60234		SIDAYPIINQAQAIEN*HTEVQFQK	117.18	3	4		0.87433	0.69986
IPI:IPI00437751.1	Isoform Somatic-1 of Angiotensin-converting enzyme	ACE	P12821-1	N695	KNMQIANHTIKYG									NM#QIAN*HTIK	88.495	1		1	0.90932		0.77977
IPI:IPI00221224.6	Aminopeptidase N	ANPEP	P15144	N265	PEDPNWNVTEFHT	GPSTPIPEDPNWN*VTEFHTTPK	188.1	22		57	1.5274		1.2215	GPSTPIPEDPNWN*VTEFHTTPK	167.92	2	7	7	0.4768	0.48453	0.51691
IPI:IPI00024284.6	Basement membrane-specific heparan sulfate proteoglycan core protein	HSPG2	P98160	N4068	PISPATNMSAHFR	SQGINIHTIIYIGGVEPSVPISPATN*M#SAHFR	106.1	3	3	8	0.9017	0.90283	0.80585	SQGINIHTIIYIGGVEPSVPISPATN*M#SAHFR	95.794	3	3	1	1.0909	1.0166	0.88406	IGGVEPSVPISPATN*M#SAHF	77.562		1			0.33052
IPI:IPI00513705.1	Isoform 1 of Neurofascin	NFASC	O94856-1	N752	ITWTPMNATSAFG									ITWTPM#N*ATSAFGPNIR	71.344			1			0.84762
IPI:IPI00005794.2	Uncharacterized protein	PGCP	B5MDX4	N396	SIIQPINITQVIS									VM#SIIQPIN*ITQVISHGE	57.148		6	1		0.72317	0.97313
IPI:IPI00178854.1	Isoform 1 of Contactin-4	CNTN4	Q8IWV2-1	N705	PEVTPANVSGGGG	RTEEAIPEVTPAN*VSGGGGSK	78.661			1			0.84848
IPI:IPI00029863.4	55 kDa protein	-	-	N299	HFPFKNNMSFVVI									NN*M#SFVVIVPTHFE	76.728	1		2	0.56267		0.87672	KNN*M#SFVVIVPTHF	95.417		2			1.1107
IPI:IPI00856098.1	p180/ribosome receptor	RRBP1	A7BI36	N91	DHDPAPNVTVIIR	IPDHDPAPN*VTVIIR	72.496	1			0.85196
IPI:IPI00018305.4	Insulin-like growth factor-binding protein 3	IGFBP3	P17936	N136	APPAPGNASESEE	AYIIPAPPAPGN*ASESEEDR	100.41		4	11		1.2495	0.82791	AYIIPAPPAPGN*ASESEEDR	98.507		4			0.47872
IPI:IPI00290328.3	Receptor-type tyrosine-protein phosphatase eta precursor	PTPRJ	Q12913	N397	EPGTRYNATVYSQ	YN*ATVYSQAAN*GTEGQPQAIEFR	92.932	1			0.85289
IPI:IPI00290328.3	Receptor-type tyrosine-protein phosphatase eta precursor	PTPRJ	Q12913	N406	VYSQAANGTEGQP	YN*ATVYSQAAN*GTEGQPQAIEFR	92.932	1			0.85289
IPI:IPI00022229.2	Apolipoprotein B-100	APOB	P04114	N2982	YESGSINFSKIEI	VNQNIVYESGSIN*FSK	107.61	16	14	9	0.86443	0.86227	0.89182	SGSIN*FSKIE	121.73	1	2	1	0.45132	1.5771	0.4814
IPI:IPI00479724.3	Similar to Integrin alpha-X precursor	ITGAX	-	N939	QFTKYINFSESEE	YIN*FSESEEK	119.68		3	2		0.95609	0.86499	YIN*FSESEEKE	72.434	1	1		0.76362	0.83583
IPI:IPI00166729.4	Zinc-alpha-2-glycoprotein	AZGP1	P25311	N109	DIVEYYNDSNGSH	DIVEYYN*DSN*GSHVIQGR	191.96		9	36		0.81583	0.81071	YYN*DSN*GSHVIQGR	228.84	23	28	30	1.0168	1.0717	0.5613
IPI:IPI00032179.3	Antithrombin-III	SERPINC1	P01008	N187	DKSITFNETYQDI	SITFN*ETYQDISEIVYGAK	256.08	10	21	54	0.78061	0.64762	0.66277	SITFN*ETYQDISEIVYGAK	194.37	16	15	17	0.55839	0.61126	0.62179	GDKSITFN*ETYQDISEIVY	76.85	1	1	1	1.2429	1.5325	1.0542
IPI:IPI00073196.3	Isoform 1 of Latent-transforming growth factor beta-binding protein 3	LTBP3	Q9NS15-1	N349	QGYKRINSTHCQD	IN*STHCQDINECAM#PGVCR	65.716	1			0.85693
IPI:IPI00945229.1	312 kDa protein	MGAM	-	N1323	DPAISGNETQPYP	VIIIIDPAISGN*ETQPYPAFTR	50.883	1			0.8571
IPI:IPI00029741.1	Integrin beta-5	ITGB5	P18084	N654	HSGKPDNQTCHSI									CIIIHSGKPDN*QTCHSICR	123.76	2	2	1	0.64831	0.98587	0.94801
IPI:IPI00423342.2	Isoform 3 of G-protein coupled receptor 126	GPR126	Q86SQ4-3	N324	NAKIISNISCNVK	IISN*ISCNVK	70.028	2			0.76681			IISN*ISCNVK	93.111	1		1	0.92844		0.89365
IPI:IPI00418972.3	sodium/hydrogen exchanger 6 isoform a precursor	SLC9A6	A8K160	N145	PTTIIVNVSGKFY									VQSSPTTIIVN*VSGK	99.927		2			0.86327
IPI:IPI00019449.1	Non-secretory ribonuclease	RNASE2	P10153	N44	FETQHINMTSQQC									TQHIN*M#TSQQCTN*AM#QVINNYQR	97.083	4	5	10	0.94326	0.49123	1.1567
IPI:IPI00010191.1	Collectrin	TMEM27	Q9HBJ8	N76	SHVIICNVTQRVS	EATEISHVIICN*VTQR	101.62	2	2	3	0.37485	0.72984	0.71617	ISHVIICN*VTQR	155.99	2		1	0.59592		1.9048
IPI:IPI00216986.2	Isoform C of Complement receptor type 2	CR2	P20023-3	N492	FVRPDVNSSCGEG																	VRPDVN*SSCGEGY	89.805			1			0.8644
IPI:IPI00298971.1	Vitronectin	VTN	P04004	N169	AFTDIKNGSIFAF									N*GSIFAFR	80.438			1			0.74191	DAFTDIKN*GSIF	169.37		12			0.98862
IPI:IPI00025257.1	Semaphorin-7A	SEMA7A	O75326	N258	NPEAPINVSRVAQ	EDNPDKNPEAPIN*VSR	66.215	1			0.82783			EDNPDKNPEAPIN*VSR	119.32		3	1		1.0222	0.74712
IPI:IPI00400826.1	Isoform 2 of Clusterin	CLU	P10909-2	N406	YQWKMINTSSIIE	M#IN*TSSIIEQINEQFNWVSR	218.66	6	8	25	0.91691	0.92392	1.0131	M#IN*TSSIIEQINEQFNWVSR	153.36	9	1		0.64461	0.67813		KM#IN*TSSIIEQIN*EQF	126.83	22	12	31	1.1713	0.76986	0.81341
IPI:IPI00878291.2	gamma-glutamyltransferase 2 isoform 1	GGT2	B5MCK8	N271	IIEHPINISIGDA																	RAEIIEHPIN*ISIGDAVIY	98.507	1		2	0.73428		0.99974
IPI:IPI00295339.4	P-selectin	SELP	P16109	N741	IEGQIINGSAQTA									GQIIN*GSAQTACQE	71.558			2			0.86804
IPI:IPI00293460.5	ATP-binding cassette sub-family A member 1	ABCA1	O95477	N98	GVVGNFNKSIVAR	YPTPGEAPGVVGNFN*K	98.942	2			0.51094			YPTPGEAPGVVGNFN*K	68.034	8	2		0.87452	1.2191
IPI:IPI00303283.2	Isoform Beta-3A of Integrin beta-3	ITGB3	P05106-1	N346	VVNIYQNYSEIIP									NVVNIYQN*YSE	88.681			1			0.86904
IPI:IPI00007221.2	Plasma serine protease inhibitor	SERPINA5	P05154	N262	GVPYQGNATAIFI	VVGVPYQGN*ATAIFIIPSEGK	100.21	8	2	7	0.57021	0.97676	0.80941	VVGVPYQGN*ATAIFIIPSEGK	112.74	2	6		0.91622	1.0739
IPI:IPI00290085.2	Cadherin-2	CDH2	P19022	N273	FIHQVWNGTVPEG									FIHQ*VWN*GTVPE	143.24		2	2		1.2087	0.80839	N*GTVPEGSKPGTY	72.652		1			0.59135
IPI:IPI00019146.6	Isoform 1 of Coxsackievirus and adenovirus receptor	CXADR	P78310-1	N106	SGDASINVTNIQI	SGDASIN*VTNIQISDIGTYQCK	73.918			2			1.2847	SGDASIN*VTNIQISDIGTYQCK	131.98		3			0.45702
IPI:IPI00024284.6	Basement membrane-specific heparan sulfate proteoglycan core protein	HSPG2	P98160	N3836	IVFHDINITAHGI									IVFHDIN*ITAHGISHCPTCR	70.41	1		2	1.0128		0.72967
IPI:IPI00032328.2	Isoform HMW of Kininogen-1	KNG1	P01042-1	N48	KKYNSQNQSNNQF	YN*SQN*QSNNQFVIYR	75.316	5	1		1.1495	1.3082		YNSQN*QSNN*QFVIYR	113.59	1	3	11	0.66759	0.55571	0.67542
IPI:IPI00022229.2	Apolipoprotein B-100	APOB	P04114	N3895	VDSPVYNATWSAS	FEVDSPVYN*ATWSASIK	96.163	3	29	20	0.84267	0.77703	0.77503	FEVDSPVYN*ATWSASIK	272.72	10	20	10	0.97794	0.83718	0.78355	EVDSPVYN*ATW	107.79			2			1.1131
IPI:IPI00073763.4	Semaphorin-4C	SEMA4C	Q9C0C4	N419	IVKKGTNFTHIVA	KGTN*FTHIVADR	96.745			6			0.73292	GTN*FTHIVADR	130.56	1			1.0124
IPI:IPI00154588.3	Signal peptide peptidase-like 2A	SPPL2A	Q8TCT8	N126	IFPPSGNRSEFPD									AM#IVVNN*SVIFPPSGN*R	118.13		1			0.8733
IPI:IPI00022661.3	Isoform Delta of Poliovirus receptor-related protein 2	PVRL2	Q92692-1	N137	TVEDEGNYTCEFA									IQDATIAIHGITVEDEGN*YTCE	117.37	3	2		0.85753	0.89016
IPI:IPI00025049.1	Cation-dependent mannose-6-phosphate receptor	M6PR	P20645	N94	AGIVQINKSNGKE	EAGN*HTSGAGIVQIN*K	258.41	7	68	20	0.88349	0.78809	0.68666	EAGN*HTSGAGIVQIN*K	178.03	20	13	19	0.82482	0.83985	1.2228
IPI:IPI00470535.1	Dihydropyridine receptor alpha 2 subunit	CACNA2D1	P54289-1	N1005	GVIDCGNCSRIFH	SFSGVIDCGN*CSR	90.793		6	2		0.79681	1.3527	SFSGVIDCGN*CSR	134.08	3	5	8	0.24153	0.36234	1.5181	SGVIDCGN*CSRIF	78.653	1			0.97462
IPI:IPI00168878.1	Torsin-1A-interacting protein 2	TOR1AIP2	Q8NFQ8	N286	FIQKHINASNPTE	HIN*ASNPTEPATIIFTAAR	82.877	2	1	2	0.76869	0.5436	0.74809	HIN*ASNPTEPATIIFTAAR	110.37	2	2	1	0.74753	0.67865	0.69791	IQKHIN*ASNPTEPATIIF	86.214		2	2		1.3282	1.487
IPI:IPI00642204.3	Thioredoxin domain-containing protein 16	TXNDC16	Q9P2K2	N460	DVCTKQNVTEFPI	QN*VTEFPIIK	85.355	2	1		0.66964	1.1227		QN*VTEFPIIK	88.681	1		1	0.90975		0.80524
IPI:IPI00008616.3	Isoform 1 of Solute carrier family 12 member 7	SLC12A7	Q9Y666-1	N312	PVCIIGNRTISRR	SAFDPPDIPVCIIGN*R	73.156	2			0.87714
IPI:IPI00419565.4	Isoform 1 of Stabilin-1	STAB1	Q9NY15-1	N2424	SDAGPDNSSWAPV									IIPAHSGISIIISDAGPDN*SSWAPVAPGTVVVSR	47.757	1		1	0.90156		0.85399
IPI:IPI00002483.5	Zinc transporter 1	SLC30A1	Q9Y6M5	N299	AFVEIINSTHASV									IIN*STHASVYE	108.47	2		3	0.7872		1.0268	VEIIN*STHASVY	99.568		1			0.82021
IPI:IPI00018279.8	Collagen alpha-3(V) chain	COL5A3	P25940	N141	PIPQQVNITDGRW	QIGIAIGPAIGIIGDPFRPIPQQVN*ITDGR	86.006		1			0.99621		QIGIAIGPAIGIIGDPFRPIPQQVN*ITDGR	99.957		1	3		0.73763	0.90079
IPI:IPI00853369.1	Plexin-B2	PLXNB2	O15031	N1002	SGGRSINVTGQGF	SIN*VTGQGFSIIQR	132.86	3	2		0.61434	0.47031		SIN*VTGQGFSIIQR	94.09	3	1	2	1.0819	0.96707	1.3377	ASGGRSIN*VTGQGF	72.958			1			0.80599
IPI:IPI00607576.1	Isoform 1 of Transmembrane protein C9orf5	C9orf5	Q9H330-1	N551	IIGDKVNNTAVIE	IIGDKVN*NTAVIEK	114.7	3	1	5	1.4181	0.75302	0.98557	IIGDKVN*NTAVIEK	122.97	3	1	5	0.62624	0.75533	0.73982
IPI:IPI00290085.2	Cadherin-2	CDH2	P19022	N402	VDIIVANITVTDK									VDIIVAN*ITVTDK	84.718	5			0.88131
IPI:IPI00291398.2	Isoform Long of Nucleolysin TIA-1 isoform p40	TIA1	P31483-1	N13	KTIYVGNISRDVT	M#EDEMPKTIYVGN*ISR	53.754	1			0.88225
IPI:IPI00640044.2	low affinity immunoglobulin gamma Fc region receptor III-A isoform a precursor	FCGR3A	-	N92	AYSPEDNSTQWFH									CQGAYSPEDN*STQWFHN*E	109.79	4			0.88257
IPI:IPI00014375.3	Glutamyl aminopeptidase	ENPEP	Q07075	N340	EEYFAMNYSIPKI									YFAM#N*YSIPK	133.13		4	10		0.81843	0.94793
IPI:IPI00024035.1	Isoform 1 of Cadherin-6	CDH6	P55285-1	N399	REDAQINTTIGSV	EDAQIN*TTIGSVTAQDPDAAR	73.918		2	1		1.0303	0.73624
IPI:IPI00472754.2	Isoform 1 of Dyslexia-associated protein KIAA0319-like protein	KIAA0319L	Q8IZA0-1	N742	AAGEVINHSDHHP									DEGSPAAGEVIN*HSDHHPIIFISNIVE	69.133			1			0.78802	TRDEGSPAAGEVIN*HSDHHPIIF	73.918		1			0.98046
IPI:IPI00151358.2	Isoform 1 of Cleft lip and palate transmembrane protein 1-like protein	CLPTM1L	Q96KA5-1	N229	KDIMVINRSTTEI	DIM#VIN*R	97.602	7			0.85786			DIM#VIN*R	94.662		2			0.9116
IPI:IPI00412492.4	Isoform 1 of Plexin-D1	PLXND1	Q9Y4D7-1	N1099	RFHMVQNVSMAVH									FHM#VQN*VSM#AVHHIGR	75.589			2			0.88492
IPI:IPI00872579.2	Isoform 2 of Protocadherin-1	PCDH1	Q08174-2	N720	YITAPSNTSHKII									NDNAPYITAPSN*TSHK	66.387	2		2	0.76212		1.0093
IPI:IPI00022810.2	Isoform 1 of Dipeptidyl peptidase 1	CTSC	P53634-1	N53	GSQRDVNCSVMGP	DVN*CSVM#GPQEK	106.49		8	5		1.0136	0.75823
IPI:IPI00298793.4	Beta-mannosidase	MANBA	O00462	N77	RWVSIDNWTYSKE	WVSIDN*WTYSK	72.006		2			0.66657		WVSIDN*WTYSK	66.19			2			1.1068
IPI:IPI00289819.5	Cation-independent mannose-6-phosphate receptor	IGF2R	P11717	N581	GKKIKTNITIVCK	TN*ITIVCKPGDIESAPVIR	75.463	1	1	2	1.0357	1.3634	0.91859	TN*ITIVCKPGDIE	121.28	2	1		0.67167	0.44413
IPI:IPI00151036.1	E3 ubiquitin-protein ligase RNF13	RNF13	O43567	N43	IAYNFENASQTFD																	NFEN*ASQTFDDIPARF	74.769	2		2	0.90214		0.87195
IPI:IPI00011073.1	Tektin-3	TEKT3	Q9BXF9	N86	MIPFVSNRTTFFT																	VSN*RTTF	99.511	2	2		0.95171	0.82456
IPI:IPI00006547.4	T-cell immunomodulatory protein	ITFG1	Q8TB96	N226	IFITTINATTSTF																	ITTIN*ATTSTF	91.658			1			0.88864
IPI:IPI00002478.1	Isoform B of Endothelin-converting enzyme 1	ECE1	P42892-1	N210	ERIGGWNITGPWA	IGGWN*ITGPWAK	94.465	1			0.80144			IGGWN*ITGPWAK	70.488	2		2	0.99875		0.86606
IPI:IPI00293033.5	NID2 protein	NID2	Q8IV28	N252	VPYVPANFTAHIS	TNIQGQVPYVPAN*FTAHISPYK	66.325	1	2	3	0.97799	0.99845	0.7226	TNIQGQVPYVPAN*FTAHISPYK	61.276	2	3	1	0.70131	0.88461	0.81855	VPAN*FTAHISPY	64.82	1			1.1186
IPI:IPI00022229.2	Apolipoprotein B-100	APOB	P04114	N1523	ESNIRFNSSYIQG	FN*SSYIQGTN*QITGR	175.66	3	11	11	0.68262	0.8783	0.95511	FN*SSYIQGTNQITGR	179.56	6	17	8	0.79623	1.0495	0.98015
IPI:IPI00056478.1	Isoform 1 of Immunoglobulin superfamily member 8	IGSF8	Q969P0-1	N50	AVSISCNVTGYEG									VAGTAVSISCN*VTGYEGPAQQNFE	67.11			1			0.99104	RVAGTAVSISCN*VTGY	88.282	3	1	8	0.81487	0.99135	0.76564
IPI:IPI00856012.1	Isoform 1 of Collagen alpha-6(VI) chain	COL6A6	A6NMZ7-1	N761	VGVFGSNVTQIEE																	GSN*VTQIEEISGRPEM#VF	153.23		2	3		0.61111	1.171
IPI:IPI00002252.2	Isoform Long of Macrosialin	CD68	P34810-1	N246	YMAVEYNVSFPHA																	M#AVEYN*VSFPHAAQW	97.463	6		9	1.247		0.53545
IPI:IPI00218899.7	Isoform 2 of Alcohol dehydrogenase 4	ADH4	P08319-2	N340	IIGRTINGTFFGG	TIN*GTFFGGWK	94.616	2	2		0.66944	0.62295		TIN*GTFFGGWK	77.062	1	3	2	1.2053	0.90728	1.0518
IPI:IPI00168262.2	Procollagen galactosyltransferase 1	GLT25D1	Q8NBJ5	N381	VDGKAMNTSQVEA	AM#N*TSQVEAIGIQM#IPGYR	118.72	5		5	0.69181		1.0913
IPI:IPI00216172.2	lysosome-associated membrane glycoprotein 2 isoform C precursor	LAMP2	Q6Q3G8	N356	IRVQPFNVTQGKY	VQPFN*VTQGK	118.18		4	50		0.83952	1.2143	VQPFN*VTQGK	123.35	13	38	44	0.8367	0.94932	0.61878
IPI:IPI00337612.2	Isoform 1 of Discoidin, CUB and LCCL domain-containing protein 1	DCBLD1	Q8N8Z6-1	N277	SSWQSVNESGDQV																	QSVN*ESGDQVHW	85.355			1			0.89177
IPI:IPI00017232.4	Isoform 1 of Sodium/potassium/calcium exchanger 6	SLC24A6	Q6J4K2-1	N60	RKVCGINVSDRCD	VCGIN*VSDR	78.149		1			0.36628		VCGIN*VSDR	85.67			1			1.4178
IPI:IPI00942758.1	PREDICTED: integrin, alpha D variant (Fragment)	ITGAD	Q59H14	N407	MSPTFINMSQENV																	IYPPNM#SPTFIN*M#SQENVDM#RDSY	68.952	1		1	0.84653		0.93889
IPI:IPI00056329.1	Transmembrane protein 219	TMEM219	Q86XT9	N167	SEEGAGNATISPR									GAGN*ATISPR	56.432		1			0.89283
IPI:IPI00022488.1	Hemopexin	HPX	P02790	N187	SWPAVGNCSSAIR	SWPAVGN*CSSAIR	95.094		14	13		1.1311	0.90392	SWPAVGN*CSSAIR	116.01	31	36	48	0.7324	0.84554	0.85313
IPI:IPI00022959.1	Isoform 1 of Poliovirus receptor-related protein 3	PVRL3	Q9NQS3-1	N222	TTTSFPNETATII									STTTSFPN*ETATIISQYK	61.265	5	2		0.938	0.84884
IPI:IPI00414303.1	ATP-binding cassette sub-family A member 2 isoform b	ABCA2	-	N1588	SIGPTINISSGES	SPAN*GSIGPTIN*ISSGESR	70.802			1			1.3786	SPAN*GSIGPTIN*ISSGESR	97.32		2			0.40898
IPI:IPI00414303.1	ATP-binding cassette sub-family A member 2 isoform b	ABCA2	-	N1580	VIKSPANGSIGPT	SPAN*GSIGPTIN*ISSGESR	70.802			1			1.3786	SPAN*GSIGPTIN*ISSGESR	97.32		2			0.40898
IPI:IPI00020557.2	Prolow-density lipoprotein receptor-related protein 1	LRP1	Q07954	N2815	AAGCIYNSTCDDR	WICDGDKDCADGADESIAAGCIYN*STCDDR	66.017	3			0.61344			SIAAGCIYN*STCDDR	109.84			1			1.1761
IPI:IPI00184311.4	Ectonucleotide pyrophosphatase/phosphodiesterase family member 1	ENPP1	P22413	N748	PPQINKNSSGIYS																	ISPPQINKN*SSGIY	125.53	2	3		0.77813	1.0119
IPI:IPI00016334.2	Isoform 1 of Cell surface glycoprotein MUC18	MCAM	P43121-1	N449	KENMVINISCEAS	ENM#VIN*ISCEASGHPR	128.95	3		4	0.95315		0.83921
IPI:IPI00884926.1	alpha-1-acid glycoprotein 1 precursor	ORM1	B7ZKQ5	N103	INVQRENGTISRY																	INVQREN*GTISRY	134.98	1	2	1	0.81408	0.90647	0.9717
IPI:IPI00847381.1	selenoprotein P isoform 2	SEPP1	-	N204	CEKKCGNCSITTI	CGN*CSITTIK	75.294	3	1		0.89365	1.0543		CGN*CSITTIK	77.677	3	1	1	0.31018	1.1408	1.0947
IPI:IPI00964791.1	Uncharacterized protein	SIL1	D6REA1	N200	RIINKFNSSSSSI	FN*SSSSSIEEK	112.15		1			0.77723		IINKFN*SSSSSIEEK	111.63	1		3	0.99324		0.92593
IPI:IPI00478749.2	Isoform 1 of Thioredoxin domain-containing protein 11	TXNDC11	Q6PKC3-1	N337	FPREVINYTAENI	EVIN*YTAENICK	99.5	1			0.89894
IPI:IPI00412345.2	Glucagon receptor	GCGR	P47871	N59	PTEIVCNRTFDKY	IYGDQCHHN*ISIIPPPTEIVCN*R	58.564	1			0.89938
IPI:IPI00412345.2	Glucagon receptor	GCGR	P47871	N46	GDQCHHNISIIPP	IYGDQCHHN*ISIIPPPTEIVCN*R	58.564	1			0.89938
IPI:IPI00301459.2	Group XV phospholipase A2	PLA2G15	Q8NCC3	N289	VQTPTINYTIRDY	VFVQTPTIN*YTIR	99.215		13			0.90109		VFVQTPTIN*YTIR	100.55	1	7	4	0.71489	1.0811	0.90155
IPI:IPI00783931.3	Isoform 1 of Collagen alpha-1(XVIII) chain	COL18A1	P39060-3	N129	SFVQIWNDTVPTE	SFVQIWN*DTVPTESIAR	71.354	4	2		0.85739	0.91653		SFVQIWN*DTVPTESIAR	140.22		1	2		0.94178	0.88313
IPI:IPI00449028.2	Isoform 1 of A disintegrin and metalloproteinase with thrombospondin motifs 13	ADAMTS13	Q76LX8-1	N707	AGIRWVNYSCIDQ									WVN*YSCIDQAR	96.015	1			0.90296
IPI:IPI00289819.5	Cation-independent mannose-6-phosphate receptor	IGF2R	P11717	N871	IIIEYVNGSACTT									YVN*GSACTTSDGR	49.448		1			0.90376
IPI:IPI00009855.3	Solute carrier family 15 member 3	SLC15A3	Q8IY34	N439	IHYIHHNETVSQQ																	IHHN*ETVSQQIGEVIY	121.28	1	1		1.3881	0.42091
IPI:IPI00552690.4	PTPRK protein	PTPRK	B4DHC3	N462	HIPPYTNVSIKMI	APQHVVNHIPPYTN*VSIK	46.319	1			1.0634			APQHVVNHIPPYTN*VSIK	44.807		1			0.74576
IPI:IPI00884926.1	alpha-1-acid glycoprotein 1 precursor	ORM1	B7ZKQ5	N72	FFYFTPNKTEDTI																	YFTPN*KTEDTIF	169.58	47	37	66	0.82241	1.0353	0.85844
IPI:IPI00299503.2	Isoform 1 of Phosphatidylinositol-glycan-specific phospholipase D	GPLD1	P80108-1	N568	INVEAANWTVRGE									AAN*WTVR	74.415		1			0.90609
IPI:IPI00383879.7	Arylacetamide deacetylase	AADAC	P22760	N78	PPTSDENVTVTET	VVGSFDEVPPTSDEN*VTVTETK	133.93		7	45		1.2965	1.2668	VVGSFDEVPPTSDEN*VTVTETK	103.88			4			0.49667	KVVGSFDEVPPTSDEN*VTVTETKF	96.487	22	14	13	0.74377	0.74961	0.88395
IPI:IPI00002478.1	Isoform B of Endothelin-converting enzyme 1	ECE1	P42892-1	N166	IKHIIENSTASVS	HIIEN*STASVSEAER	104.41			2			0.83759	HIIEN*STASVSEAER	97.69	1			0.975
IPI:IPI00021302.3	Sushi domain-containing protein 2	SUSD2	Q9UGT4	N494	QPGTMSNGTETRG	AQ*PGTM#SN*GTETR	65.395		5	3		0.84783	0.9669
IPI:IPI00022331.1	Phosphatidylcholine-sterol acyltransferase	LCAT	P04180	N296	ISTPSFNYTGRDF	M#AWPEDHVFISTPSFN*YTGR	61.962			1			1.3538	DHVFISTPSFN*YTGR	96.734	1			0.46186
IPI:IPI00465261.2	Isoform 1 of Endoplasmic reticulum aminopeptidase 2	ERAP2	Q6P179-1	N431	ITKDSINSSRPIS	DSIN*SSRPISK	72.321	1			0.90798
IPI:IPI00856096.2	Transmembrane protein 181	TMEM181	Q9P2C4	N185	IQTSAANFSINNS	VIQTSAAN*FSINNSK	93.494	4		4	0.60785		0.62752	VIQTSAAN*FSINNSK	164.81	2	11		1.3134	1.0841
IPI:IPI00002252.2	Isoform Long of Macrosialin	CD68	P34810-1	N279	QSFSCSNSSIIIS	DIQAPIGQSFSCSN*SSIIISPAVHIDIISIR	133.47	1	2	13	0.96645	0.82713	0.83722	DIQAPIGQSFSCSN*SSIIISPAVHIDIISIR	58.26			4			1.0034
IPI:IPI00004065.2	Ecto-ADP-ribosyltransferase 4	ART4	Q93070	N274	QIRSTGNISTYNC	STGN*ISTYNCQIIK	94.023	1	1		0.80309	1.2444		STGN*ISTYNCQIIK	97.273	3			0.68122
IPI:IPI00013698.3	N-acylsphingosine amidohydrolase (Acid ceramidase) 1, isoform CRA_c	ASAH1	Q13510-1	N437	YFIIGGNQSGEGC	IIAPAYFIIGGN*QSGEGCVITR	85.808	8	5	3	0.58139	0.73188	1.0329	IIAPAYFIIGGN*QSGEGCVITR	98.062	1	3		1.3503	0.85352
IPI:IPI00013887.1	Beta-galactoside alpha-2,6-sialyltransferase 1	ST6GAL1	P15907	N149	HIRDHVNVSMVEV	DHVN*VSM#VEVTDFPFN*TSEWEGYIPK	158	1	2	12	0.72306	0.87178	0.90056	DHVN*VSM#VE	168.27	4		1	0.91529		1.1404
IPI:IPI00219896.2	Isoform 2 of Integrin alpha-L	ITGAL	P20701-2	N65	GAPGEGNSTGSIY	VIQVGN*GVIVGAPGEGN*STGSIYQCQSGTGHCIPVTIR	42.904	1			0.91032
IPI:IPI00015476.1	Neutral amino acid transporter A	SLC1A4	P43007	N206	QNSSSGNVTHEKI	VVTQNSSSGN*VTHEK	97.69			7			1.0532	VVTQNSSSGN*VTHEK	135.02	6	9	3	0.67768	0.9863	0.92735
IPI:IPI00021302.3	Sushi domain-containing protein 2	SUSD2	Q9UGT4	N462	VTFDGTNFTFNGR	IASAFGDPHFVTFDGTN*FTFN*GR	76.118		3			0.88773		IASAFGDPHFVTFDGTN*FTFN*GR	77.391			1			0.9346
IPI:IPI00790020.1	35 kDa protein	JAM2	-	N187	IGSQSTNSSYTMN	IGSQSTN*SSYTM#NTK	75.764			3			1.1786	IGSQSTN*SSYTM#NTK	59.709		4			0.64489
IPI:IPI00854588.1	LIPC protein	LIPC	A6H8L5	N78	IQECGFNSSIPIV									CGFN*SSIPIVM#IIHGWSVDGVIE	65.149	1			0.91181
IPI:IPI00022608.2	Sortilin-related receptor	SORL1	Q92673	N1733	TSRGIGNWSDSKS	GIGN*WSDSK	68.735	2		1	0.8955		0.64151	GIGN*WSDSK	99.442	4	2	2	1.2089	0.78986	1.027
IPI:IPI00478635.1	Isoform 4 of Transmembrane protease serine 6	TMPRSS6	Q8IU80-5	N444	VHYGIYNQSDPCP									VHYGIYN*QSDPCPGE	57.804		1			0.91262
IPI:IPI00853149.1	transmembrane protein 131	TMEM131	Q92545	N290	SSREADNHTAFIR	EADN*HTAFIR	74.841	2		1	1.0236		0.8189	EADN*HTAFIR	96.342		1			0.90081
IPI:IPI00219825.2	Prosaposin	PSAP	B1AVU8	N80	GDMIKDNATEEEI	DVVTAAGDM#IKDN*ATEEEIIVYIEK	214.55	20	78	35	0.80622	0.9682	0.64885	DVVTAAGDM#IKDN*ATEEE	178.14		7	6		0.28803	1.8641
IPI:IPI00759642.2	Isoform 2 of Scavenger receptor cysteine-rich type 1 protein M130	CD163	Q86VB7-2	N140	GWGKHSNCTHQQD	HSN*CTHQQDAGVTCSDGSNIEM#R	80.238	2		2	1.2149		0.68314	HSN*CTHQQDAGVTCSDGSNIEM#R	118.72	2		2	1.0341		0.7318
IPI:IPI00784257.1	Folate receptor beta precursor	FOLR2	P14207	N132	PWIQQVNQSWRKE									CSPNIGPWIQQVN*QSWR	76.151		5	3		0.9911	0.84521
IPI:IPI00022608.2	Sortilin-related receptor	SORL1	Q92673	N1164	CRSDEYNCSSGMC	SDEYN*CSSGM#CIR	93.011		4	4		1.2045	0.63425
IPI:IPI00479116.1	Carboxypeptidase N subunit 2	CPN2	P22792	N348	IYIGSNNITAIHP	IYIGSN*N*ITAIHPAIFQN*ISK	109.04	6		4	0.85104		0.79476	IYIGSN*N*ITAIHPAIFQN*ISK	114.29	3	3	7	0.53211	0.45483	0.98248	IGSN*N*ITAIHPAIF	129.34	3	1	3	1.296	1.1654	1.2816
IPI:IPI00743104.2	Integrin alpha-1	ITGA1	P56199	N1113	GEIRSENASIVIS	SEN*ASIVISSSNQKR	196.33		50	39		1.2223	1.0104	SEN*ASIVISSSNQKR	172.1		69	31		0.82394	0.62297
IPI:IPI00107357.7	Isoform 2 of Cleft lip and palate transmembrane protein 1	CLPTM1	O96005-2	N119	EHFTDFNATSAIF																	ISEHEHFTDFN*ATSAIF	74.769		1			0.92092
IPI:IPI00020557.2	Prolow-density lipoprotein receptor-related protein 1	LRP1	Q07954	N185	YIIQPDNRSCKAK									GYIIQPDN*R	148.05	23	29	109	1.0007	1.0651	0.70241
IPI:IPI00030739.1	Apolipoprotein M	APOM	O95445	N135	PGGIMINETGQGY	TEIFSSSCPGGIM#IN*ETGQGYQR	99.409	1		1	0.86204		1.2679	TEIFSSSCPGGIM#IN*ETGQGYQR	68.49	1			0.90193			SSSCPGGIM#IN*ETGQGY	72.898			1			0.66044
IPI:IPI00031821.1	Integral membrane protein 2B	ITM2B	Q9Y287	N170	CYVIPINTSIVMP	CYVIPIN*TSIVM#PPR	85.536	3	1		0.87362	0.97378
IPI:IPI00009456.1	5'-nucleotidase	NT5E	P21589	N311	GNPIIINSSIPED	GNVISSHGNPIIIN*SSIPEDPSIK	120.75	8	7	10	1.0515	0.72292	0.88882	GNVISSHGNPIIIN*SSIPEDPSIK	139.7	5	7	8	1.0485	0.88162	0.9537
IPI:IPI00374563.3	Agrin	AGRN	O00468	N135	KNEIMINSSIMRI	N*EIM#IN*SSIM#R	73.781	1	1	4	0.91098	0.76054	1.1011	NEIM#IN*SSIM#R	98.156			1			0.9322
IPI:IPI00296524.2	Arylsulfatase K	ARSK	Q6UWY0	N498	KQSIGQNYSNVIA									QSIGQN*YSNVIANIR	71.879		1	1		0.85182	1.0022
IPI:IPI00299503.2	Isoform 1 of Phosphatidylinositol-glycan-specific phospholipase D	GPLD1	P80108-1	N659	SGHVIMNGTIKQV	IGTSISSGHVIM#N*GTIK	132.08	5	5	5	0.79294	1.0265	0.82299	IGTSISSGHVIM#N*GTIK	75.968	3	5	1	1.0192	0.82174	1.0794
IPI:IPI00152377.1	Dolichyl-diphosphooligosaccharide--protein glycosyltransferase subunit STT3B	STT3B	Q8TCJ2	N616	QIAGMANRTTIVD	VM#SWWDYGYQIAGM#AN*R	111.43		1			0.74849		VM#SWWDYGYQIAGM#AN*R	70.529	1	2	2	0.50038	0.77051	0.72719	QIAGM#AN*RTTIVDNNTW	97.203		2			1.8927
IPI:IPI00183750.7	Isoform 1 of MAM domain-containing protein 2	MAMDC2	Q7Z304-1	N329	SPVHCQNQTEIIF									GGYVAIDDISFSPVHCQN*QTE	60.564	1			0.92832
IPI:IPI00248596.9	extracellular leucine-rich repeat and fibronectin type-III domain-containing protein 1	ELFN1	P0C7U0	N90	GNITYINITKNEI	FGN*ITYIN*ITK	104.79	2			1.2028			FGN*ITYIN*ITK	84.687	1	2		0.98856	0.59429
IPI:IPI00248596.9	extracellular leucine-rich repeat and fibronectin type-III domain-containing protein 1	ELFN1	P0C7U0	N85	SISRFGNITYINI	FGN*ITYIN*ITK	104.79	2			1.2028			FGN*ITYIN*ITK	84.687	1	2		0.98856	0.59429
IPI:IPI00909812.1	cDNA FLJ54117, highly similar to CD97 antigen	-	B4DTS6	N33	ARWCPQNSSCVNA									WCPQN*SSCVN*ATACR	101.32			4			0.92983
IPI:IPI00025874.2	Dolichyl-diphosphooligosaccharide--protein glycosyltransferase subunit 1 precursor	RPN1	P04843	N338	YRDEIGNVSTSHI	DEIGN*VSTSHIIIIDDSVEM#EIRPR	136.43	2	9	20	0.66949	0.89531	0.79983	IGN*VSTSHIIIIDDSVEM#E	166.77	30	44	55	0.95609	0.77459	1.4932
IPI:IPI00217766.3	Lysosome membrane protein 2	SCARB2	Q14108	N105	NIQFGDNGTTISA	AN*IQFGDN*GTTISAVSNK	203.99		55	38		0.80284	0.93561	NKANIQFGDN*GTTISAVSNK	244.17		58			0.36887		GDN*GTTISAVSNKAY	153.38		2			1.6206
IPI:IPI00017601.1	Ceruloplasmin	CP	P00450	N397	DIFTKENITAPGS	EN*ITAPGSDSAVFFEQGTTR	149.52	48	49	27	0.74023	0.89739	0.47444									TKEN*ITAPGSDSAVFF	149.69	3	5	16	1.3039	1.0348	1.1461
IPI:IPI00743104.2	Integrin alpha-1	ITGA1	P56199	N402	VGAYDWNGTVVMQ																	DWN*GTVVM#QKASQIIIPRN*TTF	89.374	2			0.93315
IPI:IPI00796990.3	cDNA FLJ58124, highly similar to Complement factor I	CFI	A8K3L0	N103	GTKFINNGTCTAE	FIN*N*GTCTAEGK	83.182	7		4	0.97078		0.86968	FINN*GTCTAEGK	84.507	2	1		0.88676	0.56781		INN*GTCTAEGKF	99.568	1	2		1.134	1.1735
IPI:IPI00056478.1	Isoform 1 of Immunoglobulin superfamily member 8	IGSF8	Q969P0-1	N327	PIEIICNVSGAIP	IGPGEPIEIICN*VSGAIPPAGR	81.016	2	2	4	0.3379	0.74098	1.0817	IGPGEPIEIICN*VSGAIPPAGR	108.45	2	10	7	1.2296	0.69048	1.527
IPI:IPI00955461.1	HLA class II histocompatibility antigen, DRB1-12 beta chain	HLA-DRB5	Q95IE3	N48	GECYFFNGTERVR	FIEYSTGECYFFN*GTER	220.76	14	12	72	1.3099	0.86425	1.4716	FIEYSTGECYFFN*GTER	121.99	13	1	1	0.44177		0.58682
IPI:IPI00796990.3	cDNA FLJ58124, highly similar to Complement factor I	CFI	A8K3L0	N177	ISDISINSTECIH									ISDISIN*STE	99.815			1			0.93569
IPI:IPI00300384.3	Isoform 1 of Receptor tyrosine-protein kinase erbB-2	ERBB2	P04626-1	N68	ITYIPTNASISFI									ITYIPTN*ASISFIQDIQE	75.376			1			0.93589
IPI:IPI00021997.1	Protein CREG1	CREG1	O75629	N193	WFFAKINITNIWV	IN*ITNIWVIDYFGGPK	202.63	3	3	7	0.79786	0.83677	1.0131	IN*ITNIWVIDYFGGPK	197.17		2	2		0.61123	1.0859	AKIN*ITNIW	98.392	1			1.2719
IPI:IPI00020987.1	Prolargin	PRELP	P51888	N320	EHIYINNNSIEKI	IEHIYINN*NSIEK	147.24		1			0.34257		IEHIYIN*N*NSIEK	103.88	1		1	1.5297			INN*NSIEKIN*GTQICPNDIVAF	78.661	7	1
IPI:IPI00292950.4	Serpin peptidase inhibitor, clade D (Heparin cofactor), member 1	SERPIND1	Q8IVC0	N216	HFKDFVNASSKYE	DFVN*ASSK	108.74	3			0.89843			DFVN*ASSKYE	157.78	3		2	0.88594		0.9764	KDFVN*ASSKY	98.033	2			0.98649
IPI:IPI00291007.6	Isoform 3 of Scavenger receptor class B member 1	SCARB1	Q8WTV0-1	N227	VFTGVQNISRIHI									IN*NSDSGIFTVFTGVQN*ISR	104.84	9			0.93843
IPI:IPI00257239.1	Isoform 1 of UDP-GlcNAc:betaGal beta-1,3-N-acetylglucosaminyltransferase 2	B3GNT2	Q9NY97-1	N79	IISMITNQTGEAG	QYNPIISM#ITN*QTGEAGR	82.259	4			1.0661			QYNPIISM#ITN*QTGEAGR	90.348	2			0.81212
IPI:IPI00217954.5	Leucine-rich repeat-containing G-protein coupled receptor 4	LGR4	Q9BXB1	N314	MVQQFPNITGTVH									GASM#VQQFPN*ITGTVHIE	84.859		9			0.93949
IPI:IPI00217652.5	Isoform 1 of Glucoside xylosyltransferase 1	GXYLT1	Q4G148-1	N278	SGVMIMNMTRMRR	TGVN*SGVM#IM#N*M#TR	68.809			7			1.0117	TGVN*SGVM#IM#N*M#TR	92.265		6			0.86905
IPI:IPI00385264.1	Ig mu heavy chain disease protein	-	P04220	N210	AVKTHTNISESHP																	TRQDGEAVKTHTN*ISESHPN*ATF	84.249			2			0.94041
IPI:IPI00385264.1	Ig mu heavy chain disease protein	-	P04220	N217	ISESHPNATFSAV																	TRQDGEAVKTHTN*ISESHPN*ATF	84.249			2			0.94041
IPI:IPI00927657.2	hephaestin isoform a	HEPH	-	N768	GMRAIYNVSQCPG	AIYN*VSQCPGHQATPR	106.42	3	2	1	0.95394		1.5404	AIYN*VSQCPGHQATPR	164.65	2		2	0.81612		0.45628
IPI:IPI00065533.4	Protein FAM20A	FAM20A	Q96MK3	N70	PGTIVHNFSRTEP	DSAAAASDPGTIVHN*FSR	149.44	7	5	3	0.95908	1.0503	0.69236	DSAAAASDPGTIVHN*FSR	162.94	1	2	2	0.82812	0.95981	1.1648
IPI:IPI00793688.1	60 kDa protein	CD276	-	N215	RVVIGANGTYSCI	VVIGAN*GTYSCIVR	159.08	33	28		0.92473	0.85921		VVIGAN*GTYSCIVR	174.05	5		38	0.86364		1.1225
IPI:IPI00219825.2	Prosaposin	PSAP	B1AVU8	N215	QTAVRTNSTFVQA	TN*STFVQ*AIVEHVK	193.16	12	11	31	0.8646	1.1542	0.94736	TN*STFVQAIVEHVKEE	200.16	9	7	12	1.0797	0.89747	0.7119
IPI:IPI00220613.4	Isoform 2C2A of Collagen alpha-2(VI) chain	COL6A2	P12110-2	N856	IIQQIINATEITQ									TIPIIQQIIN*ATE	109.84			1			0.94369
IPI:IPI00410401.2	Nuclear pore membrane glycoprotein 210-like	NUP210L	Q5VU65	N495	VEGGSGNFTWTSS																	KVQVEGGSGN*F	73.233	1			0.94465
IPI:IPI00031718.1	Isoform 1 of Ectonucleoside triphosphate diphosphohydrolase 4	ENTPD4	Q9Y227-1	N404	TIQPFMNKTNETQ	ETIQPFM#N*K	83.005		1			0.94512
IPI:IPI00945633.1	Uncharacterized protein	SSR1	C9IZQ1	N136	YQFYIQNFTAIPI	YPQDYQFYIQN*FTAIPINTVVPPQR	145.44	5	3	8	0.91351	1.1193	0.78162	YPQDYQFYIQN*FTAIPINTVVPPQR	110.26	5	4	4	0.75577	1.0956	1.0069
IPI:IPI00008787.4	Alpha-N-acetylglucosaminidase	NAGLU	P54802	N503	IIRSVYNCSGEAC	SVYN*CSGEACR	102.53	6	4	2	1.0849	1.1256	0.85078	SVYN*CSGEACR	67.153	1	1		0.77302	0.89522
IPI:IPI00217561.2	Isoform Beta-1C of Integrin beta-1	ITGB1	P05556-3	N669	QECSYFNITKVES	KDTCTQECSYFN*ITK	179.02	6		31	0.7958		0.86483	CSYFN*ITK	107.47		1			1.1794
IPI:IPI00437751.1	Isoform Somatic-1 of Angiotensin-converting enzyme	ACE	P12821-1	N445	IIDRVTNDTESDI	VTN*DTESDINYIIK	143.93	2	1		0.92805	0.96608
IPI:IPI00914899.1	Laminin subunit gamma-3 precursor	LAMC3	Q9Y6N6	N328	HECIPCNCSGRSE	GTAEAAHECIPCN*CSGR	88.73	2		1	0.92203		0.97413
IPI:IPI00853369.1	Plexin-B2	PLXNB2	O15031	N127	AIRAISNISIRIF	AISN*ISIR	105.14		1	3		0.66672	1.1042	AISN*ISIR	143.01	1		4	0.79356		1.2343
IPI:IPI00789911.3	Isoform 2 of Lymphocyte antigen 75	LY75	O60449-2	N1103	SRQTIQNASETVK	QTIQN*ASETVK	98.156	1		1	0.59355		1.231	QTIQN*ASETVK	131.83		2			1.0256
IPI:IPI00465261.2	Isoform 1 of Endoplasmic reticulum aminopeptidase 2	ERAP2	Q6P179-1	N714	HMMDRRNISDISE	RN*ISDISENIK	87.568			1			0.95037
IPI:IPI00008895.1	Epithelial membrane protein 2	EMP2	P54851	N44	VWRICTNNTNCTV									ICTN*NTN*CTVINDSFQE	116.86			11			0.74991	RICTN*NTN*CTVINDSFQEY	151.59	16	8	19	0.97341	0.9514	1.127
IPI:IPI00030847.3	Transmembrane 9 superfamily member 3	TM9SF3	Q9HD45	N174	NRIVDVNITSEGK	IVDVN*ITSEGK	159.09	6	11	18	0.95985	0.93629	1.1892	IVDVN*ITSE	74.464	12	1	1	0.73864	0.52914	1.3707
IPI:IPI00743104.2	Integrin alpha-1	ITGA1	P56199	N780	RITIDFNITDPEN	ITIDFN*ITDPENGPVIDDSIPNSVHEYIPFAK	71.528		2	1		1.5507	1.094	ITIDFN*ITDPEN*GPVIDDSIPNSVHE	74.579	2	5		0.55174	0.62024
IPI:IPI00103251.5	Transmembrane emp24 domain-containing protein 6	TMED6	Q8WW62	N156	KERKQINDTIDAI									KQIN*DTIDAIEDGTQK	72.175		1			0.95571
IPI:IPI00293088.7	Lysosomal alpha-glucosidase	GAA	P10253	N925	NGVPVSNFTYSPD	VTVIGVATAPQQVISNGVPVSN*FTYSPDTK	75.896		4	11		0.98976	1.2208	VTVIGVATAPQQVISN*GVPVSN*FTYSPDTK	65.118	1		7	1.1412		0.47242
IPI:IPI00153060.4	Angiopoietin-related protein 4	ANGPTL4	Q9BY76	N177	PVDPAHNVSRIHR	IPEM#AQPVDPAHN*VSR	65.219	2	2		1.0391	0.87356
IPI:IPI00414303.1	ATP-binding cassette sub-family A member 2 isoform b	ABCA2	-	N515	TFAFVGNVTHYAQ																	AFVGN*VTHY	104.45		1	1		0.94444	0.96927
IPI:IPI00032220.3	Angiotensinogen	AGT	P01019	N47	FHIVIHNESTCEQ									VYIHPFHIVIHN*E	126.67			4			0.95913
IPI:IPI00295461.4	Isoform 1 of Seprase	FAP	Q12884-1	N99	RTMKSVNASNYGI	SVN*ASNYGISPDR	128.31	1	2		1.4812	0.75575		SVN*ASNYGISPDR	89.629		2			0.64534
IPI:IPI00022426.1	Protein AMBP	AMBP	P02760	N250	TSRYFYNGTSMAC	YFYN*GTSM#ACETFQYGGCM#GNGNN*FVTEK	56.681		1			1.0153		YFYN*GTSM#ACE	157.78			6			1.0071	FYN*GTSM#ACETF	134.57		5	6		0.78455	1.05
IPI:IPI00034208.2	Isoform 1 of Zinc transporter ZIP8	SLC39A8	Q9C0K1-1	N88	SIHGFSNATQITS									IFSIHGFSN*ATQITSSK	153.79	3	2	5	0.91096	0.87317	1.02	SIHGFSN*ATQITSSKF	96.745			2			1.0538
IPI:IPI00006280.4	Isoform 1 of Sterol regulatory element-binding protein cleavage-activating protein	SCAP	Q12770-1	N263	IIHPSPNCSIRAE	IM#IIHPSPN*CSIR	74.962	1			1.0716			IM#IIHPSPN*CSIR	75.695			1			0.86197
IPI:IPI00413959.2	Isoform 1 of Calsyntenin-1 (Fragment)	CLSTN1	O94985-1	N366	DQVFEFNGTQAVR																	EFN*GTQAVRIPDGVVSVSPKEPF	52.866	1			0.96775
IPI:IPI00020091.1	Alpha-1-acid glycoprotein 2	ORM2	P19652	N93	QNQCFYNSSYINV	QNQCFYN*SSYINVQR	178.84	12	17	32	0.89107	0.80033	0.75972	QNQCFYN*SSYINVQR	131.06	20	50	55	0.96521	1.1189	1.2943
IPI:IPI00184180.4	Isoform 1 of Prenylcysteine oxidase-like	PCYOX1L	Q8NBM8-1	N185	GESTFVNMTQHSV									STFVN*M#TQHSVAE	102.66	2			0.97348
IPI:IPI00010808.1	Interferon gamma receptor 1	IFNGR1	P15260	N179	NVYVRMNGSEIQY																	VRM#N*GSEIQY	87.308	1			0.9741
IPI:IPI00008895.1	Epithelial membrane protein 2	EMP2	P54851	N47	ICTNNTNCTVIND									ICTN*NTN*CTVINDSFQE	116.86			11			0.96134	RICTN*NTN*CTVINDSFQEY	151.59	16		19	0.97341		0.9893
IPI:IPI00607801.2	Isoform 2 of Liver carboxylesterase 1	CES1	P23141-2	N80	PWSFVKNATSYPP	N*ATSYPPM#CTQDPK	78.763		44	17		1.2792	0.85808	N*ATSYPPM#CTQDPK	76.073			9			0.54535	VKN*ATSYPPM#CTQDPKAGQIISEIF	183.74	39	15	25	0.91986	1.2095	1.0386
IPI:IPI00385428.3	60 kDa protein	CEACAM1	-	N311	NITCSTNDTGISI	DSVN*ITCSTN*DTGISIR	101.9	5	2	1	1.4869	1.0549	0.51529	TTVTGDKDSVNITCSTN*DTGISIR	137.61	2		4	0.61297		1.2098
IPI:IPI00847381.1	selenoprotein P isoform 2	SEPP1	-	N158	DVWTIINGSKDDF	VSEHIPVYQQEEN*QTDVWTIIN*GSK	113.17	4			0.93321			VSEHIPVYQQEEN*QTDVWTIIN*GSK	105.38		6			1.0235
IPI:IPI00018901.2	Isoform 1 of Gamma-glutamyltranspeptidase 1	GGT1	P19440-1	N266	IIEHPINISIGDV																	RAEIIEHPIN*ISIGDVVIY	62.203			1			0.97995
IPI:IPI00432753.2	Isoform 1 of Torsin-2A	TOR2A	Q5JU69-1	N149	KSWVQGNITACGR									SWVQGN*ITACGR	78.692	1	1		0.75527	1.2051
IPI:IPI00793688.1	60 kDa protein	CD276	-	N104	DIIAQGNASIRIQ	TAIFPDIIAQGN*ASIR	132.05	4	5	8	1.0212	0.69654	1.0379	TAIFPDIIAQGN*ASIR	162.37	15	34	78	1.2246	0.68245	1.2205
IPI:IPI00032328.2	Isoform HMW of Kininogen-1	KNG1	P01042-1	N205	YSIVQTNCSKENF	ITYSIVQ*TN*CSK	172.13	8	8	7	1.1382	0.92768	1.19	ITYSIVQTN*CSKE	138.24	2			1.2467			SIVQTN*CSKENFIF	123.75	1	7	2	0.82364	0.74791	0.79228
IPI:IPI00334453.1	Transmembrane protein 179B	TMEM179B	Q7Z7N9	N136	NSIISINTTISCS	SICNSIISIN*TTISCSEAQK	64.83			2			0.98264
IPI:IPI00304865.3	Isoform 1 of Transforming growth factor beta receptor type 3	TGFBR3	Q03167-1	N590	QEQPHGNITFNME									NPSSFQEQPHGN*ITFNM#E	67.416		1			1.2532		QEQPHGN*ITF	67.563	1			0.71323
IPI:IPI00299063.2	Stromal interaction molecule 1	STIM1	Q13586	N171	PRIAVTNTTMTGT	IAVTN*TTM#TGTVIK	119.39	2	42	22	0.52723	1.1935	1.2311
IPI:IPI00439344.1	Xaa-Pro aminopeptidase 2	XPNPEP2	O43895	N65	QQMQTQNISAYII	QQM#QTQN*ISAYIIPGTDAHM#NEYIGQHDER	91.618	1	2	3	0.97718	0.99426	0.83278	QQM#QTQN*ISAYIIPGTDAHM#NEYIGQHDER	61.417			1			1.1329
IPI:IPI00793688.1	60 kDa protein	CD276	-	N91	QGSAYANRTAIFP	QIVHSFAEGQDQGSAYAN*R	218.12	6	3	10	0.91713	1.2293	0.89044	QIVHSFAEGQDQGSAYAN*R	232.15	8	5	7	0.94744	1.0657	0.85652
IPI:IPI00917081.2	ANO6 protein	ANO6	B9EGG0	N514	KIPKNINGTDPIQ	NIN*GTDPIQK	114.5	2	5	5	0.88437	1.1551	1.178	NIN*GTDPIQK	70.908	2			0.72069
IPI:IPI00478749.2	Isoform 1 of Thioredoxin domain-containing protein 11	TXNDC11	Q6PKC3-1	N969	SSPPPANVSATIV	QPEPSATPQIPGSSPPPAN*VSATIVSER	59.429		1	2		0.57695	1.3934
IPI:IPI00374740.3	Isoform OA3-323 of Leukocyte surface antigen CD47	CD47	Q08722-1	N73	TFDGAINKSTVPT	DIYTFDGAIN*K	130.98	26	13	13	0.90684	0.8355	0.77237	DIYTFDGAIN*K	105.98	11	8	3	1.0999	0.72	0.94907	TFDGAIN*KSTVPTDF	118.87	18		10	1.227		1.3797
IPI:IPI00478635.1	Isoform 4 of Transmembrane protease serine 6	TMPRSS6	Q8IU80-5	N207	KDIAAINSTIGCY	DIAAIN*STIGCYR	110.38	2	2		1.2411	0.45178		DIAAIN*STIGCYR	139.89	2		2	1.0526		1.2002
IPI:IPI00419724.2	semaphorin-4B precursor	SEMA4B	Q9NPR2-1	N525	VQVPMANCSIYRS	GIIYAASHSGVVQVPM#AN*CSIYR	49.188	1			0.98742
IPI:IPI00107472.2	Isoform 1 of Receptor-type tyrosine-protein phosphatase U	PTPRU	Q92729-1	N685	PFTVGDNQTYRGF									AM#PFTVGDN*QTYR	89.403		3	1		1.0799	0.89595
IPI:IPI00550991.3	cDNA FLJ35730 fis, clone TESTI2003131, highly similar to ALPHA-1-ANTICHYMOTRYPSIN	SERPINA3	P01011-2	N118	ISIGAHNTTITEI	NVIFSPISISTAIAFISIGAHN*TTITEIIK	102.16			5			1.0475	NVIFSPISISTAIAFISIGAHN*TTITE	102.67	1	1	2	0.77931	0.93723	1.1885
IPI:IPI00022608.2	Sortilin-related receptor	SORL1	Q92673	N1854	IKAKAINQTAVEC	AIN*Q*TAVECTWTGPR	51.726	1			0.98824
IPI:IPI00385428.3	60 kDa protein	CEACAM1	-	N184	QNPVSANRSDPVT	N*DTGPYECEIQNPVSAN*R	59.513	1			1.1699			IQNPVSAN*R	92.838		2			0.80703
IPI:IPI00008350.1	Isoform 1 of Probable palmitoyltransferase ZDHHC6	ZDHHC6	Q9H6R6-1	N63	NFIMIINWTVMII																	IM#IIN*WTVM#IIYN*YFNAM#F	24.481			1			0.98906
IPI:IPI00217766.3	Lysosome membrane protein 2	SCARB2	Q14108	N68	TQFYFFNVTNPEE																	FFN*VTNPEEIIRGETPRVEEVGPY	66.636	1		1	0.92455		1.0559
IPI:IPI00749429.1	Isoform 1 of Protein tweety homolog 3	TTYH3	Q9C0H2-1	N144	DTAVGINHTAEPS	VWDTAVGIN*HTAEPSIQTIER	65.105			1			0.94875	VWDTAVGIN*HTAEPSIQTIER	150.45	1		3	0.83906		1.183
IPI:IPI00005107.2	Niemann-Pick C1 protein	NPC1	O15118	N185	KDADACNATNWIE	DADACN*ATNWIEYM#FNK	66.246	1			0.99085
IPI:IPI00021727.1	C4b-binding protein alpha chain	C4BPA	P04003	N506	QYVEPENVTIQCD	ISVDKDQYVEPEN*VTIQCDSGYGVVGPQSITCSGN*R	43.579	1			1.2345			ISVDKDQYVEPEN*VTIQCDSGYGVVGPQSITCSGN*R	66.677	2			0.74728
IPI:IPI00021727.1	C4b-binding protein alpha chain	C4BPA	P04003	N528	SITCSGNRTWYPE	ISVDKDQYVEPEN*VTIQCDSGYGVVGPQSITCSGN*R	43.579	1			1.2345			ISVDKDQYVEPEN*VTIQCDSGYGVVGPQSITCSGN*R	66.677	2			0.74728
IPI:IPI00019399.2	Serum amyloid A-4 protein	SAA4	P35542	N94	DCYIFGNSSTVIE																	IFGN*SSTVIEDSKSNEKAEEW	131.56	3	3	3	1.0042	1.0594	0.91084
IPI:IPI00045839.3	Isoform 3 of Prolyl 3-hydroxylase 1	LEPRE1	Q32P28-3	N540	SAHIYYNVTEKVR	VPIQSAHIYYN*VTEK	59.709	2	2	5	0.96263	1.0208	0.94299	VPIQSAHIYYN*VTEK	169.4			1			1.043
IPI:IPI00400826.1	Isoform 2 of Clusterin	CLU	P10909-2	N197	QIEEFINQSSPFY	QIEEFIN*QSSPFYFWM#N*GDR	191.47	19	9	15	1.1267	0.92064	0.74553	QIEEFIN*QSSPFYFWM#N*GDR	176.25	10	11	9	1.0484	1.061	1.0544
IPI:IPI00032179.3	Antithrombin-III	SERPINC1	P01008	N128	TKIGACNDTIQQI	IGACN*DTIQ*Q*IMEVFK	196.8	15	11	61	1.0022	1.2205	1.1092	IGACN*DTIQQIM#E	93.345	4	13	2	0.55526	1.1332	0.69769	AM#TKIGACN*DTIQQIM#EVF	88.133		3	7		0.99378	1.232
IPI:IPI00293460.5	ATP-binding cassette sub-family A member 1	ABCA1	O95477	N161	SGFIYHNISIPKS	IQDFIVDN*ETFSGFIYHN*ISIPK	65.25			1			0.99367
IPI:IPI00293460.5	ATP-binding cassette sub-family A member 1	ABCA1	O95477	N151	QDFIVDNETFSGF	IQDFIVDN*ETFSGFIYHN*ISIPK	65.25			1			0.99367
IPI:IPI00385428.3	60 kDa protein	CEACAM1	-	N305	GDKDSVNITCSTN	DSVN*ITCSTN*DTGISIR	101.9	5		1	1.4869		0.51529	TTVTGDKDSVN*ITCSTNDTGISIR	83.106	2	8		1.1696	0.80556
IPI:IPI00397229.4	Isoform 1 of CD97 antigen	CD97	P48960-1	N33	ARWCPQNSSCVNA	WCPQN*SSCVN*ATACR	100.22	10			0.99434
IPI:IPI00847381.1	selenoprotein P isoform 2	SEPP1	-	N149	VYQQEENQTDVWT	VSEHIPVYQQEEN*QTDVWTIINGSK	155.01	4	4	10	0.93321	0.67374	1.1631	VSEHIPVYQQEEN*QTDVWTIINGSK	117.37	7	6	9	0.99381	1.0235	1.1815
IPI:IPI00015872.3	Tetraspanin-8	TSPAN8	P19075	N118	KSDRIVNETIYEN	IVN*ETIYENTK	112.13	4	8	14	1.0026	0.89286	0.84652	IVN*ETIYENTK	106.36			7			0.91025	KSKSDRIVN*ETIY	72.652	1	2		1.1102	1.2094
IPI:IPI00019568.1	Prothrombin (Fragment)	F2	P00734	N416	YPPWDKNFTENDI	WVITAAHCIIYPPWDKN*FTENDIIVR	54.672			1			0.79007	WVITAAHCIIYPPWDKN*FTE	54.768	1			1.2022
IPI:IPI00853369.1	Plexin-B2	PLXNB2	O15031	N528	TSAQPQNMSRRAQ	SCVAVTSAQPQN*M#SR	128.9		1	3		1.4933	0.79067	SCVAVTSAQPQN*M#SR	95.651		1			0.70602
IPI:IPI00019007.1	Toll-like receptor 3	TLR3	O15455	N57	TNITVINITHNQI	ITQVPDDIPTN*ITVIN*ITHNQIR	124.08	2	3	1	0.95966	1.4172	0.8981	ITQVPDDIPTN*ITVIN*ITHNQIR	97.457	2	2	5	0.84115	0.85648	1.0171
IPI:IPI00221224.6	Aminopeptidase N	ANPEP	P15144	N319	HGDYAINVTGPII																	AIN*VTGPIINF	98.048		4	1		0.62992	1.3693
IPI:IPI00645887.1	integrin alpha-M isoform 1 precursor	ITGAM	Q4VAK1	N1076	TAEIIFNDSVFTI									IIFN*DSVFTIIPGQGAFVR	71.601	1			1
IPI:IPI00384280.5	Prenylcysteine oxidase 1	PCYOX1	Q9UHG3	N323	INRKMSNITFINF	M#SN*ITFINFDPPIEEFHQYYQHIVTTIVK	144.56		1	13			0.69845	M#SN*ITFINFDPPIEE	136.81	9	8	11	1.1916	1.115	0.99797
IPI:IPI00216172.2	lysosome-associated membrane glycoprotein 2 isoform C precursor	LAMP2	Q6Q3G8	N300	FYIKEVNISMYIV																	YIKEVN*ISM#Y	145.72	12	2	26	1.1373		0.86587
IPI:IPI00656113.2	Signal-regulatory protein alpha	SIRPA	A2A2E1	N245	PIRGTANISETIR	GTAN*ISETIR	76.465	13	14	5	1.1281	0.7669	1.0111	GTAN*ISETIR	145.25			4			1.1021
IPI:IPI00016255.4	Putative phospholipase B-like 1	PLBD1	Q6P4A8	N71	DAYGFYNNSVKTT									N*GDAYGFYN*NSVK	120.84		5			0.84556		GFYN*NSVKTTGW	67.726	1	1		1.1623
IPI:IPI00010351.2	cDNA FLJ55770, highly similar to Macrophage scavenger receptor types I and II	MSR1	B4DDJ5	N239	IEERVYNVSAEIM	VYN*VSAEIM#AM#K	69.01		2			1.0043
IPI:IPI00029739.5	Isoform 1 of Complement factor H	CFH	P08603-1	N882	IEHGTINSSRSSQ	IPCSQPPQIEHGTIN*SSR	114.31	14	5	8	1.2058	1.0991	1.0127	IPCSQPPQIEHGTIN*SSR	68.257	1	1		0.2455	1.4596
IPI:IPI00019007.1	Toll-like receptor 3	TLR3	O15455	N52	PDDIPTNITVINI	ITQVPDDIPTN*ITVIN*ITHNQIR	124.08	2	3	1	0.95966	1.4172	0.8981	ITQVPDDIPTN*ITVIN*ITHNQIR	97.457	2	2	5	0.84115	0.85648	1.0607
IPI:IPI00290043.2	Isoform Alpha-3B of Integrin alpha-3	ITGA3	P26006-1	N500	EICFAYNQSAGNP									ICFAYN*QSAGNPNYR	115.06	1	1	2	1.444	0.54282	1.0316
IPI:IPI00289819.5	Cation-independent mannose-6-phosphate receptor	IGF2R	P11717	N435	VINFECNKTAGND																	ECN*KTAGNDGKGTPVFTGEVDCTY	59.512		1	3		0.82849	1.1865
IPI:IPI00966520.1	cDNA FLJ77744, highly similar to Homo sapiens kallikrein B, plasma (Fletcher factor) 1 (KLKB1), mRNA	KLKB1	A8K9A9	N453	IYSGIINISDITK	IYSGIIN*ISDITK	101.39	4	5	2	1.0344	0.7685	0.98253	IYSGIIN*ISDITK	120.14	2	3	2	1.3968	1.2734	1.1959	SGIIN*ISDITKDTPF	126.1	18	1	9	0.92784	0.7891	0.70187
IPI:IPI00027481.2	Multidrug resistance protein 1	ABCB1	P08183	N99	TNRSDINDTGFFM	SDIN*DTGFFM#NIEEDM#TR	105.06	2	5	10	0.60044	1.0731	1.3517
IPI:IPI00749025.1	HLA class I histocompatibility antigen, Cw-14 alpha chain	HLA-C	P30510	N110	NIRGYYNQSEAGS	GYYN*QSEAGSHTIQWM#FGCDIGPDGR	102.6	1	1	5	0.76836	0.99179	1.2652
IPI:IPI00218019.1	Isoform 1 of Basigin	BSG	P35613-1	N160	IITCSINDSATEV	IIITCSIN*DSATEVTGHR	266.2	36	19	120	0.98215	1.3097	1.1111	IIITCSIN*DSATEVTGHR	212.39	41	64	83	0.79311	0.93376	0.92233
IPI:IPI00744685.3	cDNA FLJ59679, highly similar to Biotinidase	BTD	A6NHF2	N404	SEMMYDNFTIVPV																	NVNAPPTFHSEM#M#YDN*F	94.551		2	1		1.0263	0.99214
IPI:IPI00306576.1	Arylsulfatase B	ARSB	P15848	N366	IARGHTNGTKPID	GHTN*GTKPIDGFDVWK	64.675	1	1	4	1.0901	0.84079	0.95284	GHTN*GTKPIDGFDVWK	127.32	3		3	0.99579		1.1667
IPI:IPI00030634.2	Isoform 1 of Gamma-glutamyltransferase 7	GGT7	Q9UJ14-1	N452	YIRGHINDSQAAP									GHIN*DSQAAPAPIIPVYE	83.418	1	3		0.8046	1.4627		IRGHIN*DSQAAPAPIIPVY	85.988	1	2	1	1.1128	0.88621	0.78111
IPI:IPI00248596.9	extracellular leucine-rich repeat and fibronectin type-III domain-containing protein 1	ELFN1	P0C7U0	N210	WIAAFTNATQTYD	WIAAFTN*ATQTYDR	128.28		2			1.4885		WIAAFTN*ATQTYDR	138.94		1	2		0.61738	0.92569
IPI:IPI00029784.3	UDP-glucuronosyltransferase 2B7	UGT2B7	P16662	N315	IGSMVSNMTEERA	EM#EDFVQSSGEN*GVVVFSIGSM#VSN*M#TEER	150.36		16	44		0.68956	1.0643	N*GVVVFSIGSM#VSN*M#TEER	136.66			6			1.2801
IPI:IPI00022229.2	Apolipoprotein B-100	APOB	P04114	N4237	VYSKVHNGSEIIF																	SKVHN*GSEIIF	134.57	3	1		1.0289	0.99535
IPI:IPI00456649.2	Uncharacterized family 31 glucosidase KIAA1161	KIAA1161	Q6NSJ0	N372	DEVKFPNASDMFR									IDDM#YTPAYGDFDFDEVKFPN*ASDM#FR	60.735		1			1.0516		DFDEVKFPN*ASDM#F	104.24		2			0.97429
IPI:IPI00289507.4	Isoform 1 of Solute carrier family 22 member 1	SLC22A1	O15245-1	N71	SPAEEINYTVPGI	CGWSPAEEIN*YTVPGIGPAGEAFIGQCR	64.488			1			1.0138
IPI:IPI00293303.1	Legumain	LGMN	Q99538	N167	IHVKDINETIHYM	DIN*ETIHYM#YK	230.41	2	1	6	0.6049	0.63841	0.69117	DIN*ETIHYM#YK	202.16	1	1	1	2.8439	0.82047	0.48525
IPI:IPI00554481.1	Isoform 4 of 4F2 cell-surface antigen heavy chain	LOC442497	P08195-4	N396	FIAEWQNITKGFS	DASSFIAEWQN*ITK	126.95	3	3	3	1.0821	1.0786	0.67821	DASSFIAEWQN*ITK	109.44	3	2	3	0.76111	0.49974	0.82725	IAEWQN*ITKGF	107.15	2	1	2	1.4527	1.1787	1.5725
IPI:IPI00020557.2	Prolow-density lipoprotein receptor-related protein 1	LRP1	Q07954	N3953	RGVTHINISGIKM	GVTHIN*ISGIK	137.89	4	4	12	0.82431	0.92006	0.87532	GVTHIN*ISGIK	79.201	2	1		1.4386
IPI:IPI00437186.2	Isoform 1 of Probable G-protein coupled receptor 116	GPR116	Q8IZF2-1	N820	IQQQWTNQSSQII	VIQQQWTN*QSSQIIHSVER	83.106	1		1	0.81076		1.1975	VIQQQWTN*QSSQIIHSVER	82.663	1		2	1.3212		0.73098
IPI:IPI00946269.1	Protein	ABI3BP	-	N960	VENIKPNTSYEFQ																	STVENIKPN*TSYEF	99.283		2			1.0153
IPI:IPI00019591.2	cDNA FLJ55673, highly similar to Complement factor B	CFB	B4E1Z4	N180	KTKDHENGTGTNT	DHEN*GTGTNTYAAINSVYIM#M#NNQM#R	137.23		3			1.0159
IPI:IPI00012989.2	Lysosomal alpha-mannosidase	MAN2B1	O00754	N766	RPTWKINQTEPVA	IN*QTEPVAGNYYPVNTR	127.75			5			0.51208	IN*QTEPVAGNYYPVNTR	121.32	4			1.3199			KIN*QTEPVAGNY	100.88	3	2	2	1.0754	1.2147	0.9602
IPI:IPI00743536.2	Isoform 1 of SLAM family member 6	SLAMF6	Q96DU3-1	N144	HSQIFQNMTCEIH									N*IQVTNHSQIFQN*M#TCE	95.428	2			1.0179
IPI:IPI00299758.4	Carbohydrate sulfotransferase 12	CHST12	Q9NRB3	N280	MIRIYANHTSIPA	IYAN*HTSIPASAR	78.903	1		3	1.2202		0.82783	IYAN*HTSIPASAR	69.451	1	3		1.1068	0.91791
IPI:IPI00377045.3	Laminin alpha-3 chain variant 1	LAMA3	B0YJ32	N2783	AIRERFNISTPAF									ERFN*ISTPAFR	76.143			1			1.0187
IPI:IPI00294528.2	Isoform 2 of Hepatocyte growth factor receptor	MET	P08581-2	N607	TRVIIGNESCTIT	VIIGN*ESCTITISESTM#NTIK	65.105			2			1.0195
IPI:IPI00307017.2	Isoform 1 of Leucyl-cystinyl aminopeptidase	LNPEP	Q9UIQ6-1	N145	EGCHKKNQSIGII	KN*QSIGIIQPFATN*GK	60.55		1			1.0205
IPI:IPI00000860.2	Fibromodulin	FMOD	Q06828	N127	QEGVFDNATGIIW									GVFDN*ATGIIWIAIHGNQITSDK	147.1		1			1.021
IPI:IPI00855794.1	gamma-glutamyltransferase 5 isoform a	GGT5	Q6GMP0	N551	IQDRGQNQTQRPF									GQN*QTQRPFFINVVQAVSQE	85.808	7		1	1.0241
IPI:IPI00796990.3	cDNA FLJ58124, highly similar to Complement factor I	CFI	A8K3L0	N472	PYIFQPNDTCIVS																	IFQPN*DTCIVSGW	63.473		1			1.0253
IPI:IPI00032328.2	Isoform HMW of Kininogen-1	KNG1	P01042-1	N294	KINAENNATFYFK	INAENN*ATFYFK	72.089	14	16	3	0.7578	0.92814	0.64821	NN*ATFYFK	91.937	1	4	3	1.4245	0.99131	1.402
IPI:IPI00451965.1	UDP-glucuronosyltransferase 1-6	UGT1A6	P19224	N294	EFEAYINASGEHG									KDISQEFEAYIN*ASGE	179.8			12			1.029
IPI:IPI00647558.1	Isoform 1 of FAD-dependent oxidoreductase domain-containing protein 2	FOXRED2	Q8IWF2-1	N143	GIRVQYNTTIAHV	VQYN*TTIAHVTIDK	51.875	1			0.4243			VQYN*TTIAHVTIDKDR	59.607	1			1.6366
IPI:IPI00008556.1	Isoform 1 of Coagulation factor XI	F11	P03951-1	N491	KIETTVNYTDSQR	IETTVN*YTDSQRPICIPSK	103.01	4	2		1.4413	1.1998		TTVN*YTDSQRPICIPSK	133.86	4	1	3	0.8881	0.64825	0.98046
IPI:IPI00300384.3	Isoform 1 of Receptor tyrosine-protein kinase erbB-2	ERBB2	P04626-1	N530	GPTQCVNCSQFIR	GHCWGPGPTQCVN*CSQFIR	74.786	2			1.0324
IPI:IPI00003882.2	Hepatic triacylglycerol lipase	LIPC	P11150	N362	FKIQFINQTETPI																	KIQFIN*QTETPIQTTF	99.941	1	2	5	0.92654	1.0923	1.0859
IPI:IPI00296141.4	Dipeptidyl peptidase 2	DPP7	Q9UHL4	N315	IAGIVYNASGSEH	AIAGIVYN*ASGSEHCYDIYR	176.28	7	4	23	1.0244	1.0775	0.87552	AIAGIVYN*ASGSEHCYDIYR	200.33	60	9	10	1.0547	1.4062	0.77766
IPI:IPI00853454.1	200 kDa protein	LAMB1	-	N1566	TPQQIQNITEDIR	M#EM#PSTPQQIQN*ITEDIR	88.427			8			1.0238	M#EM#PSTPQQIQN*ITEDIR	146.78		11			1.0483
IPI:IPI00419240.2	Tartrate-resistant acid phosphatase type 5	ACP5	P13686	N116	NHDHIGNVSAQIA																	VIAGNHDHIGN*VSAQIAY	72.315	3	1	1	1.0999	0.51509	1.4958
IPI:IPI00377045.3	Laminin alpha-3 chain variant 1	LAMA3	B0YJ32	N2639	KKTFNINTTEVEP	TFNIN*TTEVEPCR	81.494	3			1.3344			TFNIN*TTEVEPCR	85.536	2			0.74316
IPI:IPI00289131.4	Transmembrane protein 8A	TMEM8A	Q9HCN3	N535	GWSCTDNSTAQTV									GWSCTDN*STAQTVAQQR	76.82	1			1.0397
IPI:IPI00396131.4	cDNA FLJ56221, highly similar to YTH domain protein 3	YTHDF3	Q7Z739	N178	GQAGFGNDTISKV	AITDGQAGFGN*DTISK	97.417	1			0.84649			AITDGQAGFGN*DTISK	92.063		4			1.2343
IPI:IPI00334453.1	Transmembrane protein 179B	TMEM179B	Q7Z7N9	N48	YGVATINGSSIAI	CPIYGVATIN*GSSIAISR	147.1	10	29	19	1.0373	0.982	1.1026
IPI:IPI00022229.2	Apolipoprotein B-100	APOB	P04114	N4431	YIVSASNFTSQIS									YIVSASN*FTSQISSQVE	83.823			2			1.0408
IPI:IPI00552690.4	PTPRK protein	PTPRK	B4DHC3	N416	WESIGYNITRCHT	IAVDWESIGYN*ITR	68.515	1	2	1	0.93773	0.92818	1.5346	SIGYN*ITR	80.438	4	1	2	0.55527	1.4191	0.87235
IPI:IPI00855945.1	colony stimulating factor 2 receptor alpha chain isoform f precursor	CSF2RA	A7J003	N195	RNYFIVNGTSREI	NYFIVN*GTSR	81.338		1			0.45351		NYFIVN*GTSR	88.495			1			1.6291
IPI:IPI00022255.1	Olfactomedin-4	OLFM4	Q6UX06	N72	VSQIFSNFTGSVD	SIGSGGSVSQIFSN*FTGSVDDR	67.866	1		1	0.42211		1.127	SIGSGGSVSQIFSN*FTGSVDDR	166.29	10			1.5751
IPI:IPI00025869.1	Alpha-galactosidase A	GLA	P06280	N139	IYADVGNKTCAGF									IGIYADVGN*K	75.294	1	1	2	0.54589	0.43037	0.78858	ADVGN*KTCAGFPGSF	70.622		1			2.4019
IPI:IPI00020557.2	Prolow-density lipoprotein receptor-related protein 1	LRP1	Q07954	N1575	MKIHKDNTTCYEF	DN*TTCYEFK	66.299	3	4	1	0.65013	0.57083	0.36898	DN*TTCYEFK	101.9		2			2.5788
IPI:IPI00437186.2	Isoform 1 of Probable G-protein coupled receptor 116	GPR116	Q8IZF2-1	N301	KEVISSNVSWRYE	EVISSN*VSWR	91.867	1	1		1.2806	0.80221		EVISSN*VSWR	98.249	1		1	1.553		0.54228
IPI:IPI00784119.1	V-type proton ATPase subunit S1	ATP6AP1	Q15904	N273	IIFWAQNFSVAYK									IIFWAQN*FSVAYK	76.655	4	2		0.82199	1.2684
IPI:IPI00030255.1	Procollagen-lysine,2-oxoglutarate 5-dioxygenase 3	PLOD3	O60568	N548	EQYIHENYSRAIE	EQYIHEN*YSR	106.62	2	6	8	1.2659	1.1353	1.0561	EQYIHEN*YSR	90.653		1	2		0.78754	0.99063
IPI:IPI00004114.1	Ribonuclease K6	RNASE6	Q93091	N55	AMSGINNYTQHCK	AM#SGINN*YTQHCK	117.2			3			0.94721	AM#SGINN*YTQHCK	106.26			3			1.1473
IPI:IPI00166729.4	Zinc-alpha-2-glycoprotein	AZGP1	P25311	N128	GCEIENNRSSGAF	FGCEIENN*R	93.178	2		1	0.91677		0.80644	FGCEIENN*R	145.17	1		2	0.51508		0.38456	GCEIEN*N*RSSGAFW	146.36	6	11	5	1.5906	1.3217	1.807
IPI:IPI00412492.4	Isoform 1 of Plexin-D1	PLXND1	Q9Y4D7-1	N583	IQQDCTNSSQQHF	CTIQQDCTN*SSQQHFWTSASEGPSR	57.484	1		1	0.9995		0.70845	CTIQQDCTN*SSQQHFWTSASEGPSR	93.776			2			1.4392
IPI:IPI00553177.1	Isoform 1 of Alpha-1-antitrypsin	SERPINA1	P01009-1	N70	QIAHQSNSTNIFF	QIAHQSN*STN*IFFSPVSIATAFAMISIGTK	167.85		2	15			1.1673	QIAHQSN*STNIFFSPVSIATAFAM#ISIGTK	150.26	9	8		1.0158	1.0923		RQIAHQSN*STNIFF	113.38	3		4	0.87025		1.1062
IPI:IPI00012269.3	Isoform 1 of Multimerin-1	MMRN1	Q13201-1	N729	EMEDGINKTMTII	INEYAIEM#EDGIN*K	73.877		1			1.0504
IPI:IPI00410211.2	Isoform 1 of Protein dpy-19 homolog 3	DPY19L3	Q6ZPD9-1	N118	HGIIYDNKTESMK									QM#IQAPTIVQGFHGIIYDN*K	61.821			2			1.0513
IPI:IPI00974532.1	68 kDa protein	TOR1AIP1	-	N269	QSSQSQNFTAHDK									SFWQSSQSQN*FTAHDK	96.673	2			1.0514
IPI:IPI00446875.4	Isoform 2 of Endoplasmic reticulum-Golgi intermediate compartment protein 3	ERGIC3	Q9Y282-2	N256	FGIDNINMTHYIQ																	GIDNIN*M#THY	125.82	5		1	1.0381		1.0655
IPI:IPI00166392.1	Similar to Cell adhesion molecule 1 precursor	CADM1	Q9BY67-2	N67	TISCQVNKSDDSV	DVTVIEGEVATISCQVN*K	119.92	2	7	6	1.3452	1.0689	0.62333	VATISCQVN*K	58.699	12	4		1.4573	0.76638
IPI:IPI00220368.2	Isoform 2 of Solute carrier family 23 member 1	SLC23A1	Q9UHI7-2	N138	EEEIYGNWSIPIN																	KCPPEEEIYGN*W	100.72	1	1		1.0259	1.0791
IPI:IPI00020007.4	Isoform 1 of Probable lysosomal cobalamin transporter	LMBRD1	Q9NUN5-1	N88	KDWANANVSRQIE	DWANAN*VSR	93.178			3			1.0016	DWANAN*VSR	90.657		7			1.1441		ANAN*VSRQIEDTVIY	99.011	2		1	1.046		1.0242
IPI:IPI00000877.1	Hypoxia up-regulated protein 1	HYOU1	Q9Y4L1	N155	VIGMVINYSRSIA									VIGM#VIN*YSR	78.934		2	3		1.3129	0.79849
IPI:IPI00022392.1	Complement C1q subcomponent subunit A	C1QA	P02745	N146	QEEPYQNHSGRFV	RNPPM#GGNVVIFDTVITN*QEEPYQN*HSGR	145.77	11	10	33	1.3302	1.0723	1.1273	RNPPM#GGNVVIFDTVITNQEEPYQN*HSGR	139.95	28	13	13	0.85261	1.0706	1.0139	DTVITN*QEEPYQN*HSGRF	163.99	3	7	3	0.89242	1.0073	1.1418
IPI:IPI00884105.2	Lysosome-associated membrane glycoprotein 1	LAMP1	P11279	N76	DATVVINRSSCGK	SGPKN*M#TFDIPSDATVVIN*R	205.52	12			1.8127			SGPKN*M#TFDIPSDATVVIN*R	132.64	3	8	5	0.91151	0.51472	0.9903
IPI:IPI00893715.1	Uncharacterized protein	EPCAM	B5MCA4	N226	TIDIVQNSSQKTQ									NNVITIDIVQN*SSQK	163.99		13			1.0586
IPI:IPI00025809.2	cDNA FLJ55952, highly similar to Alpha-1,6-mannosyl-glycoprotein2-beta-N- acetylglucosaminyltransferase	MGAT2	Q10469	N92	PQPEADNITIRYR									ADN*ITIR	104.11	1	4		1.0856	1.0319
IPI:IPI00297492.2	Dolichyl-diphosphooligosaccharide--protein glycosyltransferase subunit STT3A	STT3A	P46977	N537	QITAMANRTIIVD	VM#SWWDYGYQITAM#AN*R	80.534		2			1.1241		VM#SWWDYGYQITAM#AN*R	65.038	5	1		0.76946	1.0136		QITAM#AN*RTIIVDNNTW	139.86		2			1.3282
IPI:IPI00737614.1	similar to ADAMTS-like 2	ADAMTSL2	A8MZ67	N76	MGFIPHNGSIYGQ									SQGIDGAGIM#GFIPHN*GSIYGQASSER	57.238		1			1.059
IPI:IPI00237925.2	Tetraspanin-33	TSPAN33	Q86UF1	N172	SQNMYFNCSEDNP	DWSQNM#YFN*CSEDNPSR	180.64	1			1.0597
IPI:IPI00553177.1	Isoform 1 of Alpha-1-antitrypsin	SERPINA1	P01009-1	N107	IEGINFNITEIPE	ADTHDEIIEGIN*FN*ITEIPEAQIHEGFQEIIR	141.36	5		26	1.5942		1.4467	ADTHDEIIEGINFN*ITEIPEAQIHE	84.573	4	27	2	1.1756	0.45596	0.63241
IPI:IPI00439935.1	UDP-glucuronosyltransferase 1-4	UGT1A4	P22310	N142	AIIRHINATSFDV	HIN*ATSFDVVITDPVNICGAVIAK	134.32	2	5	5	1.2999	0.7471	1.2614	HIN*ATSFDVVITDPVNICGAVIAK	70.315	4			0.93567
IPI:IPI00641868.1	Latrophilin 2, isoform CRA_o	LPHN2	B1ALU4	N520	KGPDISNCTSHWV	GPDISN*CTSHWVNQIAQK	78.069	2			0.96058			GPDISN*CTSHWVNQIAQK	65.949		1	2		0.79333	0.83717	NPKGPDISN*CTSHW	71.548	3	1	1	1.242	1.3946	1.14
IPI:IPI00400826.1	Isoform 2 of Clusterin	CLU	P10909-2	N426	WVSRIANITQGED	IAN*ITQGEDQYYIR	208.82	56	38	138	0.70145	0.98546	0.90214	IAN*ITQGEDQYYIR	246.3	29	29	85	0.8598	1.0077	0.90615	VSRIAN*ITQGEDQYY	134.68	5	6	12	1.7111	1.2306	1.2582
IPI:IPI00759642.2	Isoform 2 of Scavenger receptor cysteine-rich type 1 protein M130	CD163	Q86VB7-2	N445	ISSCNGNETSIWD	IQATNTWIFISSCN*GN*ETSIWDCK	66.536	1			1.0627
IPI:IPI00009477.4	Intercellular adhesion molecule 2	ICAM2	P13598	N153	IFIFRGNETIHYE	GN*ETIHYETFGK	148.18	1	1	4	1.1138	1.2257	0.84929
IPI:IPI00009976.1	Transmembrane emp24 domain-containing protein 1	TMED1	Q13445	N53	YQSAPANASIETE									KQCFYQSAPAN*ASIE	114.7		2	3		1.0307	1.0956
IPI:IPI00005517.1	Ephrin-A5	EFNA5	P52803	N37	RYAVYWNSSNPRF	YAVYWN*SSNPR	86.624	1			0.29512			YAVYWN*SSNPR	86.624	1	3		0.33798	2.5575
IPI:IPI00008148.2	Isoform 1 of GDNF family receptor alpha-1	GFRA1	P56159-1	N59	VAGKETNFSIASG	ETN*FSIASGIEAK	90.731	1	2		1.2078	0.92076
IPI:IPI00032220.3	Angiotensinogen	AGT	P01019	N304	QEFWVDNSTSVSV																	WVDN*STSVSVPM#ISGM#GTF	59.513			1			1.0667
IPI:IPI00012269.3	Isoform 1 of Multimerin-1	MMRN1	Q13201-1	N981	TQAAISNITCCID	TQAAISN*ITCCIDR	80.469	1	2	1	0.23902	0.56439	2.6963	TQAAISN*ITCCIDR	76.759	1			0.76946
IPI:IPI00257239.1	Isoform 1 of UDP-GlcNAc:betaGal beta-1,3-N-acetylglucosaminyltransferase 2	B3GNT2	Q9NY97-1	N89	EAGRISNISHINY	ISN*ISHINYCEPDIR	60.196	1		1	0.81201		1.3258
IPI:IPI00012989.2	Lysosomal alpha-mannosidase	MAN2B1	O00754	N310	GRYYRTNHTVMTM																	RTN*HTVM#TM#GSDF	69.864	1			1.0696
IPI:IPI00965727.1	48 kDa protein	-	-	N219	KYPVGNNQTAVQD	YPVGNN*QTAVQDN*VK	106.32	4	18	20	0.68689	0.85258	1.4787	YPVGNN*QTAVQDNVK	101.3		17			1.2609
IPI:IPI00003807.7	Lysosomal acid phosphatase	ACP2	P11117	N322	YQEDSGNFSVEMY									IYQEDSGN*FSVEM#YFR	90.725			2			1.0705
IPI:IPI00434346.1	-	UGT1A1	P22309	N296	EFEAYINASGEHG									FEAYIN*ASGE	179.8			11			1.0724
IPI:IPI00005794.2	Uncharacterized protein	PGCP	B5MDX4	N353	YQIHKVNISNYSI																	QIHKVN*ISNY	141.39	2	1	1	1.0697	1.0185	1.1315
IPI:IPI00291755.6	Isoform 1 of Nuclear pore membrane glycoprotein 210	NUP210	Q8TEM1-1	N926	SGYFFINTSTADV	EGSGYFFIN*TSTADVVK	109.35	4	8	2	1.0323	1.0677	0.96768	EGSGYFFIN*TSTADVVK	122.63	2	4	7	0.57987	0.87845	1.4899	FIN*TSTADVVKVAY	150.68		2			1.4981
IPI:IPI00020557.2	Prolow-density lipoprotein receptor-related protein 1	LRP1	Q07954	N2502	THQGHVNCSCRGG									IN*NGGCQDICIITHQGHVN*CSCR	57.989	1			1.0751
IPI:IPI00425902.4	cDNA FLJ56303, highly similar to Translocon-associated protein subunit beta	SSR2	B4DUJ9	N107	RIAPASNVSHTVV	IAPASN*VSHTVVIRPIK	186.42	1	3	26	0.94743	1.3842	1.327	IAPASN*VSHTVVIRPIK	95.347	5	2	5	1.0215	0.66143	1.1236
IPI:IPI00332106.2	Isoform 1 of Pre-B-cell leukemia transcription factor-interacting protein 1	PBXIP1	Q96AQ6-1	N455	DPGVSANASKAWH	IQGIENWGQDPGVSAN*ASK	73.208	4		2	0.88756		1.3139	IQGIENWGQDPGVSAN*ASK	67.645	4	2		1.0676	1.0411
IPI:IPI00021983.1	Isoform 1 of Nicastrin	NCSTN	Q92542-1	N187	FIIEDENETKVIK									DFSFPIFIIEDEN*ETK	162.37	2	2	3	1.1409	1.0209	1.0736
IPI:IPI00015525.2	Multimerin-2	MMRN2	Q9H8L6	N205	WKAIPGNITAAVM	AIPGN*ITAAVM#EAN*QTGHEFPDR	91.622	4	5	3	1.112	1.4025	0.73565	AIPGN*ITAAVM#EAN*QTGHEFPDR	124.42	2		2	1.4522		0.69106
IPI:IPI00884926.1	alpha-1-acid glycoprotein 1 precursor	ORM1	B7ZKQ5	N56	FRNEEYNKSVQEI																	RNEEYN*KSVQEIQATFF	161.21	21	24	16	0.90802	1.5184	0.81034
IPI:IPI00023019.1	Isoform 1 of Sex hormone-binding globulin	SHBG	P04278-1	N396	CPQSPGNGTDASH									IWTHSCPQSPGN*GTDASH	97.579	1		2	1.4731		0.68484
IPI:IPI00748502.2	Cartilage-associated protein	CRTAP	O75718	N363	EAVQFFNVTTIQK									AVQFFN*VTTIQK	143.79	13	30	5	1.1276	1.0305	1.0802
IPI:IPI00478003.3	Alpha-2-macroglobulin	A2M	P01023	N410	IVQFSINTTNVMG	GNEANYYSNATTDEHGIVQFSIN*TTN*VM#GTSITVR	77.276	2		9	0.85437		1.3055
IPI:IPI00297252.6	Isoform 1 of Extracellular sulfatase Sulf-2	SULF2	Q8IWU5-1	N132	TFAVYINSTGYRT									TFAVYIN*STGYR	103.22	2	1		1.2669	0.89398
IPI:IPI00216275.1	Isoform 4 of CMP-N-acetylneuraminate-beta-galactosamide-alpha-2,3-sialyltransferase 4	ST3GAL4	Q11206-4	N316	MAGSGHNVSQEAI	SM#AGSGHN*VSQEAIAIK	102.38		1			1.0809
IPI:IPI00217759.2	Isoform 1 of Alpha-(1,3)-fucosyltransferase 11	FUT11	Q495W5-1	N166	PGIRIFNITSTFS	IFN*ITSTFSR	64.711	1			0.65664			IFN*ITSTFSR	61.65	1	1		1.2937	1.2925
IPI:IPI00293460.5	ATP-binding cassette sub-family A member 1	ABCA1	O95477	N478	EDVQSSNGSVYTW																	IAKHPEDVQSSN*GSVY	73.022		1			1.0811
IPI:IPI00302966.5	Tetratricopeptide repeat protein 17	TTC17	Q96AE7	N634	YWRAVGNSTFAIA	AVGN*STFAIACIQR	73.877	3			1.0814
IPI:IPI00000877.1	Hypoxia up-regulated protein 1	HYOU1	Q9Y4L1	N862	TIEKVINETWAWK	VIN*ETWAWK	85.676		1	2		1.1288	1.0362
IPI:IPI00656113.2	Signal-regulatory protein alpha	SIRPA	A2A2E1	N270	RAENQVNVTCQVR	AENQVN*VTCQVR	83.182	3			0.85227			AENQVN*VTCQVR	80.469	1			1.313
IPI:IPI00301494.2	Carbohydrate sulfotransferase 4	CHST4	Q8NCG5	N329	NARDAINVSQAWR									DAIN*VSQAWR	115.57		3			1.0827
IPI:IPI00743104.2	Integrin alpha-1	ITGA1	P56199	N112	VTEVKENMTFGST	EN*M#TFGSTIVTNPN*GGFIACGPIYAYR	92.565			3			1.0838
IPI:IPI00295618.1	Isoform Long of Platelet endothelial cell adhesion molecule	PECAM1	P16284-1	N320	VSSIVVNITEIFS	VSSIVVN*ITEIFSKPEIESSFTHIDQGER	131.33			3			1.0842
IPI:IPI00002406.2	Basal cell adhesion molecule	BCAM	P50895	N439	VISRTQNFTIIVQ	TQN*FTIIVQGSPEIK	146.77	8	3	7	1.0589	1.5609	1.2821	TQN*FTIIVQGSPE	102.62	6	2	1	0.67051	0.45308	1.4824
IPI:IPI00289819.5	Cation-independent mannose-6-phosphate receptor	IGF2R	P11717	N957	NSSQGYNVSGIGK	DPNSGFVFNINPIN*SSQGYN*VSGIGK	85.062	1	3	4	1.1003	1.0243	1.6451	DPNSGFVFNINPIN*SSQGYN*VSGIGK	135.76		4			0.5775
IPI:IPI00298971.1	Vitronectin	VTN	P04004	N242	DPDYPRNISDGFD																	RFEDGVIDPDYPRN*ISDGF	70.197		1			1.0878
IPI:IPI00747849.2	Isoform 1 of Sodium/potassium-transporting ATPase subunit beta-1	ATP1B1	P05026-1	N158	KIEWIGNCSGIND	IEWIGN*CSGINDETYGYK	191.93	36	14	20	0.3942	0.4551	0.31311	WIGN*CSGINDETYGYKE	181.98			35			0.61541	KIEWIGN*CSGINDETY	105.14	15	7	38	4.313	0.53552	0.99201
IPI:IPI00328488.7	Isoform 1 of Epididymis-specific alpha-mannosidase	MAN2B2	Q9Y2E5-1	N516	VPSQIQNSTETPS	VTDEAGHPVPSQIQN*STETPSAYDIIIITTIPGISYR	36.978	2	2		0.93552	1.2466
IPI:IPI00005794.2	Uncharacterized protein	PGCP	B5MDX4	N179	YNQPYINYSRTVQ	IVVYNQPYIN*YSR	145.55	4	31	33	0.94103	1.4655	0.88432	IVVYN*QPYIN*YSR	135.99	41	64	86	0.97441	1.1611	1.1302
IPI:IPI00289819.5	Cation-independent mannose-6-phosphate receptor	IGF2R	P11717	N951	FNINPINSSQGYN	DPNSGFVFNINPIN*SSQGYN*VSGIGK	85.062	1	3	4	1.1003	1.0243	1.6713	DPNSGFVFNINPIN*SSQGYN*VSGIGK	135.76		4			0.5775
IPI:IPI00022225.4	Isoform 2 of Uncharacterized protein C19orf29	C19orf29	Q8WUQ7-2	N659	FEWNKYNQTHYDF																	N*KYN*Q*THYDFDN*PPPKIVQ*GY	41.86		1			1.0949
IPI:IPI00183465.1	Isoform 1 of Sialomucin core protein 24	CD164	Q04900-1	N94	ESYCSHNSTVSDC																	CSHN*STVSDCQVGN*TTDF	145.69	40	2	14	1.191	0.81093	1.2898
IPI:IPI00183465.1	Isoform 1 of Sialomucin core protein 24	CD164	Q04900-1	N104	SDCQVGNTTDFCS																	CSHN*STVSDCQVGN*TTDF	145.69	40	2	14	1.191	0.81093	1.2898
IPI:IPI00023542.6	Transmembrane emp24 domain-containing protein 9	TMED9	Q9BVK6	N125	QICIHSNSTKFSI	FTFTSHTPGEHQ*ICIHSN*STK	209.13	2	4	35	0.93061	1.2642	0.99908	HQICIHSN*STK	218.78	12	2	7	1.3646	1.0422	0.9977
IPI:IPI00025803.3	Insulin receptor precursor	INSR	P06213-1	N940	RGISPGNYSVRIR	GISPGN*YSVR	81.594		2	4		0.91858	1.0239	GISPGN*YSVR	105.4	3			1.3594
IPI:IPI00292530.1	Inter-alpha-trypsin inhibitor heavy chain H1	ITIH1	P19827	N750	IEVTPQNITINPG									VTPQN*ITINPGFGGPVFSWR	160.47		17	23		1.3171	0.88593
IPI:IPI00299059.7	Isoform 2 of Neural cell adhesion molecule L1-like protein	CHL1	O00533-2	N578	GEAFEINGTEDGR	DGEAFEIN*GTEDGR	72.496	1			1.1028
IPI:IPI00015476.1	Neutral amino acid transporter A	SLC1A4	P43007	N201	YKVVTQNSSSGNV									VVTQN*SSSGN*VTHEK	105.19	6	9		1.2253	0.98468
IPI:IPI00855794.1	gamma-glutamyltransferase 5 isoform a	GGT5	Q6GMP0	N204	IRQIFFNGTEPIR	QIFFN*GTEPIR	99.973	1			1.5837			QIFFN*GTEPIRPQDPIPWPAIATTIE	106.35	2	1	5	1.8569	0.27531	0.70814
IPI:IPI00479724.3	Similar to Integrin alpha-X precursor	ITGAX	-	N904	ANVSSENNTPRTS	IIITANVSSEN*NTPR	65.043	27	5		0.65388	1.8126		IIITAN*VSSEN*NTPR	151.99	14	18		1.1808	0.78463
IPI:IPI00743104.2	Integrin alpha-1	ITGA1	P56199	N105	VNTSIPNVTEVKE	IDIPVN*TSIPN*VTEVK	223.7		19	13		1.4921	0.72609	IDIPVN*TSIPN*VTEVK	74.296			1
IPI:IPI00299158.1	Isoform Alpha of Poliovirus receptor	PVR	P15151-1	N218	SQVDGKNVTCKVE																	IIVPSSQVDGKN*VTCKVEHESF	74.12	1	2		1.147	1.072
IPI:IPI00045396.2	Calumenin isoform 4	CALU	O43852-2	N139	SWDEYRNVTYGTY																	DEYRN*VTY	107.43	1	3		1.2458	0.98027
IPI:IPI00412492.4	Isoform 1 of Plexin-D1	PLXND1	Q9Y4D7-1	N155	QIRRRGNISAVAV	GN*ISAVAVR	95.502			1			1.1133
IPI:IPI00336112.2	Isoform 1 of Cadherin-related family member 5	CDHR5	Q9HBB8-1	N140	EEDTKVNSTVIPE	VN*STVIPETQIQAEDR	84.173	6	3	4	0.81745	1.661	0.86464
IPI:IPI00872012.1	-	UGT1A7	P22309	N348	RPSNIANNTIIVK	YTGTRPSNIAN*N*TIIVK	201.3			70			1.0954	YTGTRPSN*IAN*N*TIIVK	219.52		114			1.1379
IPI:IPI00922428.1	cDNA FLJ51089, highly similar to FK506-binding protein 9	-	B7Z6H3	N227	FVRYHYNGTFIDG	YHYN*GTFIDGTIFDSSHNR	79.514		2	4		1.1873	0.92818	YHYN*GTFIDGTIFDSSHNR	108.77		1	1		1.5384	0.81412
IPI:IPI00645887.1	integrin alpha-M isoform 1 precursor	ITGAM	Q4VAK1	N941	VSTKYINFTASEN	YIN*FTASEN*TSR	80.979	4		1	0.98382		0.44934	YIN*FTASEN*TSR	83.182	2	2		1.3541	1.6818
IPI:IPI00645887.1	integrin alpha-M isoform 1 precursor	ITGAM	Q4VAK1	N947	NFTASENTSRVMQ	YIN*FTASEN*TSR	80.979	4		1	0.98382		0.44934	YIN*FTASEN*TSR	83.182	2	2		1.3541	1.6818
IPI:IPI00020470.4	Isoform 1 of Glycosyltransferase 8 domain-containing protein 1	GLT8D1	Q68CQ7-1	N249	PGVFVANITEWKR	ASTCSFNPGVFVAN*ITEWK	45.094	1			1.1173
IPI:IPI00872012.1	60 kDa protein	UGT1A7	-	N71	QIGRSINCTVKTY	SIN*CTVK	132.57	6		28	1.2131		1.3393	SIN*CTVK	66.682		1			0.80246
IPI:IPI00299758.4	Carbohydrate sulfotransferase 12	CHST12	Q9NRB3	N134	IRGFCANSSIAFP	GFCAN*SSIAFPTK	93.011	1			1.1221
IPI:IPI00018901.2	Isoform 1 of Gamma-glutamyltranspeptidase 1	GGT1	P19440-1	N297	NIIKGYNFSRESV	GYN*FSR	61.006		1			1.123
IPI:IPI00473079.1	UDP-glucuronosyltransferase 1-3	UGT1A3	P35503	N348	RPSNIANNTIIVK																	TGTRPSNIAN*NTIIVKW	113.76	1	1	1	1.2521	1.0135	1.1056
IPI:IPI00465437.1	Organic cation transporter 3	SLC22A3	Q96KH7	N72	SPEEEWNRTAPAS	CGWSPEEEWN*R	73.885	1			1.1238
IPI:IPI00552937.1	NHL repeat-containing protein 3	NHLRC3	Q5JS37	N206	IWIHGENGTGPAK	ISQDFM#IIWIHGEN*GTGPAK	71.697	1			0.86033											IHGEN*GTGPAKF	83.862			1			1.389
IPI:IPI00293088.7	Lysosomal alpha-glucosidase	GAA	P10253	N470	RGVFITNETGQPI	RGVFITN*ETGQPIIGK	230.96	156	106	150	1.0169	1.7893	1.7149	RGVFITN*ETGQPIIGK	102.64	13	23	2	0.83716	0.65148	0.7483
IPI:IPI00221224.6	Aminopeptidase N	ANPEP	P15144	N573	IIDPDSNVTRPSE									HFIIDPDSN*VTRPSE	81.431	1	3		1.0774	1.4418		IIDPDSN*VTRPSEF	194.17	7	6	17	0.83452	1.1696	1.1171
IPI:IPI00004288.1	Isoform 1 of Sialic acid-binding Ig-like lectin 7	SIGLEC7	Q9Y286-1	N229	GAGVTTNRTIQIN									SSVITIIPQPQHHGTSITCQVTIPGAGVTTN*R	50.505			1			1.13
IPI:IPI00216172.2	lysosome-associated membrane glycoprotein 2 isoform C precursor	LAMP2	Q6Q3G8	N101	GFSWIANFTKAAS	IAVQFGPGFSWIAN*FTK	219.52	5	8	10	0.93358	0.99058	0.80523	IAVQFGPGFSWIAN*FTK	259.08	2	7	6	0.90931	0.65892	0.74207	IAN*FTKAASTY	93.649			2			2.8855
IPI:IPI00444272.2	Leukemia inhibitory factor receptor	LIFR	P42702	N407	PNQEIYNFTINAH									IYN*FTINAHNPIGR	105.99		1	2		1.5347	0.73065
IPI:IPI00294004.1	Vitamin K-dependent protein S	PROS1	P07225	N499	FHIDYNNVSSAEG																	HIDYNN*VSSAEGW	85.845			1			1.1328
IPI:IPI00383879.7	Arylacetamide deacetylase	AADAC	P22760	N282	HIFKFVNWSSIIP	FVN*WSSIIPER	157.38	8	8	10	0.7028	1.3584	1.3127	FVN*WSSIIPER	196.88	4	8	6	1.7016	0.80745	0.91613
IPI:IPI00031171.1	Isoform 1 of Interleukin-6 receptor subunit alpha	IL6R	P08887-1	N93	QIHDSGNYSCYRA	SVQIHDSGN*YSCYR	56.205			1			1.1347
IPI:IPI00299158.1	Isoform Alpha of Poliovirus receptor	PVR	P15151-1	N120	RVEDEGNYTCIFV	VEDEGN*YTCIFVTFPQGSR	73.464	2	2		0.81724	1.4524
IPI:IPI00292579.4	Stabilin-2	STAB2	Q8WWQ8	N1993	KCNTGFNGTACEM	CNTGFN*GTACEM#CWPGR	60.918	2			1.1354
IPI:IPI00298281.4	Laminin subunit gamma-1	LAMC1	P11047	N1205	RVAKTANDTSTEA	TAN*DTSTEAYNIIIR	127.71	1	1		1.2272	1.0462
IPI:IPI00022895.8	Isoform 1 of Alpha-1B-glycoprotein	A1BG	P04217-1	N363	AIFEIHNISVADS																	EIHN*ISVADSAN*Y	124.21	2	1	5	1.3038	1.1251	0.9834
IPI:IPI00022895.8	Isoform 1 of Alpha-1B-glycoprotein	A1BG	P04217-1	N371	SVADSANYSCVYV																	EIHN*ISVADSAN*Y	124.21	2	1	5	1.3038	1.1251	0.9834
IPI:IPI00384280.5	Prenylcysteine oxidase 1	PCYOX1	Q9UHG3	N353	IVKGEINTSIFSS	GEIN*TSIFSSRPIDK	220.97	5	6	27	0.61808	0.64805	0.76706	GEIN*TSIFSSRPIDK	188.13	4	4	5	1.8866	1.5992	1.3058
IPI:IPI00845516.1	Isoform 1 of Protein ITFG3	ITFG3	Q9H0X4-1	N314	HWESMINATTRRM	SDPHWESM#IN*ATTR	99.011		1	7		1.1739	1.1017
IPI:IPI00465261.2	Isoform 1 of Endoplasmic reticulum aminopeptidase 2	ERAP2	Q6P179-1	N85	DIFVHPNITSIDF	IPSVVIPIHYDIFVHPN*ITSIDFVASEK	52.162			1			1.3977									DIFVHPN*ITSIDF	72.531			1			0.88069
IPI:IPI00607861.2	GDH/6PGL endoplasmic bifunctional protein	H6PD	O95479	N282	AMEIPHNVSSAEA	DVIQN*HITEVITIVAM#EIPHN*VSSAEAVIR	173.01	2	2	12	1.0556	1.3156	1.5745	VITIVAM#EIPHN*VSSAEAVIR	228.03	25	132	55	0.97633	0.93001	0.98375
IPI:IPI00298281.4	Laminin subunit gamma-1	LAMC1	P11047	N1380	DRRVNDNKTAAEE	VNDN*KTAAEEAIR	78.903	3		2	0.97445		1.3066
IPI:IPI00853454.1	200 kDa protein	LAMB1	-	N1367	ASTTEPNSTVEQS	VN*ASTTEPN*STVEQSAIM#R	85.636		3	4		1.28	1.0015
IPI:IPI00853454.1	200 kDa protein	LAMB1	-	N1360	EAEERVNASTTEP	VN*ASTTEPN*STVEQSAIM#R	85.636		3	4		1.28	1.0015
IPI:IPI00021968.1	Tumor necrosis factor receptor superfamily member 11A	TNFRSF11A	Q9Y6Q6	N105	VAVVAGNSTTPRR									AIVAVVAGN*STTPR	78.964		1			1.1409
IPI:IPI00418426.6	Metal transporter CNNM4	CNNM4	Q6P4Q7	N127	VNVSRGNTSGVIV	GN*TSGVIVVITK	64.224	1			1.1411
IPI:IPI00657860.1	Uncharacterized protein	BST1	A6NC48	N163	SWCRQKNDSGIDY	QKN*DSGIDYQSCPTSEDCENNPVDSFWK	82.486	1			1.1417
IPI:IPI00946792.1	cDNA FLJ55335, highly similar to Tyrosine-protein kinase-like 7	PTK7	B7Z477	N575	TRDDAGNYTCIAS									DDAGN*YTCIASN*GPQGQIR	59.9		2			1.1442
IPI:IPI00295618.1	Isoform Long of Platelet endothelial cell adhesion molecule	PECAM1	P16284-1	N151	GGIVRVNCSVPEE	VN*CSVPEEK	99.653	1			1.1455
IPI:IPI00640525.2	lysosomal protective protein isoform a precursor	CTSA	Q59EV6	N163	DKFYATNDTEVAQ	FYATN*DTEVAQSNFEAIQDFFR	177.02	2		5	1.1716		0.99064	FYATN*DTEVAQSNFEAIQDFFR	84.499		1			1.1806		YATN*DTEVAQSNF	126.71		5	10		1.3525	1.0348
IPI:IPI00293327.4	P2X purinoceptor 4	P2RX4	Q99571	N75	KGVAVTNTSKIGF	GVAVTN*TSK	71.223	4	7	2	0.90943	1.4299	1.5862	GVAVTN*TSK	92.439	1	4	7	1.0833	1.0775	0.79185
IPI:IPI00470607.3	dentin matrix protein 4	FAM20C	Q8IXL6	N101	SSDPSSNISSHSI	IIQDFSSDPSSN*ISSHSIEK	55.437			1			1.3653	IIQDFSSDPSSN*ISSHSIEK	78.78		1	1		1.4494	0.62569
IPI:IPI00297124.2	Isoform 1 of Interleukin-6 receptor subunit beta	IL6ST	P40189-1	N379	WKSHIQNYTVNAT	SHIQN*YTVN*ATK	120.77	2	1	2	1.2107	1.0581	0.95667	SHIQN*YTVN*ATK	112.13	2	2	3	1.3268	0.96662	1.3637
IPI:IPI00297124.2	Isoform 1 of Interleukin-6 receptor subunit beta	IL6ST	P40189-1	N383	IQNYTVNATKITV	SHIQN*YTVN*ATK	120.77	2	1	2	1.2107	1.0581	0.95667	SHIQN*YTVN*ATK	112.13	2	2	3	1.3268	0.96662	1.3637
IPI:IPI00746431.1	claudin domain-containing protein 1 isoform b	CLDND1	-	N65	RSPVQENSSDINK	SPVQEN*SSDINK	65.179		4	4		1.5316	1.1907	SPVQEN*SSDINK	72.34		3			0.72011
IPI:IPI00022431.2	cDNA FLJ55606, highly similar to Alpha-2-HS-glycoprotein	AHSG	B7Z8Q2	N242	AFNAQNNGSNFQI	AAIAAFNAQNN*GSNFQIEEISR	122.49	52			1.0239			AAIAAFN*AQNN*GSNFQIEE	231.71	9	13	26	1.4657	0.9872	1.1154
IPI:IPI00966520.1	cDNA FLJ77744, highly similar to Homo sapiens kallikrein B, plasma (Fletcher factor) 1 (KLKB1), mRNA	KLKB1	A8K9A9	N127	MRGVNFNVSKVSS	GVNFN*VSK	151.27		1	3		0.88911	1.6828	GVNFN*VSK	95.909			1			0.87231
IPI:IPI00301459.2	Group XV phospholipase A2	PLA2G15	Q8NCC3	N398	HIEMIANATTIAY	QEHQVIIQEIPGSEHIEM#IAN*ATTIAYIK	61.602	1			1.1489
IPI:IPI00217882.3	Sortilin	SORT1	Q99523	N162	DITDIINNTFIRT	DITDIIN*NTFIR	78.342	3			1.348			DITDIIN*NTFIR	184.03	1	2	2	0.75121	0.90699	1.0743	KDITDIIN*NTF	112.13	2			1.6658
IPI:IPI00011264.2	Complement factor H-related protein 1	CFHR1	Q03591	N126	IQNNENNISCVER	IQN*NEN*N*ISCVER	138.89		18	32		1.0545	1.1458	NN*ISCVER	126.83	11	3	7	0.94339	0.85987	1.206	RIQN*NENN*ISCVERGW	92.295	4		5	2.0723		0.76576
IPI:IPI00847381.1	selenoprotein P isoform 2	SEPP1	-	N113	KKEGYSNISYIVV	EGYSN*ISYIVVN*HQGISSR	184.01	5	3	12	1.0601	1.4375	1.1411	GYSN*ISYIVVNHQGISSR	158.98	9	6	9	1.0867	1.1186	1.0613
IPI:IPI00385428.3	60 kDa protein	CEACAM1	-	N262	SYTCHANNSVTGC									IFIPN*ITVNNSGSYTCHAN*N*SVTGCN*R	64.87			3			1.1536
IPI:IPI00385428.3	60 kDa protein	CEACAM1	-	N269	NSVTGCNRTTVKT									IFIPN*ITVNNSGSYTCHAN*N*SVTGCN*R	64.87			3			1.1536
IPI:IPI00216230.3	Lamina-associated polypeptide 2, isoform alpha	TMPO	P42166	N24	SEIVANNVTIPAG	SEIVANN*VTIPAGEQR	101.3			3			0.55968	SEIVANN*VTIPAGEQR	110.98	2	4		1.4524	1.4513
IPI:IPI00374740.3	Isoform OA3-323 of Leukocyte surface antigen CD47	CD47	Q08722-1	N111	AVSHTGNYTCEVT	SDAVSHTGN*YTCEVTEITR	246.69	6	2	6	1.1107	1.1383	0.98494	SDAVSHTGN*YTCE	153.38	4	2	1	1.2474	1.1663	1.2909
IPI:IPI00554481.1	Isoform 4 of 4F2 cell-surface antigen heavy chain	LOC442497	P08195-4	N455	IVTQYINATGNRW	SIVTQYIN*ATGNR	170.18	7	4	5	1.148	1.6421	0.99505	SIVTQYIN*ATGNR	232.42	3	6	6	0.86921	1.0291	1.2552
IPI:IPI00217766.3	Lysosome membrane protein 2	SCARB2	Q14108	N206	GIFYEKNGTNDGD									N*GTNDGDYVFITGEDSYIN*FTK	85.457	4	3		2.2894	0.76254		YEKN*GTNDGDYVF	96.103		7	2		0.96793	0.61431
IPI:IPI00514793.3	Nicastrin	NCSTN	Q5T204	N6	_MIKPINTTGTIK									IKPIN*TTGTIKPDDR	86.944	3	1	1	1.2017	1.1922	1.0833
IPI:IPI00217751.2	Sodium-dependent glucose transporter 1	KIAA1919	Q5TF39	N152	PTASAENHTESDF	IAIGPTASAEN*HTESDFHPAIN*QSSDADSEAIFGVPNDK	37.162		1			1.1591
IPI:IPI00217751.2	Sodium-dependent glucose transporter 1	KIAA1919	Q5TF39	N163	DFHPAINQSSDAD	IAIGPTASAEN*HTESDFHPAIN*QSSDADSEAIFGVPNDK	37.162		1			1.1591
IPI:IPI00970923.1	MHC class I antigen (Fragment)	HLA-A	D3U460	N85	TIRGYYNESEAGS	GYYN*ESEAGSHTVQR	192.65	3	1	1	0.95907	1.8751	0.5792	GYYN*ESEAGSHTVQR	164.2	2		5	1.2899		1.0992
IPI:IPI00917081.2	ANO6 protein	ANO6	B9EGG0	N823	PYSDIGNHTTCRY	GNPYSDIGN*HTTCR	93.494	3	2	5	1.3833	1	1.1059
IPI:IPI00027745.4	Isoform Long of Beta-glucuronidase	GUSB	P08236-1	N272	ENKVVANGTGTQG	VVAN*GTGTQGQIK	149.23	2	110	66	0.94969	1.6105	1.3723	VVAN*GTGTQGQIK	138.24		184	45		1.0615	0.83172
IPI:IPI00022895.8	Isoform 1 of Alpha-1B-glycoprotein	A1BG	P04217-1	N179	PVHQPGNYSCSYR	REGDHEFIEVPEAQEDVEATFPVHQPGN*YSCSYR	113.13	6	5	13	1.0845	1.019	1.2128	FIEVPEAQEDVEATFPVHQPGN*YSCSYR	159.08	12	6	8	1.1432	1.5879	0.94888
IPI:IPI00307017.2	Isoform 1 of Leucyl-cystinyl aminopeptidase	LNPEP	Q9UIQ6-1	N850	DDWMASNGTQSIP	IFDDWM#ASN*GTQSIPTDVM#TTVFK	46.953	1			1.1663
IPI:IPI00022229.2	Apolipoprotein B-100	APOB	P04114	N2779	ANADIGNGTTSAN									IQSPIFTIDANADIGN*GTTSANE	61.181			1			1.1666
IPI:IPI00385428.3	60 kDa protein	CEACAM1	-	N168	IISVTRNDTGPYE	N*DTGPYECEIQNPVSAN*R	59.513	1			1.1699
IPI:IPI00018311.1	Isoform 2 of Neuroplastin	NPTN	Q9Y639-2	N317	PGEYECNATNAIG									CN*ATNAIGSASVVTVIR	98.507		9			1.1705
IPI:IPI00019989.4	Isoform 1 of Arylsulfatase D	ARSD	P51689-1	N128	SGGIPENETTFAR	AIQWNAGSGGIPEN*ETTFAR	141.07	5	5	5	1.1959	1.2479	1.068
IPI:IPI00011302.1	CD59 glycoprotein	CD59	P13987	N43	DCKTAVNCSSDFD	TAVN*CSSDFDACIITK	174.39	105	107	41	0.87073	1.4676	1.2897	TAVN*CSSDFDACIITK	123.36	19	61	9	0.90582	0.98674		NCPNPTADCKTAVN*CSSDF	70.281	1	2	5	1.533	1.43	0.89218
IPI:IPI00216172.2	lysosome-associated membrane glycoprotein 2 isoform C precursor	LAMP2	Q6Q3G8	N257	VININPNTTHSTG	VASVIN*INPN*TTHSTGSCR	171.46	90	21	66	1.2508	1.0315	0.99817	VASVIN*INPN*TTHSTGSCR	176.25	28	15	19	1.0765	1.2945	1.3904
IPI:IPI00009243.2	Isoform B of Leptin receptor	LEPR	P48357-1	N187	FQMVHCNCSVHEC									GSFQM#VHCN*CSVHE	92.039	1	1	1	0.97911	1.3699
IPI:IPI00015525.2	Multimerin-2	MMRN2	Q9H8L6	N214	AAVMEANQTGHEF	AIPGN*ITAAVM#EAN*QTGHEFPDR	91.622	4	5	3	1.112	1.4025	0.73565	AIPGN*ITAAVM#EAN*QTGHEFPDR	80.303	2			1.4522
IPI:IPI00293925.2	Isoform 1 of Ficolin-3	FCN3	O75636-1	N189	IEDFNGNRTFAHY																	EIRVEIEDFN*GN*RTF	71.558	1		1	2.011		0.3422
IPI:IPI00218019.1	Isoform 1 of Basigin	BSG	P35613-1	N268	EDKAIMNGSESRF	ITDSEDKAIM#N*GSESR	159.58	2	9	33	0.93289	0.9292	1.0155	ITDSEDKAIM#N*GSESR	124.12	8		4	1.0772		1.959	KITDSEDKAIM#N*GSESRFF	122.78	11	7	13	1.2646	1.0776	1.1587
IPI:IPI00295767.4	Noelin-2	OLFM2	O95897	N74	IMEKVQNVSQSME	VQN*VSQSM#EVIEIR	57.136	1	3		1.24	1.1138
IPI:IPI00550991.3	cDNA FLJ35730 fis, clone TESTI2003131, highly similar to ALPHA-1-ANTICHYMOTRYPSIN	SERPINA3	P01011-2	N152	HIIRTINQSSDEI	TIN*QSSDEIQISM#GN*AM#FVK	248.18	2	58	129	0.36286	0.77065	2.9631	TIN*QSSDEIQISM#GNAM#FVK	154.46		5	9		0.25915	1.5298
IPI:IPI00024083.3	Isoform 1 of N-acylethanolamine-hydrolyzing acid amidase	NAAA	Q02083-1	N37	PAAPRFNVSIDSV	FN*VSIDSVPEIR	97.911	1	1	2	1.0173	0.82274	0.71981	FN*VSIDSVPEIR	87.363	1		1	2.1647
IPI:IPI00026848.3	Alpha-2-macroglobulin receptor-associated protein	LRPAP1	P30533	N268	DIAQSANITDKEI	VIDIWDIAQSAN*ITDKEIEAFR	77.746	5	5	5	1.1946	0.96593	0.93828	VIDIWDIAQSAN*ITDKEIE	191.06	10	6	17	1.2166	0.74925	1.3381	DIAQSAN*ITDKEIEAF	151.44	11	2	7	1.1698	1.7887	1.2796
IPI:IPI00003807.7	Lysosomal acid phosphatase	ACP2	P11117	N167	RYEQIQNETRQTP	YEQIQN*ETR	107.79		71	27		1.0276	1.3465	YEQIQN*ETR	142.43	6		22	0.85875		1.5165
IPI:IPI00073763.4	Semaphorin-4C	SEMA4C	Q9C0C4	N522	YCAWSVNTSRCVA	DPYCAWSVN*TSR	59.367	1	1		1.0744	1.3012
IPI:IPI00003807.7	Lysosomal acid phosphatase	ACP2	P11117	N92	RYHGFINTSYHRQ	YHGFIN*TSYHR	105.2			5			1.1881
IPI:IPI00025803.3	Insulin receptor precursor	INSR	P06213-1	N789	SIGDVGNVTVAVP	SIGDVGN*VTVAVPTVAAFPN*TSSTSVPTSPEEHRPFEK	43.438		1	1		1.2004	1.1762
IPI:IPI00025803.3	Insulin receptor precursor	INSR	P06213-1	N802	TVAAFPNTSSTSV	SIGDVGN*VTVAVPTVAAFPN*TSSTSVPTSPEEHRPFEK	43.438		1	1		1.2004	1.1762
IPI:IPI00289819.5	Cation-independent mannose-6-phosphate receptor	IGF2R	P11717	N112	RSIIEFNTTVSCD	SIIEFN*TTVSCDQQGTNHR	89.866	3	1	3	0.81168	1.2701	0.8904	FN*TTVSCDQQGTNHR	134.04		2	6		1.7569	1.2182
IPI:IPI00014478.2	Isoform Alpha-7X1X2B of Integrin alpha-7	ITGA7	Q13683-1	N786	ICISNENASHVEC									AIDPAEKPICISNEN*ASHVECE	68.567			1			1.191
IPI:IPI00017598.2	GPI ethanolamine phosphate transferase 1	PIGN	O95427	N128	EFDSIFNESKYTW	ENPVEFDSIFN*ESK	106.17	2	3		1.0062	1.1086		ENPVEFDSIFN*ESK	72.891	1			1.4609
IPI:IPI00022229.2	Apolipoprotein B-100	APOB	P04114	N983	TSGAYSNASSTDS									QVFPGINYCTSGAYSN*ASSTDSASYYPITGDTR	49.101		2			1.1931
IPI:IPI00217652.5	Isoform 1 of Glucoside xylosyltransferase 1	GXYLT1	Q4G148-1	N237	SIIKKFNSTQIAA	KFN*STQIAAM#APEHEEPR	134.81	7	10	13	1.1137	1.1335	1.2249	KFN*STQIAAM#APEHEEPR	120.63	13	6	8	1.382	1.0663	1.2595
IPI:IPI00853454.1	200 kDa protein	LAMB1	-	N1667	SEETIFNASQRIS									TIFN*ASQR	109	1	2	2	0.99333	1.206	1.3927
IPI:IPI00020091.1	-	ORM2	P19652	N72	FFYFTPNKTEDTI	SVQEIQATFFYFTPN*KTEDTIFIR	77.391			1			1.6177	IQATFFYFTPN*KTE	162.48	5	3	4	0.72503	0.75875	1.6931
IPI:IPI00472754.2	Isoform 1 of Dyslexia-associated protein KIAA0319-like protein	KIAA0319L	Q8IZA0-1	N890	TVTCQINCSDHGH	AIEVNTVTCQIN*CSDHGHCDSFTK	61.276			1			1.0065	VNTVTCQIN*CSDHGHCDSFTK	62.94	1	1	2	1.5265	1.227	1.0364
IPI:IPI00298237.8	cDNA FLJ56402, highly similar to Tripeptidyl-peptidase 1	TPP1	B2R608	N452	PPSSYFNASGRAY	FISSSPHIPPSSYFN*ASGR	220.34	40	33	171	1.2237	1.0124	1.282	FISSSPHIPPSSYFN*ASGR	122.63	47	70	47	1.0907	1.4474	1.1399
IPI:IPI00329775.8	Isoform 1 of Carboxypeptidase B2	CPB2	Q96IY4-1	N108	IQQQISNDTVSPR									DIIQQQISN*DTVSPR	50.155		1			1.2022
IPI:IPI00103142.1	NudC domain-containing protein 2	NUDCD2	Q8WVJ2	N144	GAEISGNYTKGGP	ENPGFDFSGAEISGN*YTK	104.26	3	3	2	1.9867	0.95647	0.66439
IPI:IPI00953666.1	Uncharacterized protein	ABP1	C9J690	N110	GDQEHPNVTEFAV									AVIFFGDQEHPN*VTE	94.551	1			1.2029
IPI:IPI00465432.3	Isoform 1 of Nodal modulator 2	NOMO2	Q5JPE7-1	N218	IIVAGYNVSGSVR	VTNSNANAASPIIVAGYN*VSGSVR	103.27		6			1.5512		VTNSNANAASPIIVAGYN*VSGSVR	158.44		6			0.85689
IPI:IPI00646779.2	TUBB6 protein	TUBB6	Q9BUF5	N184	TVVEPYNATISVH									VSDTVVEPYN*ATISVHQIVENTDE	118.52		2			1.2041
IPI:IPI00031631.1	Isoform 1 of Thiamine transporter 1	SLC19A2	O60779-1	N63	IIGPDKNITEREV																	IIGPDKN*ITEREVF	74.944	1	1		1.4663	0.94571
IPI:IPI00024467.3	UDP-glucose:glycoprotein glucosyltransferase 2	UGGT2	Q9NYU1	N920	MGINANNMSDFIM									NM#GINANN*M#SDFIM#K	74.475		1			1.2079
IPI:IPI00183465.1	Isoform 1 of Sialomucin core protein 24	CD164	Q04900-1	N146	TTSGTTNNTVTPT	TVTTSGTTN*NTVTPTSQPVR	74.519		3	4		1.1281	1.2893
IPI:IPI00473079.1	UDP-glucuronosyltransferase 1-3	UGT1A3	P35503	N119	SMAMINNMSIVYH	SM#AM#IN*N*M#SIVYHR	180.09	4	2	7	0.867	1.1665	0.83841	SM#AM#IN*N*M#SIVYHR	193.28	3	7	4	2.1293	1.948	1.1938	RSM#AM#IN*N*M#SIVY	183.99	3	3	3	0.83712	1.004	0.90101
IPI:IPI00872579.2	Isoform 2 of Protocadherin-1	PCDH1	Q08174-2	N305	VIQVKANDSDQGA	AN*DSDQGANAEIEYTFHQAPEVVR	100.67		2			1.2097
IPI:IPI00871467.2	Isoform 1 of Neural cell adhesion molecule L1	L1CAM	P32004-1	N490	IRDIQANDTGRYF	DIQAN*DTGR	91.867	1			1.2109
IPI:IPI00797136.2	Isoform 1 of Inhibitor of nuclear factor kappa-B kinase-interacting protein	IKBIP	Q70UQ0-1	N144	EKQDIINNSITTI	QDIIN*NSITTISQDITK	68.413		2			1.8778		QDIIN*NSITTISQDITK	137.61		1			0.54457
IPI:IPI00252950.1	Uncharacterized protein C1orf130	C1orf130	Q5T1S8	N16	TTFFSINMTTRGE																	SIN*M#TTRGEDFIY	107.06			2			1.2145
IPI:IPI00744685.3	cDNA FLJ59679, highly similar to Biotinidase	BTD	A6NHF2	N351	GIIGAENATGETD	NPVGIIGAEN*ATGETDPSHSK	120.11	48	24	6	0.98353	1.0686	0.9668	NPVGIIGAEN*ATGETDPSHSK	198.85	10	2	13	1.4134	1.5354	1.3197
IPI:IPI00335051.1	Toll-like receptor 8, isoform CRA_a	TLR8	D1CS70	N376	SYPQHINISRNFS	GSYPQHIN*ISR	81.017	1			1.5171			GSYPQHIN*ISR	121.36			1			0.91539
IPI:IPI00641524.2	Uncharacterized protein	BTN2A1	Q7KYR7-1	N114	VAIVIHNITAQEN	GSVAIVIHN*ITAQEN*GTYR	226.65	2	3	3	0.92157	0.96197	0.76086	GSVAIVIHN*ITAQEN*GTYR	199.68	7		4	1.1825		2.2554
IPI:IPI00019146.6	Isoform 1 of Coxsackievirus and adenovirus receptor	CXADR	P78310-1	N201	SVISVKNASSEYS																	IAEM#TSSVISVKN*ASSEY	138.87	11	7	16	1.1897	1.1687	1.2932
IPI:IPI00018274.1	Isoform 1 of Epidermal growth factor receptor	EGFR	P00533-1	N568	CIPQAMNITCTGR	EFVENSECIQCHPECIPQAM#N*ITCTGR	63.726	1	1		1.3933	1.1846		CIPQAM#N*ITCTGR	88.187	2	11		1.1879	1.1255
IPI:IPI00010737.1	Thrombomodulin	THBD	P07204	N116	WVTGDNNTSYSRW	GFQWVTGDNN*TSYSR	65.805	1	1		0.48714	1.9594		GFQWVTGDN*N*TSYSR	73.156			1
IPI:IPI00478294.3	Isoform 2 of Semaphorin-4G	SEMA4G	Q9NTN9-2	N388	IRSQGYNSSQDIP	SQGYN*SSQDIPSIVIDFVK	100.58	4		3	1.1902		1.7268	SQGYN*SSQDIPSIVIDFVK	107.75	7	6		0.78839	1.1903
IPI:IPI00295618.1	Isoform Long of Platelet endothelial cell adhesion molecule	PECAM1	P16284-1	N84	DDVIFYNISSMKS	DDVIFYN*ISSM#K	117.79	3	1		0.95943	1.1383		DDVIFYN*ISSM#K	77.593			1			1.5761
IPI:IPI00742670.2	cDNA FLJ55597, highly similar to Serum paraoxonase/arylesterase 2	PON2	Q15165-2	N275	EKHTNMNITQIKV	HTNM#N*ITQIK	107.21			2			1.4709	KHTNM#N*ITQIK	98.048	2		2	1.1122		1.0926
IPI:IPI00022810.2	Isoform 1 of Dipeptidyl peptidase 1	CTSC	P53634-1	N119	KVTTYCNETMTGW	VTTYCN*ETM#TGWVHDVIGR	112.82	3	2	4	0.72612	0.87498	0.79541	VTTYCN*ETM#TGWVHDVIGR	86.479	1	1	1	2.6358	1.4476	0.87299
IPI:IPI00014375.3	Glutamyl aminopeptidase	ENPEP	Q07075	N763	DREAINNASSIFE	EAINN*ASSIFEQWIN*GTVSIPVNIR	96.881			4			1.226
IPI:IPI00788923.1	43 kDa protein	ST3GAL6	-	N348	PIHYYGNATMSIM	SPIHYYGN*ATM#SIM#NK	67.136		1	4		0.97422	1.1782	SPIHYYGN*ATM#SIM#NK	106.58		1	4		1.2722	1.4919
IPI:IPI00290328.3	Receptor-type tyrosine-protein phosphatase eta precursor	PTPRJ	Q12913	N816	SSGAWNNATHIES									VSSGAWNN*ATHIE	47.712	1	1		1.224	1.2381
IPI:IPI00641868.1	Latrophilin 2, isoform CRA_o	LPHN2	B1ALU4	N731	QFISTENATIKIG	SIGQFISTEN*ATIK	109.1	2	4	1	1.1993	1.253	1.5742	SIGQFISTEN*ATIK	98.592		2	2		1.0485	1.0823
IPI:IPI00307017.2	Isoform 1 of Leucyl-cystinyl aminopeptidase	LNPEP	Q9UIQ6-1	N525	MKKDSINSSHPIS	DSIN*SSHPISSSVQSSEQIEEM#FDSISYFK	57.902		5			1.2319
IPI:IPI00917081.2	ANO6 protein	ANO6	B9EGG0	N798	TMEGYINNTISIF									GYIN*NTISIFK	141.93	2	4	3	1.2581	1.1158	1.327
IPI:IPI00025383.2	T-cell surface glycoprotein CD5	CD5	P06127	N241	IQWKIQNSSCTSI	IQN*SSCTSIEHCFR	69.352		2			1.2349
IPI:IPI00964165.1	Protein	LMF2	-	N496	FMYKPGNISRPPP									FM#YKPGN*ISRPPPVVVPHQPR	50.392	1	1		1.2991	1.1775
IPI:IPI00328243.2	Phospholipase D3	PLD3	Q8IV08	N236	IGVVMYNCSCIAR	EIGVVM#YN*CSCIAR	128.9	3		6	0.74452		0.842	IGVVM#YN*CSCIAR	108.97		3	17		1.4796	1.8872
IPI:IPI00027192.6	cDNA, FLJ79184, highly similar to Procollagen-lysine, 2-oxoglutarate 5-dioxygenase 1	PLOD1	B2R5M9	N585	EKYIHQNYTKAIA	YIHQN*YTK	101.28	2	1	5	1.5044	0.85918	1.2756	YIHQN*YTK	91.906		2	5		1.0367	1.5212
IPI:IPI00414909.1	Alpha-N-acetylgalactosaminidase	NAGA	P17050	N124	IYADMGNFTCMGY	IGIYADM#GN*FTCM#GYPGTTIDK	77.969	6		2	0.99383		1.7547	IGIYADM#GN*FTCM#GYPGTTIDK	101.49	2	7		1.2341	0.99416
IPI:IPI00027851.2	cDNA FLJ53927, highly similar to Beta-hexosaminidase alpha chain	HEXA	B4DVA7	N306	PVNPSINNTYEFM																	GPVNPSIN*NTY	123.88		1	5		1.3739	1.1173
IPI:IPI00002225.6	LAG1 longevity assurance homolog 4	LASS4	Q9HA82	N19	RFWIPPNVTWTEI	FWIPPN*VTWTEIEDR	70.412		6	4		1.2577	1.0164	FWIPPN*VTWTEIEDR	90.412		1			1.4663
IPI:IPI00465172.2	Isoform 1 of Lysosomal-associated transmembrane protein 4B	LAPTM4B	Q86VI4-1	N198	ADPDQYNFSSSEI																	IIIN*AVVIIIIISAIADPDQ*YN*FSSSEIGGDFEF	19.144	1			1.2483
IPI:IPI00022229.2	Apolipoprotein B-100	APOB	P04114	N3465	EFKYDFNSSMIYS	YDFN*SSM#IYSTAK	131.69	20	32	1	1.2997	1.047	0.6796	YDFN*SSM#IYSTAK	148.62	5	23	34	1.377	1.7935	1.3189	DFN*SSM#IY	91.065	2		1	1.1367		1.3416
IPI:IPI00451965.1	-	UGT1A6	P19224	N348	RPSNIANNTIIVK									YTGTRPSN*IAN*N*TIIVK	228.73	71		140	1.4244		1.0746
IPI:IPI00743104.2	Integrin alpha-1	ITGA1	P56199	N974	TVPEVINSTEDIG									VIN*STEDIGNE	125.74			1			1.2497
IPI:IPI00002406.2	Basal cell adhesion molecule	BCAM	P50895	N383	NSSAVVNCSVHGI	VISIPIN*SSAVVN*CSVHGIPTPAIR	118.46	2	7	7	1.1643	1.1412	1.4677	VISIPIN*SSAVVN*CSVHGIPTPAIR	155.76	3	4	7	1.2312	1.1297	1.3829
IPI:IPI00002406.2	Basal cell adhesion molecule	BCAM	P50895	N377	VISIPINSSAVVN	VISIPIN*SSAVVN*CSVHGIPTPAIR	118.46	2	7	7	1.1643	1.1412	1.4677	VISIPIN*SSAVVN*CSVHGIPTPAIR	155.76	3	4	7	1.2312	1.1297	1.3829
IPI:IPI00100030.1	Isoform 1 of GPI transamidase component PIG-T	PIGT	Q969N2-1	N291	TTYNQDNETIEVH																	NQDN*ETIEVHPPPTTTY	71.279		3			1.2542
IPI:IPI00465226.2	Isoform 2 of Uncharacterized protein C6orf89	C6orf89	Q6UWU4-2	N162	SEPIPANCTGCAQ									SEPIPAN*CTGCAQK	56.951		3			1.2568
IPI:IPI00009629.1	CMP-N-acetylneuraminate-beta-galactosamide-alpha-2,3-sialyltransferase 1	ST3GAL1	Q11201	N79	WFDERFNQTMQPI	FN*QTM#QPIITAQNAIIEDDTYR	47.499	2			1.3426			FN*QTM#QPIITAQNAIIEDDTYR	90.968	3	2		1.1832	1.2533
IPI:IPI00296713.4	Isoform 1 of Granulins	GRN	P28799-1	N265	KCISKENATTDII	EN*ATTDIITK	70.942	3		3	1.2182		1.5627	EN*ATTDIITK	74.841	1			0.99868
IPI:IPI00922511.1	cDNA FLJ54854, highly similar to Junctional adhesion molecule A	F11R	B7Z5W1	N189	STRAFSNSSYVIN	AFSN*SSYVINPTTGEIVFDPISASDTGEYSCEAR	55.158			4			1.2602
IPI:IPI00009629.1	CMP-N-acetylneuraminate-beta-galactosamide-alpha-2,3-sialyltransferase 1	ST3GAL1	Q11201	N323	DADFESNVTATIA	TGVHDADFESN*VTATIASINK	58.848		2			1.6558		TGVHDADFESN*VTATIASINK	107.65		6	4		1.533	0.60335
IPI:IPI00007199.4	Protein Z-dependent protease inhibitor	SERPINA10	Q9UK55	N220	VKETFFNISKRYF	ETFFN*ISK	123.72	1	2	2	1.3195	1.2887	1.1315	ETFFN*ISK	72.485		1			1.3215
IPI:IPI00414909.1	Alpha-N-acetylgalactosaminidase	NAGA	P17050	N177	KMAAAINATGRPI	M#AAAIN*ATGR	77.677	1			1.267
IPI:IPI00470529.4	cDNA FLJ56293, highly similar to Transmembrane glycoprotein NMB	GPNMB	B4E3D4	N235	VSVNTANVTIGPQ	VSVN*TAN*VTIGPQIM#EVTVYR	206.21	13	40	31	0.90097	1.4545	1.6968	VSVNTAN*VTIGPQIM#EVTVYR	92.474		5			1.0289
IPI:IPI00296259.4	Isoform 1 of Transmembrane emp24 domain-containing protein 4	TMED4	Q7Z7H5-1	N117	QICIHSNSTRMAI	FTFTSHTPGDHQICIHSN*STR	112.3	4		15	1.1196		1.279	FTFTSHTPGDHQICIHSN*STR	188.44	4	3	4	1.3127	1.2784	1.3709
IPI:IPI00043598.2	Isoform 4 of Inhibitor of nuclear factor kappa-B kinase-interacting protein	IKBIP	Q70UQ0-4	N154	INEKFQNITDFWK	FQN*ITDFWK	113.62	4	2	3	1.1062	1.2715	1.0826	FQN*ITDFWK	85.731	3		1	1.583		1.3212
IPI:IPI00002790.3	Isoform 1 of Protein sel-1 homolog 1	SEL1L	Q9UBV2-1	N272	ASGIGVNSSQAKA	GQTAIGFIYASGIGVN*SSQAK	165.06	12	31	16	1.6264	1.4013	1.5026	GQTAIGFIYASGIGVN*SSQAK	104.81	11	20	16	1.0698	1.1927	0.84529
IPI:IPI00008167.1	Sodium/potassium-transporting ATPase subunit beta-3	ATP1B3	P54709	N124	TIEEQKNITVCPD	FIKPYTIEEQKN*ITVCPDGAIFEQK	59.857		1			0.50382		QKN*ITVCPDGAIFEQK	67.115			1			1.2434	TIEEQKN*ITVCPDGAIF	92.935		1			2.0845
IPI:IPI00293088.7	Lysosomal alpha-glucosidase	GAA	P10253	N882	VIFIARNNTIVNE	N*NTIVNEIVR	97.456	1	1		1.4041	1.1545
IPI:IPI00291755.6	Isoform 1 of Nuclear pore membrane glycoprotein 210	NUP210	Q8TEM1-1	N337	GASRIPNSTIYVV	IPN*STIYVVEPGYIGFTVHPGDR	144.27	2	2	4	0.99121	1.1122	1.0641	IPN*STIYVVEPGYIGFTVHPGDR	65.887	2	1		1.6229	1.6062
IPI:IPI00296922.4	Laminin subunit beta-2	LAMB2	P55268	N1308	RDRIAINITIRQI	IAIN*ITIR	98.997	1	2	1	1.197	1.0968	1.5458
IPI:IPI00018311.1	Isoform 2 of Neuroplastin	NPTN	Q9Y639-2	N229	VSAPKANATIEVK	AN*ATIEVK	69.198	9	1		1.3009	1.2603
IPI:IPI00953391.2	Isoform 2 of SID1 transmembrane family member 2	SIDT2	Q8NBJ9-2	N54	VNIYTFNHTVTRN	TYVDEVNSEIVNIYTFN*HTVTR	49.768	1			1.0102			IVNIYTFN*HTVTR	169.52	3	2	2	1.4818	1.5646	1.0712
IPI:IPI00022892.2	Thy-1 membrane glycoprotein	THY1	P04216	N42	IDCRHENTSSSPI	HEN*TSSSPIQYEFSITR	119.65	2		9	1.1901		1.0559	HEN*TSSSPIQYE	125.72	2		1	1.2544		1.6361
IPI:IPI00151990.3	Isoform 1 of Thioredoxin domain-containing protein 15	TXNDC15	Q96J42-1	N293	IKIFIFNQTGIEA	IFIFN*QTGIEAK	65.232	11	8		1.6393	2.0553		IFIFN*QTGIEAK	113.63	21	14	15	0.88306	1.1488	0.69866
IPI:IPI00170706.2	Transmembrane protein 2	TMEM2	Q9UHN6	N1299	GEIKQINISHIIV	QIN*ISHIIVPIGIAK	97.463	3	6	2	1.1876	1.1442	1.5285
IPI:IPI00294834.6	Isoform 1 of Aspartyl/asparaginyl beta-hydroxylase	ASPH	Q12797-1	N452	IVQIFPNDTSIKN	IVQIFPN*DTSIK	101.93	4	30	7	1.0663	2.1278	2.0967	IVQIFPN*DTSIK	79.659	1	1	1	0.87462	0.56134	0.99877
IPI:IPI00293088.7	Lysosomal alpha-glucosidase	GAA	P10253	N140	PSYKIENISSSEM	IEN*ISSSEM#GYTATITR	195.38	65	53	33	0.82731	1.0542	1.0541	IEN*ISSSEM#GYTATITR	150.39	8	33	19	0.69131	1.0404	2.6674	KIEN*ISSSEM#GY	243.53	9	4	7	1.516	1.6829	1.0649
IPI:IPI00019591.2	cDNA FLJ55673, highly similar to Complement factor B	CFB	B4E1Z4	N314	TICGVGNMSANAS	ITDTICGVGN*M#SAN*ASDQER	111.01		21	6		1.3664	1.2151
IPI:IPI00019591.2	cDNA FLJ55673, highly similar to Complement factor B	CFB	B4E1Z4	N318	VGNMSANASDQER	ITDTICGVGN*M#SAN*ASDQER	111.01		21	6		1.3664	1.2151
IPI:IPI00107357.7	Isoform 2 of Cleft lip and palate transmembrane protein 1	CLPTM1	O96005-2	N161	PQSVQQNGSIYIH																	EHFAEIDIPQSVQQN*GSIY	94.461	3	3		1.3	1.2817
IPI:IPI00154588.3	Signal peptide peptidase-like 2A	SPPL2A	Q8TCT8	N149	KDFRDMNQTIGDN	DM#N*QTIGDN*ITVK	99.941			8			1.7382	DM#N*QTIGDN*ITVK	64.224		3			0.73179		RDM#N*QTIGDN*ITVKM#Y	61.167		1			1.4039
IPI:IPI00748567.1	cDNA FLJ43203 fis, clone FEBRA2008468, highly similar to LYSOSOMAL ACID LIPASE/CHOLESTERYL ESTER HYDROLASE	LIPA	Q6ZUY8	N163	SINFIINKTGQEQ	YDIPASINFIIN*K	106.49	16	9	16	1.225	1.0798	1.0209	YDIPASINFIIN*K	184.34	5	4	15	0.72695	0.49908	0.71218	IIN*KTGQEQVYY	118.71	6	22	31	2.9334	1.8869	1.5555
IPI:IPI00022608.2	Sortilin-related receptor	SORL1	Q92673	N1706	SQRAASNFTEIKN	AASN*FTEIK	158.76		25	3		1.3794	0.95998	AASN*FTEIK	106.6	9	4	4	1.2481	1.5836	1.2998
IPI:IPI00743104.2	Integrin alpha-1	ITGA1	P56199	N317	GSYNRGNISTEKF	GN*ISTEK	85.265	1			1.5031			GN*ISTEK	83.614		1			1.0873
IPI:IPI00003802.2	Alpha-mannosidase 2	MAN2A1	Q16706	N1125	SPPGTQNISEINI	FIVESITPSSISIM#HSPPGTQN*ISEINISPM#EISTFR	82.726	1		4	2.0153		1.1272	SITPSSISIM#HSPPGTQN*ISEINISPM#EISTFR	75.718		1	2		0.96154	1.0786
IPI:IPI00166392.1	Similar to Cell adhesion molecule 1 precursor	CADM1	Q9BY67-2	N165	GEEIEVNCTAMAS	DTAVEGEEIEVN*CTAM#ASK	79.013	2	10	10	2.1425	0.91228	0.83928
IPI:IPI00328795.7	Forkhead box protein R1	FOXR1	Q6PIV2	N188	IAIAIRNSSPCGI																	SRPPINYFHIIAIAIRN*SSPCGIN*VQ*Q*IY	22.533	1			1.2991
IPI:IPI00908404.1	cDNA FLJ51188, highly similar to N-acetylglucosamine-6-sulfatase	GNS	B4E284	N394	GPGIKPNQTSKMI	GPGIKPN*QTSK	89.827	4		3	1.3934		1.2054
IPI:IPI00008578.2	CD226 antigen	CD226	Q15762	N83	ERVYFINSTMASN	VYFIN*STM#ASNN*M#TIFFR	85.619	1			1.7513			VYFIN*STM#ASN*NM#TIFFR	60.489			1			0.84777
IPI:IPI00021983.1	-	NCSTN	Q92542-1	N417	VIIRRPNQSQPIP									RPN*QSQPIPPSSIQR	67.019	1	3		1.2704	1.3293
IPI:IPI00005128.1	Isoform 1 of Angiopoietin-2	ANGPT2	O15123-1	N240	IVTATVNNSVIQK									IVTATVN*NSVIQK	55.452		2			1.3003
IPI:IPI00642099.2	receptor-type tyrosine-protein phosphatase mu isoform 1 precursor	PTPRM	A7MBN1	N534	PEIDISNQSGRVS	AVSSFDPEIDISN*QSGR	108.63	1			1.3022
IPI:IPI00479116.1	Carboxypeptidase N subunit 2	CPN2	P22792	N74	AFGSNPNITKVVF	AFGSNPN*ITK	99.973	7	11	2	0.52955	1.387	1.5656	AFGSNPN*ITK	77.379	2		2	1.2662		1.0859	GSNPN*ITKVVF	134.68	2	1	1			1.9794
IPI:IPI00437186.2	Isoform 1 of Probable G-protein coupled receptor 116	GPR116	Q8IZF2-1	N931	TTTVSHNTTMPFR									SIVM#TTTVSHN*TTM#PFR	96.993	2		2	1.1866		1.4207
IPI:IPI00021594.3	Isoform 1 of Glycosylphosphatidylinositol anchor attachment 1 protein	GPAA1	O43292-1	N203	EAYHDVNVTGMQS									AYHDVN*VTGM#QSSPIQGR	137.73	5	5	3	1.205	1.3983	1.309
IPI:IPI00293088.7	Lysosomal alpha-glucosidase	GAA	P10253	N390	TRQVVENMTRAHF	QVVEN*M#TR	123.69	13	10	9	1.3226	1.2224	1.371
IPI:IPI00030418.1	Tetraspanin-31	TSPAN31	Q12999	N117	SWWVMSNKTRDEI																	VM#SN*KTRDEIERSF	76.522	1			1.3056
IPI:IPI00853369.1	Plexin-B2	PLXNB2	O15031	N1049	TDYVFHNDTKVVF	EAESIQPM#TVVGTDYVFHN*DTK	179.1	1	3	2	0.92448	1.4087	1.5041	SIQPM#TVVGTDYVFHN*DTK	143.99	14	8	12	1.3636	1.2224	1.7563	VFHN*DTKVVF	114.6	1	1		1.1347	1.1445
IPI:IPI00296713.4	Isoform 1 of Granulins	GRN	P28799-1	N530	GHFCHDNQTCCRD	DVECGEGHFCHDN*QTCCR	76.85	2			0.95253			GHFCHDN*QTCCR	103.91	2		10	1.7181		1.2541
IPI:IPI00019591.2	cDNA FLJ55673, highly similar to Complement factor B	CFB	B4E1Z4	N624	PRSPYYNVSDEIS									SPYYN*VSDE	157.68			6			1.3124
IPI:IPI00018606.4	Isoform 1 of Chondroitin sulfate glucuronyltransferase	CHPF2	Q9P2E5-1	N121	TIAVAVNRTVAHH	ATISTIAVAVN*R	123.8	1	3	2	1.4902	1.2709	1.1384	ATISTIAVAVN*R	124.1	1	1		1.2867	1.3875
IPI:IPI00027192.6	cDNA, FLJ79184, highly similar to Procollagen-lysine, 2-oxoglutarate 5-dioxygenase 1	PLOD1	B2R5M9	N244	EKREQINITIDHR	EQIN*ITIDHR	147.2		1	6		1.34	1.2358	EQIN*ITIDHR	98.048	2	2		0.98851	1.718
IPI:IPI00000203.2	Low-density lipoprotein receptor-related protein 6	LRP6	O75581	N1039	EATNVINVTRIDG									ATNVIN*VTR	89.247	1	1	4	1.463	0.96738	1.5324
IPI:IPI00216172.2	lysosome-associated membrane glycoprotein 2 isoform C precursor	LAMP2	Q6Q3G8	N75	HGTVTYNGSICGD	TVTISDHGTVTYN*GSICGDDQN*GPK	79.467	4		8	0.79509		1.2839	TVTISDHGTVTYN*GSICGDDQN*GPK	78.554	4		4	1.5816		1.6253
IPI:IPI00022229.2	Apolipoprotein B-100	APOB	P04114	N3411	FVEGSHNSTVSIT	FVEGSHN*STVSITTK	183.96	9	7	55	1.4497	1.4845	1.3995	GSHN*STVSITTK	232.37	40	13	17	1.3455	0.94203	1.3342
IPI:IPI00291007.6	Isoform 3 of Scavenger receptor class B member 1	SCARB1	Q8WTV0-1	N108	NITFNNNDTVSFI	SN*ITFNNN*DTVSFIEYR	91.657	9	14	2	1.3606	0.86502	1.6864	SN*ITFNNN*DTVSFIEYR	149		4	9		1.8288	0.89473
IPI:IPI00884105.2	Lysosome-associated membrane glycoprotein 1	LAMP1	P11279	N293	IFQFGMNASSSRF									IHSEGTTVIIFQFGM#N*ASSSR	179.14	32	47	40	1.5108	1.1242	1.3409	QFGM#N*ASSSRF	135.43	4	3	8	1.3508	1.4477	1.1983
IPI:IPI00025862.2	Isoform 1 of C4b-binding protein beta chain	C4BPB	P20851-1	N98	SSSGPVNVSDKIT	IGHCPDPVIVN*GEFSSSGPVN*VSDK	115.42	2	3	3	0.82224	1.1911	0.89701	IGHCPDPVIVN*GEFSSSGPVN*VSDK	111.4	3	3	3	1.4113	0.91638	2.1214	SSSGPVN*VSDKITF	159.94		2			1.9522
IPI:IPI00294839.6	Lysyl oxidase homolog 2	LOXL2	Q9Y4K0	N644	YDIININGTKVAE									VFTHYDIININ*GTK	100.55	3	2	5	1.766	1.1428	1.0888
IPI:IPI00006543.2	Complement factor H-related 5	CFHR5	B2RA39	N424	QIPNAQNMTTTVN	EQFCPPPPQIPNAQN*M#TTTVNYQDGEK	52.359		1	1				REQFCPPPPQIPNAQN*M#TTTVNYQDGEK	74.876			1			1.3329
IPI:IPI00439935.1	UDP-glucuronosyltransferase 1-4	UGT1A4	P22310	N119	SMAIMNNVSIAIH	SM#AIM#N*N*VSIAIHR	223.22	27	44	158	1.3617	1.0749	1.5282	YSRSM#AIM#N*N*VSIAIHR	190.85	87		203	1.3919		1.316
IPI:IPI00008787.4	Alpha-N-acetylglucosaminidase	NAGLU	P54802	N261	RVFPQVNVTKMGS	VFPQVN*VTK	91.318		5	22		0.74271	1.0868	VFPQVN*VTK	86.011	2	2	3	1.5397	1.7059	1.6068
IPI:IPI00019591.2	cDNA FLJ55673, highly similar to Complement factor B	CFB	B4E1Z4	N468	AHFVAINGSKINI	QSVPAHFVAIN*GSK	185.95	1		3	1.1912		0.87411	QSVPAHFVAIN*GSK	114.72	2			1.9522
IPI:IPI00154588.3	Signal peptide peptidase-like 2A	SPPL2A	Q8TCT8	N155	NQTIGDNITVKMY	DM#N*QTIGDN*ITVK	99.941			8			1.8955	DM#N*QTIGDN*ITVK	64.224		3			0.73179		RDM#N*QTIGDN*ITVKM#Y	61.167		1			1.4039
IPI:IPI00056478.1	Isoform 1 of Immunoglobulin superfamily member 8	IGSF8	Q969P0-1	N463	TASIICNISVRGG	GETASIICN*ISVR	131.13	4	5	4	0.94538	1.5148	1.1538	GETASIICN*ISVR	188.29	5	14	6	0.75194	1.233	2.4709
IPI:IPI00329482.5	Isoform 1 of Laminin subunit alpha-4	LAMA4	Q16363-1	N531	EQMEVVNMSISTS	EQM#EVVN*M#SISTSADSITTPR	89.668		7	6		1.1619	1.5287
IPI:IPI00179694.1	Beta-klotho	KLB	Q86Z14	N611	SVIPTGNISAVNR									FAIDWASVIPTGN*ISAVNR	87.287	2	1	8	0.9998	2.2107	0.83108
IPI:IPI00019988.1	N-sulphoglucosamine sulphohydrolase	SGSH	P51688	N413	TFQDIINRTTAGQ	M#PFPIDQDFYVSPTFQDIIN*R	83.894		1	2		1.1847	1.1095									VSPTFQDIIN*RTTAGQPTGW	94.882	1		4	1.5454		1.5509
IPI:IPI00305304.3	LAG1 longevity assurance homolog 2	LASS2	Q96G23	N19	RIWIPVNITWADI	IWIPVN*ITWADIEDRDGR	148.96	3	5	16	1.4613	1.307	1.2739	IWIPVN*ITWADIEDRDGR	137.84	2	3	5	1.5216	1.5379	1.3606	IPVN*ITWADIEDRDGRVY	85.734		4			0.98255
IPI:IPI00059476.5	Dipeptidase 1	DPEP1	P16444	N57	IQDERANITTIAG	AN*ITTIAGTHTNIPK	136.83	1	1	1	3.9855	0.35104	1.4777	AN*ITTIAGTHTNIPK	69.92	1	1	2		0.75204	0.18731
IPI:IPI00012585.1	Beta-hexosaminidase subunit beta	HEXB	P07686	N190	YGTFTINESTIID																	TIN*ESTIIDSPRF	178.67	7	2	2	1.3327	1.3444	1.3932
IPI:IPI00300852.2	Sulfate anion transporter 1	SLC26A1	Q9H2B4	N163	ANSSTINGSAAMI	EIQIAGFDPSQDGIQPGAN*SSTIN*GSAAM#IDCGR	53.615			3			1.3571
IPI:IPI00300852.2	Sulfate anion transporter 1	SLC26A1	Q9H2B4	N158	GIQPGANSSTING	EIQIAGFDPSQDGIQPGAN*SSTIN*GSAAM#IDCGR	53.615			3			1.3571
IPI:IPI00022608.2	Sortilin-related receptor	SORL1	Q92673	N2076	ITAYIGNTTDNFF	GYEIHM#FDSAM#N*ITAYIGN*TTDNFFK	88.872			1			1.3573
IPI:IPI00019591.2	cDNA FLJ55673, highly similar to Complement factor B	CFB	B4E1Z4	N498	EKTMFPNITDVRE	TM#FPN*ITDVR	76.143		20	3		0.86804	1.1226	KTM#FPN*ITDVR	72.652	2	1		1.4647	1.8951		TSCAEVVSQEKTM#FPN*ITDVREVVTDQF	49.076	1		1	1.4168		1.3868
IPI:IPI00291755.6	Isoform 1 of Nuclear pore membrane glycoprotein 210	NUP210	Q8TEM1-1	N405	VISSSQNGSYHRI	IETVIPAEFFEVISSSQ*N*GSYHR	188.41	2	4	14	1.17	1.4861	1.4491	VISSSQN*GSYHR	130.01	4		2	1.476		1.2344	EVISSSQN*GSY	150.27			1			1.339
IPI:IPI00018901.2	Isoform 1 of Gamma-glutamyltranspeptidase 1	GGT1	P19440-1	N120	AFATMFNSSEQSQ	IAFATM#FN*SSEQSQK	145	31	104	41	1.2729	1.6416	1.4824	IAFATM#FN*SSEQSQK	201.48	36	77		1.0828	1.3235
IPI:IPI00385428.3	60 kDa protein	CEACAM1	-	N248	QEIFIPNITVNNS									IFIPN*ITVNNSGSYTCHAN*N*SVTGCN*R	64.87			3			1.3628
IPI:IPI00018311.1	Isoform 2 of Neuroplastin	NPTN	Q9Y639-2	N171	PVTIQCNITSSSH	DSPVIPVTIQCN*ITSSSHTITYSYWTK	52.061		2			1.3572		DSPVIPVTIQCN*ITSSSHTITYSYWTK	60.133		1	2		1.1416	1.5931
IPI:IPI00011229.1	Cathepsin D	CTSD	P07339	N134	SSTYVKNGTSFDI																	VKN*GTSFDIHYGSGSISGY	121.87	87	11	12	1.1549	1.5399	1.3972
IPI:IPI00009477.4	Intercellular adhesion molecule 2	ICAM2	P13598	N176	EATATFNSTADRE	AAPAPQEATATFN*STADR	93.754	1		7	1.5749		0.786	AAPAPQEATATFN*STADR	59.513	1	1		2.4845	0.61404
IPI:IPI00020557.2	Prolow-density lipoprotein receptor-related protein 1	LRP1	Q07954	N1645	IKRAFINGTGVET	AFIN*GTGVETVVSADIPN*AHGIAVDWVSR	92.147			16			1.3661
IPI:IPI00395903.1	Transmembrane protein 106B	TMEM106B	Q9NUM4	N183	GKARINNITIIGP	IN*N*ITIIGPIDM#K	131.06	13	4	9	0.89073	1.3123	2.0089	IN*N*ITIIGPIDM#K	97.911		3			1.2569
IPI:IPI00027235.1	Isoform 1 of Attractin	ATRN	O75882-1	N914	TCINPINGSVCER	AATCINPIN*GSVCERPAN*HSAK	99.569	8	2	9	1.1321	1.0274	0.83216	AATCINPIN*GSVCERPAN*HSAK	100.02	2	1	4	1.7188	1.5234	1.9715
IPI:IPI00297124.2	Isoform 1 of Interleukin-6 receptor subunit beta	IL6ST	P40189-1	N564	YRTIIGNETAVNV									TIIGN*ETAVNVDSSHTE	98.694		4			0.84547		RTIIGN*ETAVNVDSSHTEY	94.922			2			1.8934
IPI:IPI00027230.3	Endoplasmin	HSP90B1	P14625	N107	IREIISNASDAID	EIISN*ASDAIDK	91.961		2	3		1.2326	1.5071
IPI:IPI00003836.1	UDP-glucuronosyltransferase 2B10	UGT2B10	P36537	N314	IGSMVSNMTEERA	EMEEFVQ*SSGEN*GVVVFSIGSM#VSN*M#TEER	52.465			1			1.3699
IPI:IPI00018311.1	Isoform 2 of Neuroplastin	NPTN	Q9Y639-2	N284	MPMDIVNTSGRFF	KKEN*GM#PM#DIVN*TSGR	135.81	4		23	2.2079		0.92415	N*GM#PM#DIVN*TSGR	66.533	4	8	5	0.85475	0.92407	2.4757	RKKEN*GM#PM#DIVN*TSGRFF	51.03		3	1		1.1035	1.129
IPI:IPI00395488.2	Vasorin	VASN	Q6EMK4	N273	QEIDVSNISIQAI									IDVSN*ISIQAIPGDISGIFPR	105.89	3	2	1	0.72222	2.4749	0.9332
IPI:IPI00465261.2	Isoform 1 of Endoplasmic reticulum aminopeptidase 2	ERAP2	Q6P179-1	N103	IEVIVSNATQFII									VIVSN*ATQFIIIHSK	72.705	1	3	4	2.0234	0.74359	1.3663
IPI:IPI00879740.1	13 kDa protein	GGT1	-	N120	AFATMFNSSEQSQ																	ATM#FN*SSEQSQK	77.593		1			1.3787
IPI:IPI00304223.4	Lipase maturation factor 1	LMF1	Q96S06	N428	QGTASSNASAPDA									VIIQGTASSN*ASAPDAM#WE	65.943			1			1.3788
IPI:IPI00160538.2	31 kDa protein	-	-	N131	KEIFVANGTQGKI	EIFVAN*GTQGK	136.5		6	4		1.2216	1.183	IFVAN*GTQGK	54.608		1			1.7364
IPI:IPI00002790.3	Isoform 1 of Protein sel-1 homolog 1	SEL1L	Q9UBV2-1	N431	DIVPQSNETAIHY	M#YSEGSDIVPQSN*ETAIHYFK	125.98	4	5	7	1.8269	1.8229	1.6824	M#YSEGSDIVPQSN*ETAIHYFK	119.68	2		2	0.57166		0.84691	SEGSDIVPQSN*ETAIHY	156.81	10	3		1.3831	1.5497
IPI:IPI00022558.2	Isoform 1 of Myelin protein zero-like protein 1	MPZL1	O95297-1	N50	KEIFVANGTQGKI	EIFVAN*GTQGK	131.83	2			1.178			IFVAN*GTQGK	102.53	3			1.5893
IPI:IPI00029741.1	Integrin beta-5	ITGB5	P18084	N586	YIGDNCNCSTDIS	CHAGYIGDNCN*CSTDISTCR	63.145	1			0.79452			CHAGYIGDNCN*CSTDISTCR	57.52	2		1	1.6543		1.706
IPI:IPI00025049.1	Cation-dependent mannose-6-phosphate receptor	M6PR	P20645	N83	VCREAGNHTSGAG	EAGN*HTSGAGIVQIN*K	258.41	7	68	20	1.2304	1.3837	1.1442	EAGN*HTSGAGIVQIN*K	178.03	20	13	19	1.606	1.518	1.4288
IPI:IPI00414909.1	Alpha-N-acetylgalactosaminidase	NAGA	P17050	N201	GIPPRVNYSIIAD	VN*YSIIADICNIWR	153.09			2			1.9316	VN*YSIIADICNIWR	125.53	1			0.84288
IPI:IPI00027745.4	Isoform Long of Beta-glucuronidase	GUSB	P08236-1	N173	RITIAINNTITPT	ITIAIN*NTITPTTIPPGTIQYITDTSK	92.8		4	5		1.5803	1.2447	ITIAIN*NTITPTTIPPGTIQYITDTSK	42.813	2	3		1.9944	0.73077
IPI:IPI00845516.1	Isoform 1 of Protein ITFG3	ITFG3	Q9H0X4-1	N120	NTNSSNNFSRSCV	NTN*SSNN*FSR	92.538	2	1		1.5438	1.2328
IPI:IPI00845516.1	Isoform 1 of Protein ITFG3	ITFG3	Q9H0X4-1	N116	FIYKNTNSSNNFS	NTN*SSNN*FSR	92.538	2	1		1.5438	1.2328
IPI:IPI00014218.1	Translocating chain-associated membrane protein 2	TRAM2	Q15035	N55	FIIPQYNISVPTA																	IIPQYN*ISVPTADSETVHY	110.55		2			1.3902
IPI:IPI00374740.3	Isoform OA3-323 of Leukocyte surface antigen CD47	CD47	Q08722-1	N50	TNMEAQNTTEVYV									AQN*TTEVYVK	109.66	1			1.3914
IPI:IPI00335051.1	Toll-like receptor 8, isoform CRA_a	TLR8	D1CS70	N98	FITHITNESFQGI									IDISDNFITHITN*E	73.881		1			1.3935
IPI:IPI00796919.2	cDNA FLJ54553, highly similar to Beta-galactosidase	GLB1	B7Z6Q5	N512	NNVITINITGKAG	N*NVITIN*ITGK	141.08	18	19	31	1.8183	1.7174	1.716	NNVITIN*ITGK	101.38	17	7	21	1.3203	0.95113	0.84367
IPI:IPI00257239.1	Isoform 1 of UDP-GlcNAc:betaGal beta-1,3-N-acetylglucosaminyltransferase 2	B3GNT2	Q9NY97-1	N173	QESNAGNQTVVRV	ESWGQESNAGN*QTVVR	130.27		2			1.3399		ESWGQESNAGN*QTVVR	118.2	1	3	1	1.3698	1.1274	1.7595
IPI:IPI00029756.2	Tyrosine-protein kinase Mer	MERTK	Q12866	N442	IEEVGQNGSRARI	EIIEEVGQN*GSR	63.944	2	1	1	1.726	1.2631	1.8459	EIIEEVGQN*GSR	125.97			1			0.76511
IPI:IPI00008556.1	Isoform 1 of Coagulation factor XI	F11	P03951-1	N450	VYSGIINQSEIKE	VYSGIIN*QSEIK	91.961		2	3		1.6683	1.4777	VYSGIIN*QSEIKE	77.062		2	5		1.4331	1.5205	SGIIN*QSEIKEDTSFF	115.8	1	3		1.0049	1.3037
IPI:IPI00880178.1	Isoform 3 of UPF0510 protein INM02	C19orf63	Q5UCC4-3	N182	VDIEIFNTSVQIQ	GHEVEDVDIEIFN*TSVQIQPPTTAPGPETAAFIER	68.101		1	2		1.8119	0.99338
IPI:IPI00003802.2	Alpha-mannosidase 2	MAN2A1	Q16706	N78	IRDSVINISESVE	DSVIN*ISESVEDGPK	202.25		11	8		1.5479	1.4723	DSVIN*ISESVEDGPK	259.1		5			1.1885
IPI:IPI00020005.6	cDNA FLJ50239, highly similar to Arylsulfatase E	ARSE	P51690	N150	SGGIPTNETTFAK	VIQWTGASGGIPTN*ETTFAK	183.74	95	57	32	0.99777	2.4797	1.9529	VIQWTGASGGIPTN*E	67.964	2	5	2	0.93741	1.0594	1.0742	TGASGGIPTN*ETTF	122.33			1			1.3244
IPI:IPI00884105.2	Lysosome-associated membrane glycoprotein 1	LAMP1	P11279	N84	SSCGKENTSDPSI	SSCGKEN*TSDPSIVIAFGR	143.05	7	6	11	1.6966	0.94767	1.5113	SSCGKEN*TSDPSIVIAFGR	103.76	6	13	14	1.494	1.1325	1.6591
IPI:IPI00413912.2	Transmembrane protein 132E	TMEM132E	Q6IEE7	N70	PSPAVANSSIQRS	EARPPSPAVAN*SSIQR	85.909			1			1.8805	EARPPSPAVAN*SSIQR	70.889		1			0.93645
IPI:IPI00291007.6	Isoform 3 of Scavenger receptor class B member 1	SCARB1	Q8WTV0-1	N102	EFRHKSNITFNNN	SN*ITFNNN*DTVSFIEYR	91.657	9	14	2	1.3606	1.2132	1.6864	SN*ITFNNN*DTVSFIEYR	149	7	4	9	1.304	1.8288	1.0686
IPI:IPI00021531.7	Hyaluronidase-2	HYAL2	Q12891	N103	HGGVPQNVSIWAH	SVHGGVPQN*VSIWAHR	67.275			1			1.4105
IPI:IPI00015102.2	-	ALCAM	Q13740-1	N480	IISPEENVTITCT	IIISPEEN*VTITCTAENQIER	129.88	15	29	16	1.2399	1.3509	1.6425
IPI:IPI00008231.2	Chromosome 1 open reading frame 9, isoform CRA_b	C1orf9	Q5H945	N682	NKSISENATATAA	SISEN*ATATAAPK	105.03			2			1.412
IPI:IPI00166392.1	Similar to Cell adhesion molecule 1 precursor	CADM1	Q9BY67-2	N304	IFINNINKTDNGT	VDDEM#PQHAVISGPNIFINNIN*K	109.28	7			1.2851			VDDEM#PQHAVISGPNIFINNIN*K	119.37	6	7		1.2574	1.2688		INNIN*KTDN*GTY	82.261			1			1.8374
IPI:IPI00329775.8	Isoform 1 of Carboxypeptidase B2	CPB2	Q96IY4-1	N73	QVHFFVNASDVDN	QVHFFVN*ASDVDNVK	107.53	4	6	9	1.7774	1.5515	1.5461	QVHFFVN*ASDVDNVK	160.65	6	6	10	1.1993	1.1157	1.304
IPI:IPI00018901.2	Isoform 1 of Gamma-glutamyltranspeptidase 1	GGT1	P19440-1	N230	GAQAFYNGSITAQ	ITIPQIADTYETIAIEGAQAFYN*GSITAQIVK	120.66	4	7	5	1.6923	2.0333	1.6577	GAQAFYN*GSITAQIVK	183.41	13	16		0.63647	1.0901
IPI:IPI00008556.1	Isoform 1 of Coagulation factor XI	F11	P03951-1	N126	MKGINYNSSVAKS	GINYN*SSVAK	96.342		8	5		1.2169	1.4394	GINYN*SSVAK	55.064		3			1.6109
IPI:IPI00845516.1	Isoform 1 of Protein ITFG3	ITFG3	Q9H0X4-1	N389	IAVAVENGTGTDR	YKPDTIAVAVEN*GTGTDR	119.68		2	6		1.5721	1.321	YKPDTIAVAVEN*GTGTDR	160.25	11	2	4	1.4016	1.3421	1.4753
IPI:IPI00030255.1	Procollagen-lysine,2-oxoglutarate 5-dioxygenase 3	PLOD3	O60568	N63	RSAEFFNYTVRTI	SAEFFN*YTVR	90.108	2	2	5	1.1798	1.5388	1.127	SAEFFN*YTVR	142.64	3	5	3	1.7363	1.6529	1.3009
IPI:IPI00914561.1	Histidine rich calcium binding protein	HRC	B5TMG5	N41	IGFRNRNNSTGVA	N*N*STGVAGISEEASAEIR	55.437			1			1.4267
IPI:IPI00914561.1	Histidine rich calcium binding protein	HRC	B5TMG5	N42	GFRNRNNSTGVAG	N*N*STGVAGISEEASAEIR	55.437			1			1.4267
IPI:IPI00478294.3	Isoform 2 of Semaphorin-4G	SEMA4G	Q9NTN9-2	N603	RAIWIINGSMGIS	AIWIIN*GSM#GISDGQGGYR	60.949		2			1.6088		AIWIIN*GSM#GISDGQGGYR	145.1	1	2	1	1.1644	1.2792	1.7052	IIN*GSM#GISDGQGGY	70.889			1			1.3881
IPI:IPI00011036.1	Inhibin beta E chain	INHBE	P58166	N198	CRPIEGNSTVTGQ	IQIDCRPIEGN*STVTGQPR	78.917	3	3	4	1.3068	1.5536	1.4903	IQIDCRPIEGN*STVTGQPR	137.79	6	2	3	1.2712	1.4202	1.5515
IPI:IPI00793688.1	60 kDa protein	CD276	-	N189	GVPITGNVTTSQM									AEVFWQDGQGVPITGN*VTTSQM#ANE	70.917			1			1.4324
IPI:IPI00328243.2	Phospholipase D3	PLD3	Q8IV08	N284	PMEICINGTPAIA																	NQETPM#EICIN*GTPAIAY	92.575			1			1.4357
IPI:IPI00169285.6	Putative phospholipase B-like 2	PLBD2	Q8NHP8	N465	AQIFRRNQSIVQD	RN*QSIVQDM#DSM#VR	116.24			4			1.7429	RN*QSIVQDM#DSM#VR	89.43			4			1.13
IPI:IPI00030941.5	Tetraspanin-3	TSPAN3	O60637	N183	ETASNCNGSIAHP									ETASNCN*GSIAHPSDIYAE	93.495		2			1.4382
IPI:IPI00298702.2	Isoform 1 of Zinc transporter ZIP6	SLC39A6	Q13433-1	N266	NPQECFNASKIIT	NTNENPQECFN*ASK	58.487	3			1.4407
IPI:IPI00796919.2	cDNA FLJ54553, highly similar to Beta-galactosidase	GLB1	B7Z6Q5	N295	DFGTGSNITDAFI	CGAIQGIYTTVDFGTGSN*ITDAFISQR	52.79			2			1.4417
IPI:IPI00002790.3	Isoform 1 of Protein sel-1 homolog 1	SEL1L	Q9UBV2-1	N608	ASIVGENETYPRA	EASIVGEN*ETYPR	123.84	6	9	59	1.8312	1.1613	1.9106	EASIVGEN*ETYPR	73.848	2			0.86658
IPI:IPI00429633.6	ERO1-like protein beta	ERO1LB	Q86YB8	N145	INSTISNQSKEAF	IGAIN*STISN*QSK	101.39	7	3	2	0.77713	1.7235	2.0271	IGAIN*STISN*QSK	75.088	2			1.2423
IPI:IPI00470529.4	cDNA FLJ56293, highly similar to Transmembrane glycoprotein NMB	GPNMB	B4E3D4	N341	NHTYVINGTFSIN																	VSTN*HTVN*HTYVIN*GTF	153.09	2	3	1	1.3381	1.3956	1.5948
IPI:IPI00748567.1	cDNA FLJ43203 fis, clone FEBRA2008468, highly similar to LYSOSOMAL ACID LIPASE/CHOLESTERYL ESTER HYDROLASE	LIPA	Q6ZUY8	N96	WVTNIANSSIGFI																	VTNIAN*SSIGF	166.19			26			1.4443
IPI:IPI00297492.2	Dolichyl-diphosphooligosaccharide--protein glycosyltransferase subunit STT3A	STT3A	P46977	N544	RTIIVDNNTWNNT	TIIVDN*NTWN*NTHISR	225.32	9	10	22	1.4103	1.2569	1.6692
IPI:IPI00020557.2	Prolow-density lipoprotein receptor-related protein 1	LRP1	Q07954	N1154	PSHPCANNTSVCI									SIACRPPSHPCAN*NTSVCIPPDK	70.555			3			1.446
IPI:IPI00015102.2	Isoform 1 of CD166 antigen	ALCAM	Q13740-1	N480	IISPEENVTITCT									IIISPEEN*VTITCTAENQIER	138.97	5	8		1.3531	1.5416
IPI:IPI00288894.1	Isoform A of Disintegrin and metalloproteinase domain-containing protein 17	ADAM17	P78536-1	N103	VVVDGKNESEYTV																	KVVVVDGKN*ESEY	65.395		1			1.4494
IPI:IPI00221325.3	E3 SUMO-protein ligase RanBP2	RANBP2	P49792	N1918	SEKPIENGTGFQA									N*GTGFQ*AQ*DISGQ*KN*GR	54.812	1			1.451
IPI:IPI00014478.2	Isoform Alpha-7X1X2B of Integrin alpha-7	ITGA7	Q13683-1	N1025	VWGRIWNSTFIEE	IWN*STFIEEYSAVK	71.558	3	2		1.5344	1.3698
IPI:IPI00220253.1	Isoform 2 of Fibroblast growth factor receptor 3	FGFR3	P22607-2	N262	QAGIPANQTAVIG									SPHRPIIQAGIPAN*QTAVIGSDVE	62.362			3			1.4539
IPI:IPI00026050.1	ceroid-lipofuscinosis neuronal protein 5	CLN5	O75503	N320	EPTYIGNETSVFG																	SGEPTYIGN*ETSVF	101.89		2			1.4541
IPI:IPI00012792.2	Cadherin-5	CDH5	P33151	N535	NHDNTANITVKYG																	TITDNHDNTAN*ITVKY	97.463	1		1	1.8243		1.0845
IPI:IPI00167710.5	Isoform 1 of Fibulin-7	FBLN7	Q53RD9-1	N124	SVVCIPNGTWTGE	IVGPSSVVCIPN*GTWTGEQPHCR	55.337	1			1.4598
IPI:IPI00107312.1	Isoform 1 of Solute carrier family 26 member 6	SLC26A6	Q9BXS9-1	N172	INDSMINETARDA									SIAPQAIN*DSM#IN*ETAR	83.966		2			1.4658
IPI:IPI00107312.1	Isoform 1 of Solute carrier family 26 member 6	SLC26A6	Q9BXS9-1	N167	IAPQAINDSMINE									SIAPQAIN*DSM#IN*ETAR	83.966		2			1.4658
IPI:IPI00000425.2	V-type proton ATPase 116 kDa subunit a isoform 2	ATP6V0A2	Q9Y487	N505	KKMVIWNDSVVRH	M#VIWN*DSVVR	96.89	1	2		0.95433	1.6925		M#VIWN*DSVVR	114.4			1			1.7622
IPI:IPI00952875.1	Putative uncharacterized protein DKFZp686L04275 (Fragment)	TUBA8	Q7Z3M3	N379	AVCMISNTTAIAE	AVCM#ISN*TTAIAEAWAR	76.759	5	1	1	1.744	1.435	1.2349
IPI:IPI00032140.4	Serpin H1	SERPINH1	P50454	N120	IIRSISNSTARNV	SISN*STAR	98.523		1	1		1.4007	1.5173	SISN*STAR	157.34			2			1.5083
IPI:IPI00293327.4	P2X purinoceptor 4	P2RX4	Q99571	N153	GRCVAFNGSVKTC	CVAFN*GSVK	86.011	4	1	2	2.0855	1.8394	0.98187	CVAFN*GSVK	84.476	3	2	1	1.3646	1.1713	1.4101
IPI:IPI00293327.4	P2X purinoceptor 4	P2RX4	Q99571	N184	FIKAAENFTIIVK	AAEN*FTIIVK	93.096	5	3	3	1.5956	1.5395	1.4242	AAEN*FTIIVK	117.52	3	1	1	1.0089	1.6096	1.6752
IPI:IPI00018274.1	Isoform 1 of Epidermal growth factor receptor	EGFR	P00533-1	N603	AGVMGENNTIVWK	TCPAGVM#GEN*NTIVWK	141	3			1.4755
IPI:IPI00922853.1	GPR133 protein	GPR133	Q6QNK2-2	N351	SEQTAINITKTFI									QTAIN*ITK	67.897		1			1.4757
IPI:IPI00030871.2	Pantetheinase	VNN1	O95497	N283	SGIYAPNSSRAFH	M#TGSGIYAPN*SSR	84.169		2	4		1.425	1.8024	M#TGSGIYAPN*SSR	80.69		1	1		1.3415	1.3424
IPI:IPI00027310.5	Isoform 1 of Multiple epidermal growth factor-like domains protein 8	MEGF8	Q7Z7M0-1	N1271	GRAIITNVSSVAI	AIITN*VSSVAIGSR	92.295	2	1	1	1.0564	1.2666	1.2511	AIITN*VSSVAIGSR	99.941	1			2.3429
IPI:IPI00023186.5	TOM1-like protein 1	TOM1L1	O75674	N385	AQRTSQNITSSHA									TSQN*ITSSHAYDNFIE	97.45		1	2		1.5451	1.423
IPI:IPI00025803.3	Insulin receptor precursor	INSR	P06213-1	N72	RIHEIENCSVIEG									IHEIEN*CSVIE	106.4	1			1.4861
IPI:IPI00013826.2	Isoform 1 of Atrial natriuretic peptide receptor 3	NPR3	P17342-1	N293	FNIEIFNSSSYGD									IFN*SSSYGDGSWK	90.614	1	1		0.65463	2.3195
IPI:IPI00026050.1	ceroid-lipofuscinosis neuronal protein 5	CLN5	O75503	N304	FKNIETNYTRIFI	NIETN*YTR	62.2	1	2		1.3365	1.1203		NIETN*YTR	92.439	2	1		1.7087	1.8202
IPI:IPI00032190.3	Indian hedgehog protein	IHH	Q14623	N282	IIFTADNHTEPAA	IAITPAHIIFTADN*HTEPAAR	54.974			1			1.5
IPI:IPI00642584.2	Isoform 1 of Uncharacterized protein KIAA0090	KIAA0090	Q8N766-1	N913	ERFINYNQTVSRM	FINYN*QTVSR	152.97	3	2	14	1.5043	2.2735	1.6777	FINYN*QTVSR	195.79		55	33		0.77299	1.3148
IPI:IPI00026050.1	ceroid-lipofuscinosis neuronal protein 5	CLN5	O75503	N227	DVHWKENGTIVQV	EN*GTIVQVATISGNM#FNQM#AK	63.998		3	1		0.85594	2.1642
IPI:IPI00385428.3	60 kDa protein	CEACAM1	-	N142	YIWWINNQSIPVS									TQDTTYIWWINN*QSIPVSPR	106.67	1			1.5101
IPI:IPI00329054.1	Osteopetrosis-associated transmembrane protein 1	OSTM1	Q86WC4	N93	IIIDFANSSAEIT	EIIIDFAN*SSAEITGCIVR	74.732	1			1.511
IPI:IPI00022431.2	cDNA FLJ55606, highly similar to Alpha-2-HS-glycoprotein	AHSG	B7Z8Q2	N222	PIIAPINDTRVVH	VCQDCPIIAPIN*DTR	120.53	103	62	45	0.80477	1.2529	1.6623	VCQDCPIIAPIN*DTR	162.37	132	51	72	1.4831	1.6419	2.2255
IPI:IPI00218784.3	sphingomyelin phosphodiesterase 1, acid lysosomal isoform 2 precursor	SMPD1	A8K8M3	N396	NFWIIINSTDPAG																	IIIN*STDPAGQIQW	90.793		1	1		1.2366	1.7897
IPI:IPI00307433.3	Steryl-sulfatase	STS	P08842	N333	DEIRIANDTIIYF	IAN*DTIIYFTSDQGAHVEEVSSK	68.952		3			0.41993		IAN*DTIIYFTSDQGAHVEE	60.564		1			2.6102
IPI:IPI00908404.1	cDNA FLJ51188, highly similar to N-acetylglucosamine-6-sulfatase	GNS	B4E284	N215	KNSKYYNYTISIN									YYN*YTISIN*GK	60.434		1			1.5204
IPI:IPI00100247.3	Thioredoxin-related transmembrane protein 4	TMX4	Q9H1E5	N46	QPMTASNWTIVME	VQPM#TASN*WTIVM#EGEWM#IK	115.73			6			1.1411	VQPM#TASN*WTIVM#E	97.86			2			1.9012
IPI:IPI00018279.8	Collagen alpha-3(V) chain	COL5A3	P25940	N102	IRGQPANQSVIIS	GQPAN*QSVIISIYDER	94.728		1			1.4067		GQPAN*QSVIISIYDER	92.063	1	1	2	1.5507	1.2315	1.9034
IPI:IPI00185998.6	Isoform 1 of Beta-galactosidase-1-like protein	GLB1L	Q6UWU2-1	N243	DFGPADNMTKIFT	GIYTTVDFGPADN*M#TK	128.22	2			1.5235
IPI:IPI00929323.1	Conserved hypothetical protein	LOC100216001	-	N9	SGTSPPNSTIWEW																	TSGTSPPN*STIWEW	67.456			1			1.5259
IPI:IPI00004957.1	Angiopoietin-related protein 3	ANGPTL3	Q9Y5C1	N115	KNEEVKNMSIEIN	NEEVKN*M#SIEINSK	106.58	2		1	1.5342		1.5249
IPI:IPI00429633.6	ERO1-like protein beta	ERO1LB	Q86YB8	N140	NKIGAINSTISNQ	IGAIN*STISN*QSK	101.39	7	3	2	0.77713	1.7235	2.0271	IGAIN*STISNQSK	75.695	2	5		1.2423	1.8839
IPI:IPI00853369.1	Plexin-B2	PLXNB2	O15031	N1068	EEPEAYNITVIIE	VVFISPAVPEEPEAYN*ITVIIEM#DGHR	85.932			2			1.6435	VVFISPAVPEEPEAYN*ITVIIEM#DGHR	105.19	1	6	5	2.6746	1.2153	0.5996
IPI:IPI00643034.3	cDNA FLJ39690 fis, clone SMINT2010639, highly similar to PHOSPHOLIPID TRANSFER PROTEIN	PLTP	P55058-1	N418	RFRIYSNHSAIES	IYSN*HSAIESIAIIPIQAPIK	65.784		2			1.5337
IPI:IPI00024284.6	Basement membrane-specific heparan sulfate proteoglycan core protein	HSPG2	P98160	N3279	SGQYICNATSPAG									VAQQDSGQYICN*ATSPAGHAE	186.05			44			1.5393
IPI:IPI00013698.3	N-acylsphingosine amidohydrolase (Acid ceramidase) 1, isoform CRA_c	ASAH1	Q13510-1	N410	TRTVIENSTSYEE	TVIEN*STSYEEAK	107.09	24	40	124	1.0616	1.5183	1.2978	TVIEN*STSYEEAK	121.6	25	9	4	0.62755	2.4226	1.2342	ITRTVIEN*STSY	92.611	1	2	1	1.9684	1.8963	1.828
IPI:IPI00025862.2	Isoform 1 of C4b-binding protein beta chain	C4BPB	P20851-1	N64	KKTIFCNASKEWD	TIFCN*ASK	91.069		1			1.8413		TIFCN*ASK	73.665		2			1.2464
IPI:IPI00853149.1	transmembrane protein 131	TMEM131	Q92545	N223	GARVPVNSSFSPI									VPVN*SSFSPIINIHNPHSEPIQVVE	84.107			1			1.4379	IGARVPVN*SSF	88.495			1			1.651
IPI:IPI00293328.4	P2X purinoceptor 7	P2RX7	Q99572	N213	NIIPGINITCTFH	NIIPGIN*ITCTFHK	63.76	1		2	1.9115		1.9486	NIIPGIN*ITCTFHK	61.11	2	1	2	1.4625	0.9861	1.43
IPI:IPI00385428.3	60 kDa protein	CEACAM1	-	N338	MKISQGNTTISIN	ISQGN*TTISINPVKR	125.82	4		12	1.1234		1.372	ISQGN*TTISINPVKR	95.981	1	8	2	2.1144	0.91977	2.2137
IPI:IPI00944520.1	Isoform 4 of Natural resistance-associated macrophage protein 2	SLC11A2	P49281-4	N378	GIFPKDNSTIAVD	DN*STIAVDIYK	128.28	2			1.5489
IPI:IPI00018901.2	Isoform 1 of Gamma-glutamyltranspeptidase 1	GGT1	P19440-1	N511	HNQIIPNVTTVER	IHNQIIPN*VTTVER	128.68	5	5	13	1.2514	1.3238	1.401	IHNQIIPN*VTTVER	111.52	5	4	2	2.0518	2.0146	1.2633
IPI:IPI00853454.1	200 kDa protein	LAMB1	-	N1303	DTTSQSNSTAKEI	ISDTTSQSN*STAK	102.87			1			1.5512
IPI:IPI00302966.5	Tetratricopeptide repeat protein 17	TTC17	Q96AE7	N704	AYIAIKNISGAIE																	IAIKN*ISGAIEAF	74.611		1	1		1.5811	1.5222
IPI:IPI00329648.3	Isoform 1 of Protein O-mannosyl-transferase 2	POMT2	Q9UKY4-1	N330	SGNNIHNASIPEH									ISGNNIHN*ASIPE	86.911		1	1		1.4955	1.6084
IPI:IPI00853369.1	Plexin-B2	PLXNB2	O15031	N1099	PDPTFENFTGGVK	TEAGAFEYVPDPTFEN*FTGGVK	74.519	5	1	2	1.0934		1.1023	YVPDPTFEN*FTGGVK	98.942	3	1	1	2.2279	1.9375	2.0705	EYVPDPTFEN*F	111.46		1			0.89263
IPI:IPI00478033.2	Similar to ST6 (alpha-N-acetyl-neuraminyl-2,3-beta-galactosyl-1, 3)-N-acetylgalactosaminide alpha-2,6-sialyltransferase 6	ST6GALNAC6	-	N149	YSADVGNKTTYRV																	SADVGN*KTTY	83.005	1	3		1.5386	1.5716
IPI:IPI00917290.1	Uncharacterized protein	CPVL	C9JLV0	N11	AGFITVNKTYNSN									SYAGFITVN*K	137.98			16			1.5562
IPI:IPI00419240.2	Tartrate-resistant acid phosphatase type 5	ACP5	P13686	N147	FKIPQTNVSVAIF																	KIPQTN*VSVAIF	82.417		1			1.5594
IPI:IPI00884105.2	Lysosome-associated membrane glycoprotein 1	LAMP1	P11279	N165	TQVHMNNVTVTIH	CVSGTQVHM#N*N*VTVTIHDATIQAYISN*SSFSR	58.26			6			1.5953	CVSGTQVHM#NN*VTVTIHDATIQAYISN*SSFSR	54.622	4		9	1.7654		1.3282
IPI:IPI00884105.2	Lysosome-associated membrane glycoprotein 1	LAMP1	P11279	N181	IQAYISNSSFSRG	CVSGTQVHM#N*N*VTVTIHDATIQAYISN*SSFSR	58.26			6			1.5953	CVSGTQVHM#N*NVTVTIHDATIQAYISN*SSFSR	54.622	4		9	1.7654		1.3282
IPI:IPI00291007.6	Isoform 3 of Scavenger receptor class B member 1	SCARB1	Q8WTV0-1	N212	GIFAEINNSDSGI									IN*NSDSGIFTVFTGVQN*ISR	104.84	9			0.93843			GIFAEIN*NSDSGIF	108.43			7			2.1878
IPI:IPI00020470.4	Isoform 1 of Glycosyltransferase 8 domain-containing protein 1	GLT8D1	Q68CQ7-1	N103	FYIVTINNTADHI	SNVIFYIVTIN*NTADHIR	69.594		2	2		1.5225	1.9623	SNVIFYIVTIN*NTADHIR	110.22		1	7		1.053	1.1278	IVTIN*NTADHIRSW	93.258	1		3	1.8754		1.8473
IPI:IPI00026050.1	ceroid-lipofuscinosis neuronal protein 5	CLN5	O75503	N252	KWVKQDNETGIYY	QDN*ETGIYYETWNVK	117.08	4	2		1.2697	1.4576										VKQDN*ETGIY	90.906	2		1	2.0064		1.5301
IPI:IPI00329482.5	Isoform 1 of Laminin subunit alpha-4	LAMA4	Q16363-1	N810	QKRPASNVSASIQ									RPASN*VSASIQR	71.153			3			1.5662
IPI:IPI00025803.3	Insulin receptor precursor	INSR	P06213-1	N561	KEAPYQNVTEFDG																	YKEAPYQN*VTEF	112.13	1	1	2	1.5405	1.8494	1.3119
IPI:IPI00008556.1	-	F11	P03951-1	N450	VYSGIINQSEIKE	VYSGIIN*QSEIK	84.718	8			1.4654			VYSGIIN*QSEIKE	161.99	7			1.6815
IPI:IPI00336112.2	Isoform 1 of Cadherin-related family member 5	CDHR5	Q9HBB8-1	N81	GNQIFINVTPDYE	IQGNQIFIN*VTPDYEEK	110.77	3	3		2.217	0.93241
IPI:IPI00100239.1	Isoform 1 of Methyltransferase-like protein 9	METTL9	Q9H1A3-1	N35	TRSIYVNMTSGPG									SIYVN*M#TSGPGGPAAAAGGR	56.424		1			1.5763
IPI:IPI00019157.3	Chondroitin sulfate proteoglycan 4	CSPG4	Q6UVK1	N1202	AVIYSHNGSISPR	AGQPATAFSQQDIIDGAVIYSHN*GSISPR	47.745		2			1.5866		AGQPATAFSQQDIIDGAVIYSHN*GSISPR	73.574			2			1.5793
IPI:IPI00009629.1	CMP-N-acetylneuraminate-beta-galactosamide-alpha-2,3-sialyltransferase 1	ST3GAL1	Q11201	N201	FREIGDNVSMIIV	EIGDN*VSM#IIVPFK	119.62	2	3	8	1.6148	1.6664	1.7608	EIGDN*VSM#IIVPFK	135.02	4			1.2963
IPI:IPI00022229.2	Apolipoprotein B-100	APOB	P04114	N1377	ASYSGGNTSTDHF																	SGGN*TSTDHF	92.062	1			1.5846
IPI:IPI00025862.2	Isoform 1 of C4b-binding protein beta chain	C4BPB	P20851-1	N71	ASKEWDNTTTECR									EWDN*TTTECR	98.044			3			1.5864
IPI:IPI00329054.1	Osteopetrosis-associated transmembrane protein 1	OSTM1	Q86WC4	N135	ISRAAGNTSESQS	AAGN*TSESQSCAR	74.46	1		3	1.6774		1.4962
IPI:IPI00010697.2	Isoform Alpha-6X1X2B of Integrin alpha-6	ITGA6	P23229-1	N323	SGAPRANHSGAVV	AN*HSGAVVIIK	70.942			1			1.7718	AN*HSGAVVIIK	83.045	1			1.405
IPI:IPI00306576.1	Arylsulfatase B	ARSB	P15848	N188	TIIDAINVTRCAI	CTIIDAIN*VTR	115.57	12	2	2	1.3665	1.286	1.7441	CTIIDAIN*VTR	173.71	1	1	2	1.4817	1.94	1.7199
IPI:IPI00220687.1	Isoform 2 of Minor histocompatibility antigen H13	HM13	Q8TCT9-2	N20	EAGGPTNSTTRPP									AGGPTN*STTRPPSTPE	63.709	2	4		1.6976	1.4917
IPI:IPI00783665.5	Laminin subunit alpha-5	LAMA5	O15230	N1330	VWQGHANASFCPH																	QGHAN*ASFCPHGY	90.827	2	1		1.4555	1.7356
IPI:IPI00022887.4	Isoform 1 of Endoplasmic reticulum-Golgi intermediate compartment protein 1	ERGIC1	Q969X5-1	N74	KIDVSINISIPNI									IDVSIN*ISIPNIHCE	68.277	6	2		1.5469	1.6443
IPI:IPI00027078.3	Carboxypeptidase D	CPD	O75976	N172	RIVRIINTTDVYI	IIN*TTDVYIIPSINPDGFER	63.46			2			1.4344	IIN*TTDVYIIPSINPDGFER	80.316	9			1.7587
IPI:IPI00298281.4	Laminin subunit gamma-1	LAMC1	P11047	N1395	RKIPAINQTITEA	KIPAIN*QTITEAN*EK	133.15	5	5	22	1.2557	1.1241	0.95253	KIPAIN*QTITE	192.12	10		4	1.1661		3.5033
IPI:IPI00556393.1	Fibroblast growth factor receptor 4 variant (Fragment)	FGFR4	Q59F30	N437	EVIYIRNVSAEDA																	IRN*VSAEDAGEY	96.229	1	2		1.8174	1.3852
IPI:IPI00247063.3	Neprilysin	MME	P08473	N325	KPFSWINFTNEIM									IN*GKPFSWIN*FTNE	70.438		3	2		1.4814	1.722
IPI:IPI00166392.1	Similar to Cell adhesion molecule 1 precursor	CADM1	Q9BY67-2	N113	IKVSITNVSISDE	VSITN*VSISDEGR	63.76	5	7	2	1.2395	1.3341	1.5362	VSITN*VSISDEGR	118.48	18		7	1.8332		2.0755
IPI:IPI00018953.1	Dipeptidyl peptidase 4	DPP4	P27487	N685	NIDHYRNSTVMSR	YM#GIPTPEDNIDHYRN*STVM#SR	52.612	2			1.52			YM#GIPTPEDNIDHYRN*STVM#SR	53.779			1			1.6903
IPI:IPI00011264.2	-	CFHR1	Q03591	N1095	VMCINGNWTEPPQ									VM#CIN*GN*WTEPPQCK	137.84	19	53		1.692	1.5185
IPI:IPI00552690.4	PTPRK protein	PTPRK	B4DHC3	N211	EVNAGQNATFQCI									VNAGQN*ATFQCIATGR	88.282	1			1.6081
IPI:IPI00217882.3	Sortilin	SORT1	Q99523	N98	FVAKIANNTHQHV	IAN*NTHQHVFDDIR	94.717	2	2	8	1.8276	1.5205	1.502	IAN*NTHQHVFDDIR	221.86	4	4	2	1.681	1.4234	1.71
IPI:IPI00168435.2	Isoform 1 of Clarin-3	CLRN3	Q8NCR9-1	N46	VRDSASNGSIFIT	DSASN*GSIFITYGIFR	76.358	2	2		0.68794	0.33225		DSASN*GSIFITYGIFR	152.07	1		3	1.0126		4.4172
IPI:IPI00291136.4	Collagen alpha-1(VI) chain	COL6A1	P12109	N896	SIQFIQNYTAIAS	ASIQFIQN*YTAIASAVDAM#DFINDATDVNDAIGYVTR	63.848		1	2		1.4596	1.0273	ASIQFIQN*YTAIASAVDAM#DFINDATDVNDAIGYVTR	59.434	2	1		0.55315	3.4223
IPI:IPI00151358.2	Isoform 1 of Cleft lip and palate transmembrane protein 1-like protein	CLPTM1L	Q96KA5-1	N91	KFERTVNVSVPKK	TVN*VSVPK	84.568	2	2		1.6383	1.5974
IPI:IPI00152540.3	Isoform 1 of CD109 antigen	CD109	Q6YHK3-1	N419	EAVQKINYTVPQS	IN*YTVPQSGTFK	70.488	4	2		2.1901	1.55		IN*YTVPQSGTFK	80.245	1	1	2	2.3406	0.66493	1.3505
IPI:IPI00021983.1	-	NCSTN	Q92542-1	N506	EIAGGTNFSDTVQ									IAGGTN*FSDTVQADPQTVTR	153.21		7			1.621
IPI:IPI00293328.4	P2X purinoceptor 7	P2RX7	Q99572	N284	IDDKTTNVSIYPG	TTN*VSIYPGYNFR	116.03		2			1.9175		TTN*VSIYPGYNFR	95.417		2	1		1.2694	1.6863
IPI:IPI00394992.1	Isoform 2 of N-acetylmuramoyl-L-alanine amidase	PGLYRP2	Q96PD5-2	N485	GVAIVGNYTAAIP	GFGVAIVGN*YTAAIPTEAAIR	88.551	11		2	0.86025		1.0819	GFGVAIVGN*YTAAIPTEAAIR	56.036	9	1		2.8086	1.7619
IPI:IPI00029739.5	Isoform 1 of Complement factor H	CFH	P08603-1	N802	RWDPEVNCSMAQI	WDPEVN*CSM#AQIQICPPPPQIPNSHN*M#TTTINYR	56.366	5	1	2	1.6696	1.4719	1.7444
IPI:IPI00024284.6	Basement membrane-specific heparan sulfate proteoglycan core protein	HSPG2	P98160	N3780	GDIAPVNGTSQGK	SITQGSIIVGDIAPVN*GTSQGK	190.31	2	44	36	0.47664	0.63992	0.84871	SITQGSIIVGDIAPVN*GTSQGK	121.26			12			4.5519
IPI:IPI00029756.2	Tyrosine-protein kinase Mer	MERTK	Q12866	N454	ISVQVHNATCTVR	ISVQVHN*ATCTVR	63.662	1			1.6311
IPI:IPI00027235.1	Isoform 1 of Attractin	ATRN	O75882-1	N264	GECKISNSSDTVE	ISN*SSDTVECECSENWK	86.214	5		1	1.7485		1.5161
IPI:IPI00019007.1	Toll-like receptor 3	TLR3	O15455	N196	EIDIFANSSIKKI	SEEIDIFAN*SSIK	116.24		3			0.59948		SEEIDIFAN*SSIK	93.959	1	2		3.5438	0.75381
IPI:IPI00853369.1	Plexin-B2	PLXNB2	O15031	N391	IQRGGINITAVTV	GGIN*ITAVTVAAEN*NHTVAFIGTSDGR	84.762	5		1	1.6066		1.3379	GGIN*ITAVTVAAENN*HTVAFIGTSDGR	74.444	2	2	3	2.1388	1.9366	1.1539
IPI:IPI00853369.1	Plexin-B2	PLXNB2	O15031	N402	TVAAENNHTVAFI	GGIN*ITAVTVAAENN*HTVAFIGTSDGR	84.762	5		1	1.6066		1.3379	GGIN*ITAVTVAAENN*HTVAFIGTSDGR	74.444	2	2	3	2.1388	1.9366	1.1539
IPI:IPI00166392.1	Similar to Cell adhesion molecule 1 precursor	CADM1	Q9BY67-2	N101	SRFQIINFSSSEI	FQIIN*FSSSEIK	123.95	19	11	5	1.8449	2.3574	1.8562	FQ*IIN*FSSSEIK	127.17	5	7	7	1.8903	0.92033	0.94453
IPI:IPI00026125.1	Deoxyribonuclease-1-like 1	DNASE1L1	P49184	N261	TEEEAINISDHYP									AIN*ISDHYPVEVE	107.17		1	1		1.3746	1.8978
IPI:IPI00298285.1	Isoform 1 of Receptor tyrosine-protein kinase erbB-3	ERBB3	P21860-1	N437	IIMKNINVTSIGF	NIN*VTSIGFR	65.347	2	2	1	1.7908	1.8441	1.7419	NIN*VTSIGFR	78.655	1	1		1.5112	1.2946
IPI:IPI00002147.4	Chitinase-3-like protein 1	CHI3L1	P36222	N60	IIYSFANISNDHI																	SFAN*ISNDHIDTW	217.83		1			1.6368
IPI:IPI00023137.1	Torsin-1B	TOR1B	O14657	N64	REERPINASAIKI	EERPIN*ASAIK	89.171			2			1.5218	EERPIN*ASAIK	84.658			2			1.7532
IPI:IPI00025753.2	Desmoglein-1	DSG1	Q02413	N110	QKTGEINITSIVD	TGEIN*ITSIVDR	78.692	1	2		1.9673	0.6661		TGEIN*ITSIVDR	95.094	1		1	1.6355		2.2815
IPI:IPI00168262.2	Procollagen galactosyltransferase 1	GLT25D1	Q8NBJ5	N96	TDHNMDNTSTVIR	TAIWVATDHNM#DN*TSTVIR	118.33	2	2	9	1.4804	1.8943	1.4168	TAIWVATDHN*M#DN*TSTVIR	159.04	11	9	8	1.7489	1.7266	1.5628
IPI:IPI00971173.1	Isoform 3 of OX-2 membrane glycoprotein	CD200	P41217-3	N182	FSEDHINITCSAT	FSEDHIN*ITCSATAR	50.843	1			1.6462
IPI:IPI00032220.3	Angiotensinogen	AGT	P01019	N328	WSDIQDNFSVTQV																	QHWSDIQDN*FSVTQVPF	81.703	1		1	1.4546		1.8403
IPI:IPI00294528.2	Isoform 2 of Hepatocyte growth factor receptor	MET	P08581-2	N45	MKYQIPNFTAETP									YQIPN*FTAETPIQNVIIHE	142.39	8			1.6714
IPI:IPI00453232.2	palmitoyl-protein thioesterase 2 isoform b precursor	PPT2	B0S872	N212	GERDHPNATVWRK																	IAIIN*GERDHPN*ATVW	54.524	1	1		1.6457	1.6981
IPI:IPI00030634.2	Isoform 1 of Gamma-glutamyltransferase 7	GGT7	Q9UJ14-1	N394	NIIEGFNITSIVS									GFN*ITSIVSR	132.01	2	4	3	1.3196	1.8305	1.8731
IPI:IPI00749180.2	HLA class II histocompatibility antigen, DR beta 4 chain	HLA-DRB5	P13762	N48	CECHFINGTERVW	CECHFIN*GTER	104.82	1	3	2	1.9341	1.6359	1.4543
IPI:IPI00021997.1	Protein CREG1	CREG1	O75629	N216	TPEEYYNVTVQ__	IVTPEEYYN*VTVQ	68.676			1			1.6797
IPI:IPI00470529.4	cDNA FLJ56293, highly similar to Transmembrane glycoprotein NMB	GPNMB	B4E3D4	N310	DPSHFINYSTINY	DIPIM#FDVIIHDPSHFIN*YSTINYK	71.853			5			1.1502	DIPIM#FDVIIHDPSHFIN*YSTINYK	53.059	1			1.0824			DVIIHDPSHFIN*YSTINY	180.36	3	3	4	2.5283	1.6908	1.9474
IPI:IPI00030634.2	Isoform 1 of Gamma-glutamyltransferase 7	GGT7	Q9UJ14-1	N523	WPNRTANHSAPSI	TAN*HSAPSIEN*SVQPGK	71.279	9	3	7	1.9482	1.769	1.384	TAN*HSAPSIE	99.688			3			1.6413
IPI:IPI00884105.2	Lysosome-associated membrane glycoprotein 1	LAMP1	P11279	N62	TKSGPKNMTFDIP	SGPKN*M#TFDIPSDATVVINR	164.41	12	17	13	3.5175	2.5716	2.3275	SGPKN*M#TFDIPSDATVVIN*R	132.64	3	8	5	0.91151	0.51472	0.9903	SVNYDTKSGPKN*M#TF	57.434		1	1		1.101	1.5751
IPI:IPI00470529.4	cDNA FLJ56293, highly similar to Transmembrane glycoprotein NMB	GPNMB	B4E3D4	N331	GIFVSTNHTVNHT																	VSTN*HTVN*HTYVIN*GTF	153.09	6	7	4	1.1535	1.6672	2.2607
IPI:IPI00025803.3	Insulin receptor precursor	INSR	P06213-1	N262	HSECIGNCSQPDD									CIGN*CSQPDDPTK	84.718		5			1.6969
IPI:IPI00029605.1	N-acetylgalactosamine-6-sulfatase	GALNS	P34059	N423	DFCPGQNVSGVTT	QGIDFCPGQN*VSGVTTHNIEDHTK	101.49	4	1	8	1.3423	1.3974	1.4786	QGIDFCPGQN*VSGVTTHNIEDHTK	175.56	6	3	1	1.4224	1.7823	2.7639
IPI:IPI00217766.3	Lysosome membrane protein 2	SCARB2	Q14108	N249	DKCNMINGTDGDS	CN*M#IN*GTDGDSFHPIITK	184.48	34	12	17	1.9492	2.2068	1.4722	CNM#IN*GTDGDSFHPIITKDE	218.28	23	24	27	1.5583	1.6048	1.7592	ITDKCNM#IN*GTDGDSFHPIITKDEVIY	95.651		4			1.3847
IPI:IPI00185998.6	Isoform 1 of Beta-galactosidase-1-like protein	GLB1L	Q6UWU2-1	N486	RISFGSNSSDFKG									ISFGSN*SSDFK	91.313	1	1	1	1.6905	1.4169	2.015
IPI:IPI00005107.2	Niemann-Pick C1 protein	NPC1	O15118	N1072	TETMGINGSAYRV	IIASN*VTETM#GIN*GSAYR	72.583	7	1	4	1.4347	1.5504	1.563	IIASN*VTETM#GIN*GSAYR	101.96	2			2.3013
IPI:IPI00005107.2	Niemann-Pick C1 protein	NPC1	O15118	N1064	ARIIASNVTETMG	IIASN*VTETM#GIN*GSAYR	72.583	7	1	4	1.4347	1.5504	1.563	IIASN*VTETM#GIN*GSAYR	101.96	2			2.3013
IPI:IPI00955511.8	hypothetical protein XP_002346811	HLA-DRB5	A0AQX7	N48	FECHFFNGTERVR	FECHFFN*GTER	83.081		1	3		1.7814	1.6582
IPI:IPI00009802.1	Isoform V0 of Versican core protein	VCAN	P13611-1	N330	TIYRFENQTGFPP	FEN*QTGFPPPDSR	65.295	3	12		3.8721	1.013		FEN*QTGFPPPDSR	94.688	3	9	4	1.2724	0.80489	1.6468
IPI:IPI00022229.2	Apolipoprotein B-100	APOB	P04114	N3101	QYKYNQNFSAGNN									YNQN*FSAGNN*ENIM#E	203.7			21			1.1219	KYNQN*F	62.394		2			2.33
IPI:IPI00152377.1	Dolichyl-diphosphooligosaccharide--protein glycosyltransferase subunit STT3B	STT3B	Q8TCJ2	N623	RTTIVDNNTWNNS	TTIVDN*NTWNN*SHIAIVGK	208.39	17		14	1.9859		1.6812	TTIVDN*NTWNN*SHIAIVGK	176.21	20			1.5129
IPI:IPI00783665.5	Laminin subunit alpha-5	LAMA5	O15230	N95	VAGGDPNQTIRGQ	IVGGPVAGGDPN*QTIR	83.087	5	7	5	0.80949	1.243	1.213	IVGGPVAGGDPN*QTIR	84.753	4	2		0.61992	1.1239		CKIVGGPVAGGDPN*QTIRGQY	106.38		3	3		3.5675	3.5344
IPI:IPI00478294.3	Isoform 2 of Semaphorin-4G	SEMA4G	Q9NTN9-2	N55	FKGQAQNYSTIII	GQAQN*YSTIIIEEASAR	123.02	3	3	2	2.2527	1.7757	1.4212	GQAQN*YSTIIIEEASAR	86.378			2			1.4828
IPI:IPI00028908.4	Isoform 1 of Nidogen-2	NID2	Q14112-1	N703	SYRIHQNITYQVC																	RIHQN*ITY	94.262		2	2		1.5753	1.8936
IPI:IPI00747708.2	zinc transporter ZIP5	SLC39A5	-	N92	ASPAADNSTHRPQ									AASPAADN*STHRPQNPE	66.387	2	1		1.6312	1.8559
IPI:IPI00027482.1	Corticosteroid-binding globulin	SERPINA6	P08185	N330	IFTNQANFSRITQ	VTISGVYDIGDVIEEM#GIADIFTNQAN*FSR	52.059			1			2.2349	M#GIADIFTN*QAN*FSR	115.78	25	59	36	1.7061	1.3388	1.6999
IPI:IPI00007853.1	Gamma-interferon-inducible lysosomal thiol reductase	IFI30	P13284	N119	GNAQEQNVSGRWE									IIN*VTIVPYGNAQEQN*VSGR	132.51	28		41	1.6881		2.3825	GNAQEQN*VSGRW	152.54	14	1	3	1.92	1.2398	1.5027
IPI:IPI00298285.1	Isoform 1 of Receptor tyrosine-protein kinase erbB-3	ERBB3	P21860-1	N353	NIDGFVNCTKIIG	FQTVDSSNIDGFVN*CTK	138.39	2			1.789			FQTVDSSNIDGFVN*CTK	76.158	4			1.7052
IPI:IPI00293327.4	P2X purinoceptor 4	P2RX4	Q99571	N208	KRNIIPNITTTYI	NIIPN*ITTTYIK	62.466	1	1	3	1.9296	1.6847	1.885	NIIPN*ITTTYIK	57.019		2			1.4926
IPI:IPI00008578.2	CD226 antigen	CD226	Q15762	N90	STMASNNMTIFFR	VYFIN*STM#ASNN*M#TIFFR	85.619	1			1.7513
IPI:IPI00003807.7	Lysosomal acid phosphatase	ACP2	P11117	N133	MQRFNPNISWQPI	FN*PN*ISWQPIPVHTVPITEDR	127.22	3	3	9	1.9177	2.3503	1.5095	FNPN*ISWQPIPVHTVPITEDR	120.92	3		2	1.81		1.174
IPI:IPI00642099.2	receptor-type tyrosine-protein phosphatase mu isoform 1 precursor	PTPRM	A7MBN1	N454	NISPYTNVSVKII	EEVSWDTENSHPQHTITNISPYTN*VSVK	57.147		1			1.7531
IPI:IPI00011264.2	-	CFHR1	Q03591	N194	VMCINGNWTEPPQ									VM#CIN*GN*WTEPPQCK	143.94			22			1.7534
IPI:IPI00152377.1	Dolichyl-diphosphooligosaccharide--protein glycosyltransferase subunit STT3B	STT3B	Q8TCJ2	N641	GKAMSSNETAAYK	AM#SSN*ETAAYK	90.653	3	2	1	1.6921	2.0571	1.5167
IPI:IPI00909812.1	cDNA FLJ54117, highly similar to CD97 antigen	-	B4DTS6	N322	QEQGDKNVTMGQS									QGDKN*VTM#GQSSAR	70.889			2			1.7583
IPI:IPI00329482.5	Isoform 1 of Laminin subunit alpha-4	LAMA4	Q16363-1	N578	IQVKISNISNISH									ISN*ISNISHDIVQE	56.569	1			1.7611
IPI:IPI00012269.3	Isoform 1 of Multimerin-1	MMRN1	Q13201-1	N618	ENIHVINQTIAEV	DTEENIHVIN*QTIAEVIFPM#DNK	131.18			3			1.7625
IPI:IPI00045957.2	Isoform 1 of Cyclic AMP-responsive element-binding protein 3-like protein 3	CREB3L3	Q68CJ9-1	N345	ISPFGPNKTESPG																	GPN*KTESPGDF	80.688		1			1.7642
IPI:IPI00783665.5	Laminin subunit alpha-5	LAMA5	O15230	N3107	VDIKRINTTGVSA	RIN*TTGVSAGCTADIIVGR	80.361	3		10	1.6773		1.991	RIN*TTGVSAGCTADIIVGR	75.564	1	12	1	1.3394	2.1811	1.6577
IPI:IPI00437751.1	Isoform Somatic-1 of Angiotensin-converting enzyme	ACE	P12821-1	N509	CPPVTRNETHFDA																	QGICPPVTRN*ETHF	108.35		1			1.7693
IPI:IPI00329555.2	Isoform A of Coagulation factor VII	F7	P08709-1	N382	KVGDSPNITEYMF									KVGDSPN*ITE	91.584	2			1.7704
IPI:IPI00293033.5	NID2 protein	NID2	Q8IV28	N297	SYRIHQNITYQVC	IHQN*ITYQVCR	162.36			2			1.3416	IHQN*ITYQVCR	106.29		1			2.5039		RIHQN*ITY	121.29	2			1.4716
IPI:IPI00022558.2	Isoform 1 of Myelin protein zero-like protein 1	MPZL1	O95297-1	N130	NMQFIHNGTYICD									NM#QFIHN*GTYICDVK	94.09	1		1	1.7176		1.8279
IPI:IPI00944977.1	cDNA, FLJ79012, highly similar to CD166 antigen	ALCAM	B4DTU0	N499	RTVNSINVSANEN	TVNSIN*VSANENR	107.17	5	2	3	2.1568	1.6956	1.8216	TVNSIN*VSANENR	86.772			2			1.4179
IPI:IPI00896452.2	neurabin-1 isoform 1	PPP1R9A	B2RWQ1	N846	FRIIKQNGTQVNN									QN*GTQVNNNNN*IFE	66.498			2			1.775
IPI:IPI00027235.1	Isoform 1 of Attractin	ATRN	O75882-1	N923	VCERPANHSAKQC	AATCINPIN*GSVCERPAN*HSAK	99.569	3	1	6	2.0547	1.8475	1.5504	AATCIN*PINGSVCERPAN*HSAK	100.02	2	1	4	1.7188	1.5234	1.9715
IPI:IPI00169285.6	Putative phospholipase B-like 2	PLBD2	Q8NHP8	N515	SDINPANGSYPFQ	SDINPAN*GSYPFQAIR	130.27		2			1.6902		SDINPAN*GSYPFQAIR	67.326			1			1.8841
IPI:IPI00022426.1	Protein AMBP	AMBP	P02760	N115	YHKSKWNITMESY									SKWN*ITM#E	77.732	1	2		2.1641	1.4149
IPI:IPI00298281.4	Laminin subunit gamma-1	LAMC1	P11047	N1223	RTIAGENQTAFEI	TIAGEN*QTAFEIEEINR	159.69	3	7	2	1.8671	1.4514	2.075
IPI:IPI00216172.2	lysosome-associated membrane glycoprotein 2 isoform C precursor	LAMP2	Q6Q3G8	N49	YAKWQMNFTVRYE	WQM#N*FTVR	57.047	3	3		0.93804	1.2645		WQ*M#N*FTVR	82.452		3			2.0343		AKWQM#N*F	92.76	2	1		2.5924	2.1828
IPI:IPI00305698.2	Vitamin K-dependent gamma-carboxylase	GGCX	P38435	N525	IKSSIDNHTEVVF									SSIDN*HTE	193.28			1			1.8058
IPI:IPI00026050.1	ceroid-lipofuscinosis neuronal protein 5	CLN5	O75503	N192	EIFQIGNCTFPHI																	QIGN*CTFPHIRPEM#DAPF	71.08		3	1		2.2008	1.4116
IPI:IPI00291755.6	Isoform 1 of Nuclear pore membrane glycoprotein 210	NUP210	Q8TEM1-1	N681	PSKFFQNVTAEDT	FFQN*VTAEDTDSIGIAIFAPHSSR	66.76		1	2		1.8168	1.8595	FFQN*VTAEDTDSIGIAIFAPHSSR	83.423	2		2	2.0019		1.569
IPI:IPI00217766.3	Lysosome membrane protein 2	SCARB2	Q14108	N224	GEDSYINFTKIVE									DSYIN*FTK	131.06	4	11	15	2.2894	1.418	1.7375
IPI:IPI00027851.2	cDNA FLJ53927, highly similar to Beta-hexosaminidase alpha chain	HEXA	B4DVA7	N168	EGTFFINKTEIED	SAEGTFFIN*K	107.79	95	44	21	1.6706	2.3736	1.6221	SAEGTFFIN*K	142.64	3	9	6	1.5262	2.1857	1.5871
IPI:IPI00789911.3	Isoform 2 of Lymphocyte antigen 75	LY75	O60449-2	N1642	SMIIASNETWKKV									CSM#IIASN*ETWK	75.695	1			1.8311
IPI:IPI00642790.4	Isoform 1 of Phospholipase A1 member A	PLA1A	Q53H76-1	N79	IQNSGFNATIGTK									GSSDIQNSGFN*ATIGTK	79.837		4			1.8363
IPI:IPI00166392.1	Similar to Cell adhesion molecule 1 precursor	CADM1	Q9BY67-2	N308	NINKTDNGTYRCE																	INNIN*KTDN*GTY	82.261			1			1.8374
IPI:IPI00787853.2	Inositol monophosphatase 3	IMPAD1	Q9NX62	N259	AIQTFGNQTTIIP	QVAIQTFGN*QTTIIPAGGAGYK	90.453			4			2.3057	QVAIQTFGN*QTTIIPAGGAGYK	159.75		16			1.3713
IPI:IPI00184848.5	Bile salt export pump	ABCB11	O95342	N109	PGKACVNNTIVWT	ACVN*NTIVWTNSSIN*QN*M#TN*GTR	50.226		1			1.8406
IPI:IPI00184848.5	Bile salt export pump	ABCB11	O95342	N116	NTIVWTNSSINQN	ACVNNTIVWTN*SSIN*QN*M#TN*GTR	50.226		1			1.8406
IPI:IPI00184848.5	Bile salt export pump	ABCB11	O95342	N125	INQNMTNGTRCGI	ACVNNTIVWTN*SSIN*QN*M#TN*GTR	50.226		1			1.8406
IPI:IPI00184848.5	Bile salt export pump	ABCB11	O95342	N122	NSSINQNMTNGTR	ACVNNTIVWTN*SSIN*QN*M#TN*GTR	50.226		1			1.8406
IPI:IPI00005128.1	Isoform 1 of Angiopoietin-2	ANGPT2	O15123-1	N151	VEAQVINQTTRIE	KITDVEAQVIN*QTTR	84.297	1		1	0.90002		2.4943	AQVIN*QTTR	74.92	1			2.1341
IPI:IPI00307017.2	Isoform 1 of Leucyl-cystinyl aminopeptidase	LNPEP	Q9UIQ6-1	N374	NISQDVNGTIVSI																	IVGEM#KN*ISQDVN*GTIVSIY	69.081		1	1		2.3985	1.2898
IPI:IPI00307017.2	Isoform 1 of Leucyl-cystinyl aminopeptidase	LNPEP	Q9UIQ6-1	N368	IVGEMKNISQDVN																	IVGEM#KN*ISQDVN*GTIVSIY	69.081		1	1		2.3985	1.2898
IPI:IPI00031411.3	507 kDa protein	FAT1	-	N3719	QIIHKINSSVTDI	IN*SSVTDIEEIIGVR	72.417	2	1		1.778	1.9112
IPI:IPI00027235.1	Isoform 1 of Attractin	ATRN	O75882-1	N1073	GHSKCINQSICEK	CIN*QSICEK	85.67	3	1	3	1.668		1.4513	CIN*QSICEK	88.819	1	1		2.5285	1.7369
IPI:IPI00418426.6	Metal transporter CNNM4	CNNM4	Q6P4Q7	N122	VVQQIVNVSRGNT	DIVVQQIVN*VSR	104.24	3	2	1	2.387	1.4493	1.6567	DIVVQQIVN*VSR	118.87	4			1.9072
IPI:IPI00298281.4	Laminin subunit gamma-1	LAMC1	P11047	N1022	EENYFYNRSWPGC	CDQCEENYFYN*R	138.24	1	4		1.9852	1.7175
IPI:IPI00795030.1	LASS6 protein	LASS6	Q32M63	N18	RFWIPHNVTWADI	FWIPHN*VTWADIK	83.045	1	2	2	0.42151	0.40042	0.74403	FWIPHN*VTWADIK	157.68		2	2		2.4354	5.2574
IPI:IPI00939177.1	Major histocompatibility complex, class II, DP beta 1 (Fragment)	HLA-DPB1	Q5STP4	N14	QECYAFNGTQRFI																	N*YVYQIRQECYAFN*GTQRF	30.072		1			1.8577
IPI:IPI00015102.2	Isoform 1 of CD166 antigen	ALCAM	Q13740-1	N167	DSYPDGNITWYRN									IGDCISEDSYPDGN*ITWYR	134.85	9	7		1.7457	1.9725
IPI:IPI00220613.4	-	COL6A2	P12110-2	N140	TDCAIANMTEQIR									GTFTDCAIAN*M#TEQIR	111.94			7			1.8592
IPI:IPI00043883.3	Isoform 1 of Proton-coupled folate transporter	SLC46A1	Q96NT5-1	N58	SADIGYNGTRQRG	FSADIGYN*GTR	108.7	2	1	4	1.7673	2.2771	1.7042	FSADIGYN*GTR	138.25			2			1.7256
IPI:IPI00015102.2	Isoform 1 of CD166 antigen	ALCAM	Q13740-1	N457	GSGSVINQTEESP																	TITGSGSVIN*QTEESPY	177.38			2			1.8686
IPI:IPI00884105.2	Lysosome-associated membrane glycoprotein 1	LAMP1	P11279	N103	GHTITINFTRNAT	GHTITIN*FTR	163.38		3	25		2.3157	1.4893	GHTITIN*FTR	135.55	10	7	5	2.2192	1.7307	1.5965
IPI:IPI00946792.1	cDNA FLJ55335, highly similar to Tyrosine-protein kinase-like 7	PTK7	B7Z477	N654	RMHIFQNGSIVIH	M#HIFQN*GSIVIHDVAPEDSGR	63.46			4			1.821	M#HIFQN*GSIVIHDVAPEDSGR	95.767			1			1.925
IPI:IPI00022674.2	Isoform 1 of Oncostatin-M-specific receptor subunit beta	OSMR	Q99650-1	N580	WKNVGPNTTSTVI									NVGPN*TTSTVISTDAFRPGVR	51.495			2			1.88
IPI:IPI00911093.1	cDNA FLJ51034, highly similar to Vitamin K-dependent protein C	PROC	B4DPQ3	N346	EVFVHPNYSKSTT	EVFVHPN*YSK	93.111	2	4	9	2.0444	2.1555	1.9453	VFVHPN*YSK	113.62	1	1	2	2.1669	1.4279	1.549
IPI:IPI00025803.3	Insulin receptor precursor	INSR	P06213-1	N671	PSDPNGNITHYIV																	KPPSDPN*GN*ITHY	91.961	5	10	2	1.8962	1.6614	2.0886
IPI:IPI00007853.1	Gamma-interferon-inducible lysosomal thiol reductase	IFI30	P13284	N106	IVMEIINVTIVPY									IIN*VTIVPYGN*AQEQNVSGR	132.51	28	30	41	1.6954	1.5706	2.3825
IPI:IPI00019007.1	Toll-like receptor 3	TLR3	O15455	N247	ICIEIANTSIRNI	ICIEIAN*TSIR	57.785	1	1		2.2034	1.5743
IPI:IPI00179694.1	Beta-klotho	KLB	Q86Z14	N971	RGFPFENSSSRCS									GFPFEN*SSSR	85.731		1	1		1.6619	2.1253
IPI:IPI00027235.1	Isoform 1 of Attractin	ATRN	O75882-1	N1198	DIDMFINASKNFN	DIDM#FIN*ASK	90.108	2	1	5	1.8369	1.8057	2.5913	DIDM#FIN*ASK	83.869	7			1.6178			VATPDEQNRDIDM#FIN*ASKNF	78.244			1			1.62
IPI:IPI00297124.2	Isoform 1 of Interleukin-6 receptor subunit beta	IL6ST	P40189-1	N43	VVQIHSNFTAVCV																	ISPESPVVQIHSN*F	99.215	1			1.9167
IPI:IPI00025803.3	Insulin receptor precursor	INSR	P06213-1	N444	ETIEIGNYSFYAI									IGN*YSFYAIDNQNIR	194.55	2	2	1	2.0707	1.7495	1.9367
IPI:IPI00298281.4	Laminin subunit gamma-1	LAMC1	P11047	N1107	DRIQRVNNTISSQ	VN*NTISSQISR	119.27	1	2	3	2.1295	1.7018	1.9292
IPI:IPI00015102.2	-	ALCAM	Q13740-1	N167	DSYPDGNITWYRN	IGDCISEDSYPDGN*ITWYR	124.68	4	8	1	1.5593	2.7293	1.224	IGDCISEDSYPDGN*ITWYR	103.13			10			2.174
IPI:IPI00291755.6	Isoform 1 of Nuclear pore membrane glycoprotein 210	NUP210	Q8TEM1-1	N1441	IGKGPTNNTCVVR	GPTN*NTCVVR	61.65	1	1		2.0569	1.4735		GPTN*NTCVVR	116.77			2			2.2378
IPI:IPI00012585.1	Beta-hexosaminidase subunit beta	HEXB	P07686	N84	YISHSPNSTAGPS	M#TPNIIHIAPENFYISHSPN*STAGPSCTIIEEAFR	48.226	1			2.3948			NFYISHSPN*STAGPSCTIIEEAFR	110.77	5	6	5	1.7998	1.5808	1.8595	YISHSPN*STAGPSCTIIEEAF	135.23	6	2	19	2.032	2.0805	1.7439
IPI:IPI00032150.3	Isoform 1 of Phosphatidate cytidylyltransferase 2	CDS2	O95674-1	N295	CPVEYNNDTNSFT																	VCPVEYN*N*DTNSF	72.958		1			1.9307
IPI:IPI00784119.1	V-type proton ATPase subunit S1	ATP6AP1	Q15904	N303	ITGSFWNDSFARI									IN*ITGSFWN*DSFAR	126.83		2	1		2.0507	1.8156
IPI:IPI00784119.1	V-type proton ATPase subunit S1	ATP6AP1	Q15904	N296	FGVQEINITGSFW									IN*ITGSFWN*DSFAR	126.83		2	1		2.0507	1.8156
IPI:IPI00024287.2	Transmembrane 4 L6 family member 5	TM4SF5	O14894	N138	AGAYIINRTIWDR									DTAGAYIIN*R	70.1	1		1	1.5079		2.1892	IIN*RTIW	116	1	2		1.969	2.0831
IPI:IPI00783665.5	Laminin subunit alpha-5	LAMA5	O15230	N2423	QEISRDNATIQAT	DN*ATIQATIHAAR	136.96	1	1	2	2.2363	2.1116	1.6732	DN*ATIQATIHAAR	99.941	1	2	3	2.1314	2.1623	1.3478
IPI:IPI00236556.1	Isoform H7 of Myeloperoxidase	MPO	P05164-3	N761	YPRDFVNCSTIPA	DFVN*CSTIPAINIASWR	119.31	3	1	4	0.1134	0.16742	0.47818	DFVN*CSTIPAINIASWR	107.35	2	3	1	2.1777	0.36341	8.3661
IPI:IPI00022892.2	Thy-1 membrane glycoprotein	THY1	P04216	N119	PPISSQNVTVIRD	DEGTYTCAIHHSGHSPPISSQN*VTVIR	143.52	3	2	12	1.5262	1.9601	1.7794	GTYTCAIHHSGHSPPISSQN*VTVIR	162.42	6	3	9	2.4068	2.2308	1.7826
IPI:IPI00154588.3	Signal peptide peptidase-like 2A	SPPL2A	Q8TCT8	N35	IIHASGNGTTKDY									AIIHASGN*GTTK	120.09	2	4	6	2.8126	1.3838	1.6606
IPI:IPI00031411.3	507 kDa protein	FAT1	-	N998	EKKQVYNITVRAK	QVYN*ITVR	58.815		1			1.414		QVYN*ITVR	86.794			1			2.4942
IPI:IPI00015181.2	Integrin alpha-9	ITGA9	Q13797	N904	CITAHCNFSAIAK	VIDCEKPGISCITAHCN*FSAIAK	57.989	1			1.9541
IPI:IPI00016255.4	Putative phospholipase B-like 1	PLBD1	Q6P4A8	N411	FHEKIYNWSGYPI	IYN*WSGYPIIVQK	80.469	4	1	3	1.9553	1.6661	1.8514	IYN*WSGYPIIVQK	97.463	4	5	4	2.5838	1.6036	2.0745
IPI:IPI00010737.1	Thrombomodulin	THBD	P07204	N115	QWVTGDNNTSYSR	GFQWVTGDN*NTSYSR	65.805		1			1.9594		GFQWVTGDN*N*TSYSR	73.156			1
IPI:IPI00973913.1	cDNA FLJ57644, highly similar to Serum paraoxonase/arylesterase 1	PON1	B4DX19	N253	VYEKHANWTITPI	HAN*WTITPIK	142		2	9		2.1756	1.6497	KHAN*WTITPIK	129.89	4		4	2.543		1.4717
IPI:IPI00878384.1	Isoform 2 of Ferric-chelate reductase 1	FRRS1	Q6ZNA5-2	N138	APSSAPNHTQFIV																	NAPSSAPN*HTQF	75.387	1			1.9624
IPI:IPI00216172.2	lysosome-associated membrane glycoprotein 2 isoform C precursor	LAMP2	Q6Q3G8	N275	TAIIRINSSTIKY									IN*SSTIK	91.906		1			1.9651
IPI:IPI00019568.1	Prothrombin (Fragment)	F2	P00734	N143	PHKPEINSTTHPG	YPHKPEIN*STTHPGADIQENFCR	110.44	7		13	1.7617		1.4019	SRYPHKPEIN*STTHPGADIQE	71.601	6	12	3	2.7083	1.7411	2.5212	RSRYPHKPEIN*STTHPGADIQENF	65.47	1	3		1.7871	1.8568
IPI:IPI00387168.4	Isoform 1 of Proprotein convertase subtilisin/kexin type 9	PCSK9	Q8NBP7-1	N533	CIIPQANCSVHTA									CCIIPQAN*CSVHTAPPAEASM#GTR	55.588	1			1.9719
IPI:IPI00896415.1	ADAMTSL4 protein	ADAMTSL4	B2RTT0	N1024	VQCISTNQTISTR	EVQCISTN*QTISTR	132.97	5	5	5	0.41255	7.0174	0.67856	VQCISTN*QTISTR	104.41	2	5		1.0528	0.74326
IPI:IPI00413788.2	Isoform 1 of Protein GPR107	GPR107	Q5VW38-1	N169	NPASAGNQTQKTQ	VIGQSQEPNVNPASAGN*QTQK	57.41		5	2		1.1107	2.86
[truncated: 330 more rows]
